# Supplementary material for: Randomized evaluation and cost-effectiveness of HIV and sexual and reproductive health service referral and linkage models in Zambia
Source: BMC Public Health. 2016 Aug 12;16:785. doi: 10.1186/s12889-016-3450-x (PMC4983050; doi:10.1186/s12889-016-3450-x)
Supplement: Additional file 1: — De-identified REACH Study Data. This file contains study data, including de-identified data from the client information and tracking registry, the baseline interview, the six-week interview and the six-month interview. (CSV 8081 kb) [file 12889_2016_3450_MOESM1_ESM.csv]

sid	armID	siteID	SiteProv	Gender	MedRecordType	RegDate_sys	RegDate	RegTime	Province	District	ConsentCompleted	BaseLineIntrCompleted	Notes	Assigned	AssignedDate_sys	OtherPeople	personID1	PersonGender1	PersHaveNRC1	PersRealship1	Reg1_ID	Reg1_PersID	Reg1_Counseling	Reg1_Escort	Reg1_EscortTime	Reg1_ServCameFor1	Reg1_ServRecv1	Reg1_DateServRecv1	Reg1_ServDate1_sys	Reg1_ServCameFor2	Reg1_ServRecv2	Reg1_DateServRecv2	Reg1_ServDate2_sys	Reg1_ServCameFor3	Reg1_ServRecv3	Reg1_DateServRecv3	Reg1_ServDate3_sys	Reg1_ServCameFor4	Reg1_ServRecv4	Reg1_DateServRecv4	Reg1_ServDate4_sys	Reg1_ServCameFor5	Reg1_ServRecv5	Reg1_DateServRecv5	Reg1_ServDate5_sys	Reg2_ID	Reg2_PersID	Reg2_Counseling	Reg2_Escort
01-0019	3	1	5	1	1		12/18/2013		5	9	1	1	CLIENT CAME ON 18TH DECEMBER FROM CAIRO,A CERVICAL REFERAL BUT COMPUTER WAS NOT SYNCHRONIZING SO DATA RE-ENTERED TODAY	1	12/20/2013 10:13:31	0					266	0	2	1	16-00	7	7	12/18/2013		1000	1000	12/18/2013		1000	1000	12/18/2013		1000	1000	12/18/2013				12/18/2013
01-0020	1	1	5	1	1	12/23/2013 09:46:14	12/23/2013	09-40	5	9	1	1		1	12/23/2013 09:46:14	0					275	0	2			7	7	12/23/2013	12/23/2013 09:46:27	1000	1000	12/23/2013	12/23/2013 09:46:27	1000	1000	12/23/2013	12/23/2013 09:46:27	1000	1000	12/23/2013	12/23/2013 09:46:27
01-0021	3	1	5	1	1	12/23/2013 11:13:58	12/23/2013	11-14	5	9	1	1		1	12/23/2013 11:13:58	0					283	0	2	1	12-50	7	7	12/23/2013	12/23/2013 11:13:50	1000	1000	12/23/2013	12/23/2013 11:13:50	1000	1000	12/23/2013	12/23/2013 11:13:50	1000	1000	12/23/2013	12/23/2013 11:13:50
01-0022	2	1	5	1	1	12/23/2013 11:57:10	12/23/2013	11-55	5	9	1	1		1	12/23/2013 11:57:10	0					284	0	2			7	7	12/23/2013	12/23/2013 11:57:32	1000	1000	12/23/2013	12/23/2013 11:57:32	1000	1000	12/23/2013	12/23/2013 11:57:32	1000	1000	12/23/2013	12/23/2013 11:57:32
01-0023	2	1	5	1	1	12/24/2013 10:55:49	12/24/2013	10-50	5	9	1	1		1	12/24/2013 10:55:51	0					290	0	2			7	7	12/24/2013	12/24/2013 10:55:58	1000	1000	12/24/2013	12/24/2013 10:55:58	1000	1000	12/24/2013	12/24/2013 10:55:58	1000	1000	12/24/2013	12/24/2013 10:55:58
01-0024	2	1	5	1	1	12/26/2013 10:13:11	12/26/2013	10-00	5	9	1	1		1	12/26/2013 10:13:13	0					301	0	2			7	7	12/26/2013	12/26/2013 10:13:40	1000	1000	12/26/2013	12/26/2013 10:13:40	1000	1000	12/26/2013	12/26/2013 10:13:40	1000	1000	12/26/2013	12/26/2013 10:13:40
01-0025	1	1	5	0	1	12/28/2013 10:30:14	12/28/2013	09-38	5	9	1	1		1	12/28/2013 10:30:18	0					320	0	2			7	7	12/28/2013	12/28/2013 10:30:22	1000	1000	12/28/2013	12/28/2013 10:30:22	1000	1000	12/28/2013	12/28/2013 10:30:22	1000	1000	12/28/2013	12/28/2013 10:30:22
01-0026	3	1	5	0	1	12/30/2013 09:31:46	12/30/2013	09-28	5	9	1	1		1	12/30/2013 09:31:49	0					321	0	2	1	11-25	7	7	12/30/2013	12/30/2013 09:32:47	1000	1000	12/30/2013	12/30/2013 09:32:47	1000	1000	12/30/2013	12/30/2013 09:32:47	1000	1000	12/30/2013	12/30/2013 09:32:47
01-0027	1	1	5	0	1	12/30/2013 10:48:51	12/30/2013	10-44	5	9	1	1		1	12/30/2013 10:48:51	0					325	0	2			7	7	12/30/2013	12/30/2013 10:49:15	1000	1000	12/30/2013	12/30/2013 10:49:15	1000	1000	12/30/2013	12/30/2013 10:49:15	1000	1000	12/30/2013	12/30/2013 10:49:15
01-0028	2	1	5	0	1	12/30/2013 11:48:31	12/30/2013	11-45	5	9	1	1		1	12/30/2013 11:48:31	0					329	0	2			7	7	12/30/2013	12/30/2013 11:48:13	1000	1000	12/30/2013	12/30/2013 11:48:13	1000	1000	12/30/2013	12/30/2013 11:48:13	1000	1000	12/30/2013	12/30/2013 11:48:13
01-0029	1	1	5	0	1	12/30/2013 12:16:30	12/30/2013	12-12	5	9	1	1		1	12/30/2013 12:16:31	0					332	0	2			7	7	12/30/2013	12/30/2013 12:16:37	1000	1000	12/30/2013	12/30/2013 12:16:37	1000	1000	12/30/2013	12/30/2013 12:16:37	1000	1000	12/30/2013	12/30/2013 12:16:37
01-0030	3	1	5	0	1	12/30/2013 13:26:32	12/30/2013	01-11	5	9	1	1		1	12/30/2013 13:26:32	0					337	0	2	1	14-55	7	7	12/30/2013	12/30/2013 13:26:32	1000	1000	12/30/2013	12/30/2013 13:26:32	1000	1000	12/30/2013	12/30/2013 13:26:32	1000	1000	12/30/2013	12/30/2013 13:26:32
01-0031	1	1	5	0	1	12/31/2013 09:07:42	12/31/2013	09-02	5	9	1	1		1	12/31/2013 09:07:42	0					346	0	2			7	7	12/31/2013	12/31/2013 09:08:22	1000	1000	12/31/2013	12/31/2013 09:08:22	1000	1000	12/31/2013	12/31/2013 09:08:22	1000	1000	12/31/2013	12/31/2013 09:08:22
01-0032	2	1	5	1	1	1/2/2014 10:03:35	1/2/2014	09-59	5	9	1	1		1	1/2/2014 10:03:36	0					350	0	2			7	7	1/2/2014	1/2/2014 10:04:22	1000	1000	1/2/2014	1/2/2014 10:04:22	1000	1000	1/2/2014	1/2/2014 10:04:22	1000	1000	1/2/2014	1/2/2014 10:04:22
01-0033	2	1	5	0	1	1/2/2014 10:42:44	1/2/2014	10-40	5	9	1	1		1	1/2/2014 10:42:45	0					352	0	2			7	7	1/2/2014	1/2/2014 10:43:42	1000	1000	1/2/2014	1/2/2014 10:43:42	1000	1000	1/2/2014	1/2/2014 10:43:42	1000	1000	1/2/2014	1/2/2014 10:43:42
01-0034	3	1	5	1	1	1/2/2014 11:18:49	1/2/2014	11-15	5	9	1	1		1	1/2/2014 11:18:50	0					356	0	2	1	12-56	7	7	1/2/2014	1/2/2014 11:18:39	1000	1000	1/2/2014	1/2/2014 11:18:39	1000	1000	1/2/2014	1/2/2014 11:18:39	1000	1000	1/2/2014	1/2/2014 11:18:39
01-0035	1	1	5	0	1	1/3/2014 10:48:41	1/3/2014	10-38	5	9	1	1		1	1/3/2014 10:48:42	0					364	0	2			7	7	1/3/2014	1/3/2014 10:47:40	1000	1000	1/3/2014	1/3/2014 10:47:40	1000	1000	1/3/2014	1/3/2014 10:47:40	1000	1000	1/3/2014	1/3/2014 10:47:40
01-0036	3	1	5	0	1	1/3/2014 12:36:34	1/3/2014	12-29	5	9	1	1		1	1/3/2014 12:36:35	0					366	0	2			7	7	1/3/2014	1/3/2014 12:36:54	1000	1000	1/3/2014	1/3/2014 12:36:54	1000	1000	1/3/2014	1/3/2014 12:36:54	1000	1000	1/3/2014	1/3/2014 12:36:54
01-0037	3	1	5	0	1	1/4/2014 11:18:31	1/4/2014	11-21	5	9	1	1		1	1/4/2014 11:18:32	0					368	0	2	1	12-30	7	7	1/4/2014	1/4/2014 11:17:52	1000	1000	1/4/2014	1/4/2014 11:17:52	1000	1000	1/4/2014	1/4/2014 11:17:52	1000	1000	1/4/2014	1/4/2014 11:17:52
01-0038	1	1	5	1	1	1/6/2014 12:30:30	1/6/2014	12-26	5	9	1	1		1	1/6/2014 12:30:31	0					381	0	2			7	7	1/6/2014	1/6/2014 12:31:21	1000	1000	1/6/2014	1/6/2014 12:31:21	1000	1000	1/6/2014	1/6/2014 12:31:21	1000	1000	1/6/2014	1/6/2014 12:31:21
01-0039	2	1	5	0	1	1/6/2014 12:36:38	1/6/2014	12-32	5	9	1	1		1	1/6/2014 12:36:39	0					382	0	2			7	7	1/6/2014	1/6/2014 12:35:43	1000	1000	1/6/2014	1/6/2014 12:35:43	1000	1000	1/6/2014	1/6/2014 12:35:43	1000	1000	1/6/2014	1/6/2014 12:35:43
01-0040	3	1	5	0	1	1/7/2014 12:11:30	1/7/2014	12-06	5	9	1	1		1	1/7/2014 12:11:32	0					396	0	2			7	7	1/7/2014	1/7/2014 12:11:18	1000	1000	1/7/2014	1/7/2014 12:11:18	1000	1000	1/7/2014	1/7/2014 12:11:18	1000	1000	1/7/2014	1/7/2014 12:11:18
01-0041	2	1	5	0	1	1/7/2014 15:52:31	1/7/2014	15-47	5	9	1	1		1	1/7/2014 15:52:33	0					399	0	2			7	7	1/7/2014	1/7/2014 15:51:56	1000	1000	1/7/2014	1/7/2014 15:51:56	1000	1000	1/7/2014	1/7/2014 15:51:56	1000	1000	1/7/2014	1/7/2014 15:51:56
01-0042	1	1	5	0	1	1/7/2014 16:00:18	1/7/2014	15-57	5	9	1	1		1	1/7/2014 16:00:20	0					400	0	2			7	7	1/7/2014	1/7/2014 16:00:40	1000	1000	1/7/2014	1/7/2014 16:00:40	1000	1000	1/7/2014	1/7/2014 16:00:40	1000	1000	1/7/2014	1/7/2014 16:00:40
01-0043	2	1	5	0	1	1/8/2014 09:06:53	1/8/2014	09-02	5	9	1	1		1	1/8/2014 09:06:55	0					402	0	2			7	7	1/8/2014	1/8/2014 09:07:24	1000	1000	1/8/2014	1/8/2014 09:07:24	1000	1000	1/8/2014	1/8/2014 09:07:24	1000	1000	1/8/2014	1/8/2014 09:07:24
01-0044	1	1	5	0	1	1/8/2014 09:26:01	1/8/2014	09-20	5	9	1	1		1	1/8/2014 09:26:03	0					403	0	2			7	14	1/8/2014	1/8/2014 09:27:04	1000	1000	1/8/2014	1/8/2014 09:27:04	1000	1000	1/8/2014	1/8/2014 09:27:04	1000	1000	1/8/2014	1/8/2014 09:27:04
01-0045	3	1	5	0	1	1/10/2014 11:37:42	1/10/2014	11-33	5	9	1	1		1	1/10/2014 11:37:45	0					412	0	2	1	13-10	7	7	1/10/2014	1/10/2014 11:37:21	1000	1000	1/10/2014	1/10/2014 11:37:21	1000	1000	1/10/2014	1/10/2014 11:37:21	1000	1000	1/10/2014	1/10/2014 11:37:21
01-0046	3	1	5	0	1	1/11/2014 10:20:06	1/11/2014	10-16	5	9	1	1		1	1/11/2014 10:20:08	0					414	0	2	1	11-20	7	7	1/11/2014	1/11/2014 10:20:30	1000	1000	1/11/2014	1/11/2014 10:20:30	1000	1000	1/11/2014	1/11/2014 10:20:30	1000	1000	1/11/2014	1/11/2014 10:20:30
01-0047	3	1	5	0	1	1/11/2014 12:10:54	1/11/2014	12-05	5	9	1	1		1	1/11/2014 12:10:56	0					417	0	2	1	13-13	7	7	1/11/2014	1/11/2014 12:11:55	1000	1000	1/11/2014	1/11/2014 12:11:55	1000	1000	1/11/2014	1/11/2014 12:11:55	1000	1000	1/11/2014	1/11/2014 12:11:55
01-0049	1	1	5	0	1	1/15/2014 11:24:43	1/15/2014	11-22	5	9	1	1		1	1/15/2014 11:24:43	0					430	0	2			7	7	1/15/2014	1/15/2014 11:24:28	1000	1000	1/15/2014	1/15/2014 11:24:28	1000	1000	1/15/2014	1/15/2014 11:24:28	1000	1000	1/15/2014	1/15/2014 11:24:28
01-0050	3	1	5	1	1	1/15/2014 11:35:49	1/15/2014	11-30	5	9	1	1		1	1/15/2014 11:35:50	0					431	0	2	1	12-40	7	7	1/15/2014	1/15/2014 11:35:23	1000	1000	1/15/2014	1/15/2014 11:35:23	1000	1000	1/15/2014	1/15/2014 11:35:23	1000	1000	1/15/2014	1/15/2014 11:35:23
01-0051	2	1	5	0	1	1/16/2014 11:57:01	1/16/2014	11-54	5	9	1	1		1	1/16/2014 11:57:02	0					440	0	2			7	7	1/16/2014	1/16/2014 11:56:51	1000	1000	1/16/2014	1/16/2014 11:56:51	1000	1000	1/16/2014	1/16/2014 11:56:51	1000	1000	1/16/2014	1/16/2014 11:56:51
01-0052	2	1	5	0	1	1/16/2014 14:57:50	1/16/2014	14-52	5	9	1	1		1	1/16/2014 14:57:51	0					442	0	2			7	7	1/16/2014	1/16/2014 14:58:10	1000	1000	1/16/2014	1/16/2014 14:58:10	1000	1000	1/16/2014	1/16/2014 14:58:10	1000	1000	1/16/2014	1/16/2014 14:58:10
01-0053	1	1	5	1	1	1/16/2014 16:30:09	1/16/2014	16-21	5	9	1	1		1	1/16/2014 16:30:10	0					444	0	2			7	7	1/16/2014	1/16/2014 16:29:55	1000	1000	1/16/2014	1/16/2014 16:29:55	1000	1000	1/16/2014	1/16/2014 16:29:55	1000	1000	1/16/2014	1/16/2014 16:29:55
01-0054	1	1	5	0	1	1/17/2014 09:44:42	1/17/2014	09-39	5	9	1	1		1	1/17/2014 09:44:43	0					445	0	2			7	7	1/17/2014	1/17/2014 09:45:23	1000	1000	1/17/2014	1/17/2014 09:45:23	1000	1000	1/17/2014	1/17/2014 09:45:23	1000	1000	1/17/2014	1/17/2014 09:45:23
01-0055	3	1	5	0	1	1/17/2014 12:43:54	1/17/2014	12-40	5	9	1	1		1	1/17/2014 12:43:55	0					456	0	2			7	7	1/17/2014	1/17/2014 12:44:31	1000	1000	1/17/2014	1/17/2014 12:44:31	1000	1000	1/17/2014	1/17/2014 12:44:31	1000	1000	1/17/2014	1/17/2014 12:44:31
01-0056	2	1	5	0	1	1/17/2014 12:48:18	1/17/2014	12-45	5	9	1	1		1	1/17/2014 12:48:19	0					457	0	2			7	7	1/17/2014	1/17/2014 12:48:53	1000	1000	1/17/2014	1/17/2014 12:48:53	1000	1000	1/17/2014	1/17/2014 12:48:53	1000	1000	1/17/2014	1/17/2014 12:48:53
01-0057	1	1	5	0	1	1/17/2014 15:17:44	1/17/2014	15-13	5	9	1	1		1	1/17/2014 15:17:45	0					462	0	2			7	7	1/17/2014	1/17/2014 15:17:26	1000	1000	1/17/2014	1/17/2014 15:17:26	1000	1000	1/17/2014	1/17/2014 15:17:26	1000	1000	1/17/2014	1/17/2014 15:17:26
01-0058	1	1	5	0	1	1/18/2014 08:52:17	1/18/2014	08-47	5	9	1	1		1	1/18/2014 08:52:18	0					463	0	2			7	7	1/18/2014	1/18/2014 08:52:33	1000	1000	1/18/2014	1/18/2014 08:52:33	1000	1000	1/18/2014	1/18/2014 08:52:33	1000	1000	1/18/2014	1/18/2014 08:52:33
01-0060	1	1	5	0	1	1/20/2014 15:54:44	1/20/2014	15-51	5	9	1	1		1	1/20/2014 15:54:46	0					477	0	2			7	7	1/20/2014	1/20/2014 15:55:34	1000	1000	1/20/2014	1/20/2014 15:55:34	1000	1000	1/20/2014	1/20/2014 15:55:34	1000	1000	1/20/2014	1/20/2014 15:55:34
01-0061	2	1	5	1	1	1/21/2014 11:03:03	1/21/2014	11-02	5	9	1	1		1	1/21/2014 11:03:05	0					479	0	2			7	7	1/21/2014	1/21/2014 11:02:27	1000	1000	1/21/2014	1/21/2014 11:02:27	1000	1000	1/21/2014	1/21/2014 11:02:27	1000	1000	1/21/2014	1/21/2014 11:02:27
01-0062	2	1	5	1	1	1/21/2014 12:04:48	1/21/2014	12-00	5	9	1	1		1	1/21/2014 12:04:49	0					481	0	2			7	7	1/21/2014	1/21/2014 12:05:48	1000	1000	1/21/2014	1/21/2014 12:05:48	1000	1000	1/21/2014	1/21/2014 12:05:48	1000	1000	1/21/2014	1/21/2014 12:05:48
01-0063	3	1	5	1	1	1/21/2014 12:26:43	1/21/2014	12-23	5	9	1	1		1	1/21/2014 12:26:44	0					483	0	2	1	13-38	7	7	1/21/2014	1/21/2014 12:27:39	1000	1000	1/21/2014	1/21/2014 12:27:39	1000	1000	1/21/2014	1/21/2014 12:27:39	1000	1000	1/21/2014	1/21/2014 12:27:39
01-0064	1	1	5	0	1	1/22/2014 10:22:55	1/22/2014	10-19	5	9	1	1	HE WAS REFFERED TO MTENDERE CLINIC FOR CD4 TESTING	1	1/22/2014 10:22:57	0					505	0	2			7	7	1/22/2014	1/22/2014 10:22:44	1000	1000	1/22/2014	1/22/2014 10:22:44	1000	1000	1/22/2014	1/22/2014 10:22:44	1000	1000	1/22/2014	1/22/2014 10:22:44
01-0065	2	1	5	1	1	1/23/2014 11:53:11	1/23/2014	11-49	5	9	1	1		1	1/23/2014 11:53:13	0					506	0	2			7	7	1/23/2014	1/23/2014 11:54:06	1000	1000	1/23/2014	1/23/2014 11:54:06	1000	1000	1/23/2014	1/23/2014 11:54:06	1000	1000	1/23/2014	1/23/2014 11:54:06
01-0066	3	1	5	1	1	1/23/2014 12:02:19	1/23/2014	12-01	5	9	1	1		1	1/23/2014 12:02:21	0					507	0	2	1	13-20	7	7	1/23/2014	1/23/2014 12:02:50	1000	1000	1/23/2014	1/23/2014 12:02:50	1000	1000	1/23/2014	1/23/2014 12:02:50	1000	1000	1/23/2014	1/23/2014 12:02:50
01-0067	2	1	5	1	1	1/23/2014 13:33:17	1/23/2014	13-32	5	9	1	1		1	1/23/2014 13:33:19	0					509	0	2			7	7	1/23/2014	1/23/2014 13:32:24	1000	1000	1/23/2014	1/23/2014 13:32:24	1000	1000	1/23/2014	1/23/2014 13:32:24	1000	1000	1/23/2014	1/23/2014 13:32:24
01-0068	2	1	5	1	1	1/23/2014 13:46:47	1/23/2014	13-41	5	9	1	1		1	1/23/2014 13:46:50	0					510	0	2			7	7	1/23/2014	1/23/2014 13:47:41	1000	1000	1/23/2014	1/23/2014 13:47:41	1000	1000	1/23/2014	1/23/2014 13:47:41	1000	1000	1/23/2014	1/23/2014 13:47:41
01-0069	1	1	5	1	1	1/23/2014 15:08:48	1/23/2014	15-01	5	9	1	1		1	1/23/2014 15:08:50	0					512	0	2			7	7	1/23/2014	1/23/2014 15:08:31	1000	1000	1/23/2014	1/23/2014 15:08:31	1000	1000	1/23/2014	1/23/2014 15:08:31	1000	1000	1/23/2014	1/23/2014 15:08:31
01-0070	3	1	5	1	1	1/23/2014 15:20:32	1/23/2014	15-14	5	9	1	1		1	1/23/2014 15:20:35	0					513	0	2	1	16-24	7	7	1/23/2014	1/23/2014 15:21:38	1000	1000	1/23/2014	1/23/2014 15:21:38	1000	1000	1/23/2014	1/23/2014 15:21:38	1000	1000	1/23/2014	1/23/2014 15:21:38
01-0071	3	1	5	0	1	1/24/2014 09:11:14	1/24/2014	09-10	5	9	1	1	WASN'T ESCORTED AS HE WAS REFFERED FOR COUPLES COUNSLING HERE AT CHCT	1	1/24/2014 09:11:16	0					515	0	2	0		7	7	1/24/2014	1/24/2014 09:12:03	1000	1000	1/24/2014	1/24/2014 09:12:03	1000	1000	1/24/2014	1/24/2014 09:12:03	1000	1000	1/24/2014	1/24/2014 09:12:03
01-0072	1	1	5	0	1	1/25/2014 10:10:17	1/25/2014	10-05	5	9	1	1		1	1/25/2014 10:10:20	0					526	0	2			7	7	1/25/2014	1/25/2014 10:10:38	1000	1000	1/25/2014	1/25/2014 10:10:38	1000	1000	1/25/2014	1/25/2014 10:10:38	1000	1000	1/25/2014	1/25/2014 10:10:38
01-0073	2	1	5	0	1	1/27/2014 11:17:36	1/27/2014	11-09	5	9	1	1		1	1/27/2014 11:17:35	0					533	0	2			7	7	1/27/2014	1/27/2014 11:17:34	1000	1000	1/27/2014	1/27/2014 11:17:34	1000	1000	1/27/2014	1/27/2014 11:17:34	1000	1000	1/27/2014	1/27/2014 11:17:34
01-0074	3	1	5	1	1	1/27/2014 11:21:20	1/27/2014	11-18	5	9	1	1		1	1/27/2014 11:21:19	0					534	0	2	0		7	7	1/27/2014	1/27/2014 11:21:56	1000	1000	1/27/2014	1/27/2014 11:21:56	1000	1000	1/27/2014	1/27/2014 11:21:56	1000	1000	1/27/2014	1/27/2014 11:21:56
01-0075	1	1	5	1	1	1/27/2014 14:54:59	1/27/2014	14-53	5	9	1	1		1	1/27/2014 14:54:59	0					548	0	2			7	7	1/27/2014	1/27/2014 14:56:02	1000	1000	1/27/2014	1/27/2014 14:56:02	1000	1000	1/27/2014	1/27/2014 14:56:02	1000	1000	1/27/2014	1/27/2014 14:56:02
01-0076	1	1	5	0	1	1/28/2014 10:20:32	1/28/2014	10-16	5	9	1	1		1	1/28/2014 10:20:33	0					551	0	2			7	7	1/28/2014	1/28/2014 10:20:23	1000	1000	1/28/2014	1/28/2014 10:20:23	1000	1000	1/28/2014	1/28/2014 10:20:23	1000	1000	1/28/2014	1/28/2014 10:20:23
01-0077	1	1	5	0	1	1/28/2014 10:33:45	1/28/2014	10-29	5	9	1	1		1	1/28/2014 10:33:46	0					555	0	2			7	7	1/28/2014	1/28/2014 10:33:29	1000	1000	1/28/2014	1/28/2014 10:33:29	1000	1000	1/28/2014	1/28/2014 10:33:29	1000	1000	1/28/2014	1/28/2014 10:33:29
01-0078	3	1	5	1	1	1/28/2014 12:00:25	1/28/2014	11-50	5	9	1	1		1	1/28/2014 12:00:26	0					562	0	2	1	13-20	7	7	1/28/2014	1/28/2014 12:00:52	1000	1000	1/28/2014	1/28/2014 12:00:52	1000	1000	1/28/2014	1/28/2014 12:00:52	1000	1000	1/28/2014	1/28/2014 12:00:52
01-0079	2	1	5	1	1	1/28/2014 12:38:50	1/28/2014	12-32	5	9	1	1		1	1/28/2014 12:38:49	0					564	0	2			7	7	1/28/2014	1/28/2014 12:38:00	1000	1000	1/28/2014	1/28/2014 12:38:00	1000	1000	1/28/2014	1/28/2014 12:38:00	1000	1000	1/28/2014	1/28/2014 12:38:00
01-0080	2	1	5	0	1	1/28/2014 12:43:52	1/28/2014	12-40	5	9	1	1		1	1/28/2014 12:43:52	0					565	0	2			7	7	1/28/2014	1/28/2014 12:44:34	1000	1000	1/28/2014	1/28/2014 12:44:34	1000	1000	1/28/2014	1/28/2014 12:44:34	1000	1000	1/28/2014	1/28/2014 12:44:34
01-0081	3	1	5	0	1	1/28/2014 15:36:17	1/28/2014	15-27	5	9	1	1		1	1/28/2014 15:36:17	0					570	0	2			7	7	1/28/2014	1/28/2014 15:37:08	1000	1000	1/28/2014	1/28/2014 15:37:08	1000	1000	1/28/2014	1/28/2014 15:37:08	1000	1000	1/28/2014	1/28/2014 15:37:08
01-0083	1	1	5	0	1	1/29/2014 09:12:08	1/29/2014	09-00	5	9	1	1		1	1/29/2014 09:12:09	0					571	0	2			7	7	1/29/2014	1/29/2014 09:12:16	1000	1000	1/29/2014	1/29/2014 09:12:16	1000	1000	1/29/2014	1/29/2014 09:12:16	1000	1000	1/29/2014	1/29/2014 09:12:16
01-0084	3	1	5	1	1	1/29/2014 09:47:47	1/29/2014	09-44	5	5	1	1		1	1/29/2014 09:47:48	0					572	0	2	1	11-22	7	7	1/29/2014	1/29/2014 09:47:13	1000	1000	1/29/2014	1/29/2014 09:47:13	1000	1000	1/29/2014	1/29/2014 09:47:13	1000	1000	1/29/2014	1/29/2014 09:47:13
01-0085	2	1	5	0	1	1/29/2014 10:15:07	1/29/2014	10-00	5	9	1	1		1	1/29/2014 10:15:07	0					573	0	2			7	7	1/29/2014	1/29/2014 10:15:37	1000	1000	1/29/2014	1/29/2014 10:15:37	1000	1000	1/29/2014	1/29/2014 10:15:37	1000	1000	1/29/2014	1/29/2014 10:15:37
01-0086	2	1	5	0	1	1/29/2014 11:38:11	1/29/2014	10-58	5	9	1	1		1	1/29/2014 11:38:11	0					574	0	2			7	7	1/29/2014	1/29/2014 11:38:38	1000	1000	1/29/2014	1/29/2014 11:38:38	1000	1000	1/29/2014	1/29/2014 11:38:38	1000	1000	1/29/2014	1/29/2014 11:38:38
01-0087	3	1	5	0	1	1/29/2014 12:06:46	1/29/2014	12-03	5	9	1	1		1	1/29/2014 12:06:47	0					577	0	2			7	7	1/29/2014	1/29/2014 12:07:02	1000	1000	1/29/2014	1/29/2014 12:07:02	1000	1000	1/29/2014	1/29/2014 12:07:02	1000	1000	1/29/2014	1/29/2014 12:07:02
01-0088	3	1	5	1	1	1/29/2014 12:15:38	1/29/2014	12-11	5	9	1	1		1	1/29/2014 12:15:39	0					578	0	2	1	14-01	7	7	1/29/2014	1/29/2014 12:15:46	1000	1000	1/29/2014	1/29/2014 12:15:46	1000	1000	1/29/2014	1/29/2014 12:15:46	1000	1000	1/29/2014	1/29/2014 12:15:46
01-0089	1	1	5	0	1	1/29/2014 12:51:32	1/29/2014	12-41	5	9	1	1		1	1/29/2014 12:51:31	0					580	0	2			7	7	1/29/2014	1/29/2014 12:50:43	1000	1000	1/29/2014	1/29/2014 12:50:43	1000	1000	1/29/2014	1/29/2014 12:50:43	1000	1000	1/29/2014	1/29/2014 12:50:43
01-0090	2	1	5	1	1	1/30/2014 13:24:56	1/30/2014	13-04	5	9	1	1		1	1/30/2014 13:24:56	0					584	0	2			7	7	1/30/2014	1/30/2014 13:25:17	1000	1000	1/30/2014	1/30/2014 13:25:17	1000	1000	1/30/2014	1/30/2014 13:25:17	1000	1000	1/30/2014	1/30/2014 13:25:17
01-0091	1	1	5	1	1	1/30/2014 13:29:20	1/30/2014	13-26	5	9	1	1		1	1/30/2014 13:29:20	0					585	0	2			7	7	1/30/2014	1/30/2014 13:29:39	1000	1000	1/30/2014	1/30/2014 13:29:39	1000	1000	1/30/2014	1/30/2014 13:29:39	1000	1000	1/30/2014	1/30/2014 13:29:39
01-0092	3	1	5	0	1	1/31/2014 10:03:55	1/31/2014	10-00	5	9	1	1		1	1/31/2014 10:03:56	0					587	0	2	0		7	7	1/31/2014	1/31/2014 10:03:55	1000	1000	1/31/2014	1/31/2014 10:03:55	1000	1000	1/31/2014	1/31/2014 10:03:55	1000	1000	1/31/2014	1/31/2014 10:03:55
01-0093	2	1	5	1	1	1/31/2014 11:33:16	1/31/2014	11-32	5	9	1	1		1	1/31/2014 11:33:16	0					589	0	2			7	7	1/31/2014	1/31/2014 11:33:29	1000	1000	1/31/2014	1/31/2014 11:33:29	1000	1000	1/31/2014	1/31/2014 11:33:29	1000	1000	1/31/2014	1/31/2014 11:33:29
01-0094	3	1	5	1	1	2/3/2014 11:08:00	2/3/2014	11-09	5	9	1	1		1	2/3/2014 11:08:00	0					55001	0	2	1	12-24	7	7	2/3/2014	2/3/2014 11:08:16	1000	1000	2/3/2014	2/3/2014 11:08:16	1000	1000	2/3/2014	2/3/2014 11:08:16	1000	1000	2/3/2014	2/3/2014 11:08:16
01-0095	1	1	5	0	1	2/3/2014 12:00:07	2/3/2014	11-56	5	9	1	1		1	2/3/2014 12:00:07	0					55002	0	2			7	7	2/3/2014	2/3/2014 12:00:42	1000	1000	2/3/2014	2/3/2014 12:00:42	1000	1000	2/3/2014	2/3/2014 12:00:42	1000	1000	2/3/2014	2/3/2014 12:00:42
01-0096	2	1	5	1	1	2/3/2014 12:42:41	2/3/2014	12-39	5	9	1	1		1	2/3/2014 12:42:41	0					55004	0	2			7	7	2/3/2014	2/3/2014 12:42:12	1000	1000	2/3/2014	2/3/2014 12:42:12	1000	1000	2/3/2014	2/3/2014 12:42:12	1000	1000	2/3/2014	2/3/2014 12:42:12
01-0097	3	1	5	1	1	2/3/2014 14:10:11	2/3/2014	14-07	5	9	1	1		1	2/3/2014 14:10:11	0					55005	0	2	1	16-00	7	7	2/3/2014	2/3/2014 14:09:35	1000	1000	2/3/2014	2/3/2014 14:09:35	1000	1000	2/3/2014	2/3/2014 14:09:35	1000	1000	2/3/2014	2/3/2014 14:09:35
01-0098	1	1	5	1	1	2/4/2014 12:03:50	2/4/2014	11-58	5	9	1	1		1	2/4/2014 12:03:50	0					55007	0	2			7	1000	2/4/2014	2/4/2014 12:04:41	1000	1000	2/4/2014	2/4/2014 12:04:41	1000	1000	2/4/2014	2/4/2014 12:04:41	1000	1000	2/4/2014	2/4/2014 12:04:41
01-0099	2	1	5	1	1	2/4/2014 14:15:57	2/4/2014	14-12	5	9	1	1		1	2/4/2014 14:15:57	0					55008	0	2			7	7	2/4/2014	2/4/2014 14:15:45	1000	1000	2/4/2014	2/4/2014 14:15:45	1000	1000	2/4/2014	2/4/2014 14:15:45	1000	1000	2/4/2014	2/4/2014 14:15:45
01-0100	2	1	5	1	1	2/5/2014 08:51:53	2/5/2014	08-49	5	9	1	1		1	2/5/2014 08:51:53	0					55010	0	2			7	7	2/5/2014	2/5/2014 08:52:03	1000	1000	2/5/2014	2/5/2014 08:52:03	1000	1000	2/5/2014	2/5/2014 08:52:03	1000	1000	2/5/2014	2/5/2014 08:52:03
01-0101	1	1	5	1	1	2/5/2014 08:58:08	2/5/2014	08-54	5	9	1	1		1	2/5/2014 08:58:08	0					55011	0	2			7	7	2/5/2014	2/5/2014 08:58:36	1000	1000	2/5/2014	2/5/2014 08:58:36	1000	1000	2/5/2014	2/5/2014 08:58:36	1000	1000	2/5/2014	2/5/2014 08:58:36
01-0102	1	1	5	0	1	2/5/2014 09:25:24	2/5/2014	09-20	5	9	1	1		1	2/5/2014 09:25:24	0					55012	0	2			7	7	2/5/2014	2/5/2014 09:24:49	1000	1000	2/5/2014	2/5/2014 09:24:49	1000	1000	2/5/2014	2/5/2014 09:24:49	1000	1000	2/5/2014	2/5/2014 09:24:49
01-0103	2	1	5	1	1	2/5/2014 11:32:54	2/5/2014	11-28	5	9	1	1		1	2/5/2014 11:32:54	0					55013	0	2			7	7	2/5/2014	2/5/2014 11:33:42	1000	1000	2/5/2014	2/5/2014 11:33:42	1000	1000	2/5/2014	2/5/2014 11:33:42	1000	1000	2/5/2014	2/5/2014 11:33:42
01-0104	1	1	5	0	1	2/5/2014 13:07:47	2/5/2014	13-04	5	9	1	1		1	2/5/2014 13:07:47	0					55018	0	2			7	7	2/5/2014	2/5/2014 13:07:38	1000	1000	2/5/2014	2/5/2014 13:07:38	1000	1000	2/5/2014	2/5/2014 13:07:38	1000	1000	2/5/2014	2/5/2014 13:07:38
01-0105	2	1	5	1	1	2/5/2014 14:29:59	2/5/2014	14-29	5	9	1	1		1	2/5/2014 14:29:59	0					55019	0	2			7	7	2/5/2014	2/5/2014 14:30:39	1000	1000	2/5/2014	2/5/2014 14:30:39	1000	1000	2/5/2014	2/5/2014 14:30:39	1000	1000	2/5/2014	2/5/2014 14:30:39
01-0106	3	1	5	1	1	2/6/2014 11:27:32	2/6/2014	11-20	5	9	1	1		1	2/6/2014 11:27:32	0					55021	0	2	1	12-40	7	7	2/6/2014	2/6/2014 11:26:45	1000	1000	2/6/2014	2/6/2014 11:26:45	1000	1000	2/6/2014	2/6/2014 11:26:45	1000	1000	2/6/2014	2/6/2014 11:26:45
01-0107	3	1	5	1	1	2/6/2014 13:22:40	2/6/2014	13-19	5	9	1	1		1	2/6/2014 13:22:40	0					55023	0	2	1	14-45	7	7	2/6/2014	2/6/2014 13:22:32	1000	1000	2/6/2014	2/6/2014 13:22:32	1000	1000	2/6/2014	2/6/2014 13:22:32	1000	1000	2/6/2014	2/6/2014 13:22:32
01-0108	3	1	5	1	1	2/6/2014 14:06:40	2/6/2014	14-02	5	9	1	1		1	2/6/2014 14:06:40	0					55024	0	2	1	15-53	7	7	2/6/2014	2/6/2014 14:06:14	1000	1000	2/6/2014	2/6/2014 14:06:14	1000	1000	2/6/2014	2/6/2014 14:06:14	1000	1000	2/6/2014	2/6/2014 14:06:14
01-0109	3	1	5	1	1	2/7/2014 11:17:06	2/7/2014	11-12	5	9	1	1		1	2/7/2014 11:17:06	0					55029	0	2	1	12-53	7	7	2/7/2014	2/7/2014 11:17:37	1000	1000	2/7/2014	2/7/2014 11:17:37	1000	1000	2/7/2014	2/7/2014 11:17:37	1000	1000	2/7/2014	2/7/2014 11:17:37
01-0110	3	1	5	1	1	2/7/2014 12:48:50	2/7/2014	12-45	5	9	1	1		1	2/7/2014 12:48:50	0					55030	0	2	1	14-39	7	7	2/7/2014	2/7/2014 12:49:22	1000	1000	2/7/2014	2/7/2014 12:49:22	1000	1000	2/7/2014	2/7/2014 12:49:22	1000	1000	2/7/2014	2/7/2014 12:49:22
01-0111	1	1	5	1	1	2/7/2014 13:28:38	2/7/2014	13-25	5	9	1	1		1	2/7/2014 13:28:38	0					55032	0	2			7	7	2/7/2014	2/7/2014 13:28:42	1000	1000	2/7/2014	2/7/2014 13:28:42	1000	1000	2/7/2014	2/7/2014 13:28:42	1000	1000	2/7/2014	2/7/2014 13:28:42
01-0112	1	1	5	0	1	2/7/2014 15:09:24	2/7/2014	15-06	5	9	1	1		1	2/7/2014 15:09:24	0					55034	0	2			7	6	2/7/2014	2/7/2014 15:09:11	1000	1000	2/7/2014	2/7/2014 15:09:11	1000	1000	2/7/2014	2/7/2014 15:09:11	1000	1000	2/7/2014	2/7/2014 15:09:11
01-0113	1	1	5	0	1	2/7/2014 15:37:28	2/7/2014	15-27	5	9	1	1		1	2/7/2014 15:37:28	0					55035	0	2			7	7	2/7/2014	2/7/2014 15:37:35	1000	1000	2/7/2014	2/7/2014 15:37:35	1000	1000	2/7/2014	2/7/2014 15:37:35	1000	1000	2/7/2014	2/7/2014 15:37:35
01-0114	3	1	5	0	1	2/8/2014 09:48:16	2/8/2014	09-41	5	9	1	1		1	2/8/2014 09:48:16	0					55036	0	2	1	10-55	7	7	2/8/2014	2/8/2014 09:47:40	1000	1000	2/8/2014	2/8/2014 09:47:40	1000	1000	2/8/2014	2/8/2014 09:47:40	1000	1000	2/8/2014	2/8/2014 09:47:40
01-0115	2	1	5	0	1	2/8/2014 10:47:26	2/8/2014	10-41	5	9	1	1		1	2/8/2014 10:47:26	0					55037	0	2			7	7	2/8/2014	2/8/2014 10:46:39	1000	1000	2/8/2014	2/8/2014 10:46:39	1000	1000	2/8/2014	2/8/2014 10:46:39	1000	1000	2/8/2014	2/8/2014 10:46:39
01-0116	2	1	5	0	1	2/10/2014 10:13:34	2/10/2014	10-08	5	9	1	1		1	2/10/2014 10:13:34	0					55039	0	2			7	1000	2/10/2014	2/10/2014 10:13:06	1000	1000	2/10/2014	2/10/2014 10:13:06	1000	1000	2/10/2014	2/10/2014 10:13:06	1000	1000	2/10/2014	2/10/2014 10:13:06
01-0117	2	1	5	1	1	2/10/2014 12:23:36	2/10/2014	12-20	5	9	1	1		1	2/10/2014 12:23:36	0					55042	0	2			7	7	2/10/2014	2/10/2014 12:24:10	1000	1000	2/10/2014	2/10/2014 12:24:10	14	1000	2/10/2014	2/10/2014 12:24:10	1000	1000	2/10/2014	2/10/2014 12:24:10
01-0118	2	1	5	0	1	2/10/2014 12:29:32	2/10/2014	12-26	5	9	1	1		1	2/10/2014 12:29:32	0					55043	0	2			7	7	2/10/2014	2/10/2014 12:28:32	1000	1000	2/10/2014	2/10/2014 12:28:32	1000	1000	2/10/2014	2/10/2014 12:28:32	1000	1000	2/10/2014	2/10/2014 12:28:32
01-0119	1	1	5	0	1	2/10/2014 14:10:58	2/10/2014	14-10	5	9	1	1		1	2/10/2014 14:10:58	0					55048	0	2			7	7	2/10/2014	2/10/2014 14:11:13	1000	1000	2/10/2014	2/10/2014 14:11:13	1000	1000	2/10/2014	2/10/2014 14:11:13	1000	1000	2/10/2014	2/10/2014 14:11:13
01-0120	3	1	5	1	1	2/10/2014 14:29:02	2/10/2014	14-25	5	9	1	1		1	2/10/2014 14:29:02	0					55049	0	2	1	16-20	7	7	2/10/2014	2/10/2014 14:28:41	1000	1000	2/10/2014	2/10/2014 14:28:41	1000	1000	2/10/2014	2/10/2014 14:28:41	1000	1000	2/10/2014	2/10/2014 14:28:41
01-0121	2	1	5	1	1	2/11/2014 10:59:21	2/11/2014	10-59	5	9	1	1		1	2/11/2014 10:59:21	0					55052	0	2			7	7	2/11/2014	2/11/2014 10:58:35	1000	1000	2/11/2014	2/11/2014 10:58:35	1000	1000	2/11/2014	2/11/2014 10:58:35	1000	1000	2/11/2014	2/11/2014 10:58:35
01-0122	3	1	5	0	1	2/11/2014 11:34:25	2/11/2014	11-29	5	9	1	1		1	2/11/2014 11:34:25	0					55053	0	2			7	7	2/11/2014	2/11/2014 11:33:32	1000	1000	2/11/2014	2/11/2014 11:33:32	1000	1000	2/11/2014	2/11/2014 11:33:32	1000	1000	2/11/2014	2/11/2014 11:33:32
01-0123	1	1	5	1	1	2/11/2014 15:05:53	2/11/2014	15-02	5	9	1	1		1	2/11/2014 15:05:53	0					55055	0	2			7	7	2/11/2014	2/11/2014 15:05:26	1000	1000	2/11/2014	2/11/2014 15:05:26	1000	1000	2/11/2014	2/11/2014 15:05:26	1000	1000	2/11/2014	2/11/2014 15:05:26
01-0124	1	1	5	1	1	2/12/2014 10:57:34	2/12/2014	10-53	5	9	1	1		1	2/12/2014 10:57:34	0					55057	0	2			7	7	2/12/2014	2/12/2014 10:58:11	1000	1000	2/12/2014	2/12/2014 10:58:11	1000	1000	2/12/2014	2/12/2014 10:58:11	1000	1000	2/12/2014	2/12/2014 10:58:11
01-0125	2	1	5	0	1	2/12/2014 11:34:35	2/12/2014	11-30	5	9	1	1		1	2/12/2014 11:34:35	0					55058	0	2			7	7	2/12/2014	2/12/2014 11:35:19	1000	1000	2/12/2014	2/12/2014 11:35:19	1000	1000	2/12/2014	2/12/2014 11:35:19	1000	1000	2/12/2014	2/12/2014 11:35:19
01-0126	3	1	5	0	1	2/12/2014 13:41:01	2/12/2014	13-36	5	9	1	1		1	2/12/2014 13:41:01	0					55061	0	2	0		7	7	2/12/2014	2/12/2014 13:42:01	1000	1000	2/12/2014	2/12/2014 13:42:01	1000	1000	2/12/2014	2/12/2014 13:42:01	1000	1000	2/12/2014	2/12/2014 13:42:01
01-0127	3	1	5	1	1	2/12/2014 14:24:02	2/12/2014	14-21	5	9	1	1		1	2/12/2014 14:24:02	0					55062	0	2	1	15-25	7	7	2/12/2014	2/12/2014 14:23:32	1000	1000	2/12/2014	2/12/2014 14:23:32	1000	1000	2/12/2014	2/12/2014 14:23:32	1000	1000	2/12/2014	2/12/2014 14:23:32
01-0128	1	1	5	1	1	2/14/2014 10:57:43	2/14/2014	10-52	5	9	1	1		1	2/14/2014 10:57:43	0					55065	0	2			7	7	2/14/2014	2/14/2014 10:57:24	1000	1000	2/14/2014	2/14/2014 10:57:24	1000	1000	2/14/2014	2/14/2014 10:57:24	1000	1000	2/14/2014	2/14/2014 10:57:24
01-0129	1	1	5	1	1	2/14/2014 14:24:59	2/14/2014	14-14	5	9	1	1		1	2/14/2014 14:24:59	0					55066	0	2			7	7	2/14/2014	2/14/2014 14:24:56	1000	1000	2/14/2014	2/14/2014 14:24:56	1000	1000	2/14/2014	2/14/2014 14:24:56	1000	1000	2/14/2014	2/14/2014 14:24:56
01-0130	2	1	5	0	1	2/17/2014 09:19:47	2/17/2014	09-16	5	9	1	1		1	2/17/2014 09:19:47	0					55067	0	2			7	7	2/17/2014	2/17/2014 09:20:06	1000	1000	2/17/2014	2/17/2014 09:20:06	1000	1000	2/17/2014	2/17/2014 09:20:06	1000	1000	2/17/2014	2/17/2014 09:20:06
01-0131	3	1	5	0	1	2/17/2014 10:40:11	2/17/2014	10-34	5	9	1	1	DID DO THE TEST, HE WAS ONLY COUNSELED	1	2/17/2014 10:40:11	0					55069	0	2			7	7	2/17/2014	2/17/2014 10:40:56	1000	1000	2/17/2014	2/17/2014 10:40:56	1000	1000	2/17/2014	2/17/2014 10:40:56	1000	1000	2/17/2014	2/17/2014 10:40:56
01-0132	2	1	5	0	1	2/17/2014 10:49:24	2/17/2014	10-48	5	9	1	1		1	2/17/2014 10:49:24	0					55070	0	2			7	7	2/17/2014	2/17/2014 10:49:40	1000	1000	2/17/2014	2/17/2014 10:49:40	1000	1000	2/17/2014	2/17/2014 10:49:40	1000	1000	2/17/2014	2/17/2014 10:49:40
01-0133	2	1	5	1	1	2/17/2014 11:27:07	2/17/2014	11-24	5	9	1	1		1	2/17/2014 11:27:07	0					55071	0	2			7	7	2/17/2014	2/17/2014 11:26:48	1000	1000	2/17/2014	2/17/2014 11:26:48	1000	1000	2/17/2014	2/17/2014 11:26:48	1000	1000	2/17/2014	2/17/2014 11:26:48
01-0134	1	1	5	0	1	2/17/2014 12:46:25	2/17/2014	12-35	5	9	1	1		1	2/17/2014 12:46:25	0					55074	0	2			7	7	2/17/2014	2/17/2014 12:45:27	1000	1000	2/17/2014	2/17/2014 12:45:27	1000	1000	2/17/2014	2/17/2014 12:45:27	1000	1000	2/17/2014	2/17/2014 12:45:27
01-0135	3	1	5	0	1	2/17/2014 12:56:36	2/17/2014	12-52	5	9	1	1		1	2/17/2014 12:56:36	0					55075	0	2	0		7	7	2/17/2014	2/17/2014 12:56:22	1000	1000	2/17/2014	2/17/2014 12:56:22	1000	1000	2/17/2014	2/17/2014 12:56:22	1000	1000	2/17/2014	2/17/2014 12:56:22
01-0136	3	1	5	1	1	2/17/2014 13:14:24	2/17/2014	13-10	5	9	1	1		1	2/17/2014 13:14:24	0					55076	0	2	0		7	7	2/17/2014	2/17/2014 13:13:51	1000	1000	2/17/2014	2/17/2014 13:13:51	1000	1000	2/17/2014	2/17/2014 13:13:51	1000	1000	2/17/2014	2/17/2014 13:13:51
01-0137	2	1	5	1	1	2/17/2014 14:18:24	2/17/2014	14-12	5	9	1	1		1	2/17/2014 14:18:24	0					55078	0	2			7	7	2/17/2014	2/17/2014 14:19:23	1000	1000	2/17/2014	2/17/2014 14:19:23	1000	1000	2/17/2014	2/17/2014 14:19:23	1000	1000	2/17/2014	2/17/2014 14:19:23
01-0138	3	1	5	0	1	2/17/2014 15:05:33	2/17/2014	15-02	5	9	1	1		1	2/17/2014 15:05:33	0					55082	0	2	1	15-48	7	7	2/17/2014	2/17/2014 15:05:16	1000	1000	2/17/2014	2/17/2014 15:05:16	1000	1000	2/17/2014	2/17/2014 15:05:16	1000	1000	2/17/2014	2/17/2014 15:05:16
01-0139	1	1	5	0	1	2/18/2014 09:01:34	2/18/2014	08-57	5	9	1	1		1	2/18/2014 09:01:34	0					55084	0	2			7	7	2/18/2014	2/18/2014 09:02:14	1000	1000	2/18/2014	2/18/2014 09:02:14	1000	1000	2/18/2014	2/18/2014 09:02:14	1000	14	2/18/2014	2/18/2014 09:02:14
01-0140	3	1	5	0	1	2/18/2014 11:23:50	2/18/2014	11-16	5	9	1	1		1	2/18/2014 11:23:50	0					55085	0	2	0		7	7	2/18/2014	2/18/2014 11:24:14	1000	1000	2/18/2014	2/18/2014 11:24:14	1000	1000	2/18/2014	2/18/2014 11:24:14	1000	1000	2/18/2014	2/18/2014 11:24:14
01-0141	2	1	5	1	1	2/18/2014 11:44:22	2/18/2014	11-39	5	9	1	1		1	2/18/2014 11:44:22	0					55086	0	2			7	7	2/18/2014	2/18/2014 11:43:53	1000	1000	2/18/2014	2/18/2014 11:43:53	1000	1000	2/18/2014	2/18/2014 11:43:53	1000	1000	2/18/2014	2/18/2014 11:43:53
01-0143	1	1	5	0	1	2/19/2014 10:56:46	2/19/2014	10-53	5	9	1	1		1	2/19/2014 10:56:46	0					55090	0	2			7	6	2/19/2014	2/19/2014 10:57:37	1000	1000	2/19/2014	2/19/2014 10:57:37	1000	1000	2/19/2014	2/19/2014 10:57:37	1000	1000	2/19/2014	2/19/2014 10:57:37
01-0144	2	1	5	0	1	2/19/2014 14:28:00	2/19/2014	14-22	5	9	1	1		1	2/19/2014 14:28:00	0					55091	0	2			7	7	2/19/2014	2/19/2014 14:27:20	1000	1000	2/19/2014	2/19/2014 14:27:20	1000	1000	2/19/2014	2/19/2014 14:27:20	1000	1000	2/19/2014	2/19/2014 14:27:20
01-0145	2	1	5	0	1	2/20/2014 08:47:17	2/20/2014	08-43	5	9	1	1		1	2/20/2014 08:47:17	0					55093	0	2			7	7	2/20/2014	2/20/2014 08:48:20	1000	1000	2/20/2014	2/20/2014 08:48:20	1000	1000	2/20/2014	2/20/2014 08:48:20	1000	1000	2/20/2014	2/20/2014 08:48:20
01-0146	2	1	5	0	1	2/20/2014 09:55:47	2/20/2014	09-52	5	9	1	1		1	2/20/2014 09:55:47	0					55094	0	2			7	7	2/20/2014	2/20/2014 09:56:04	1000	1000	2/20/2014	2/20/2014 09:56:04	1000	1000	2/20/2014	2/20/2014 09:56:04	1000	1000	2/20/2014	2/20/2014 09:56:04
01-0147	3	1	5	0	1	2/20/2014 11:18:43	2/20/2014	11-15	5	9	1	1		1	2/20/2014 11:18:43	0					55096	0	2	0		7	7	2/20/2014	2/20/2014 11:19:04	1000	1000	2/20/2014	2/20/2014 11:19:04	1000	1000	2/20/2014	2/20/2014 11:19:04	1000	1000	2/20/2014	2/20/2014 11:19:04
01-0148	2	1	5	0	1	2/20/2014 14:32:10	2/20/2014	14-27	5	9	1	1		1	2/20/2014 14:32:10	0					55098	0	2			7	7	2/20/2014	2/20/2014 14:31:19	1000	1000	2/20/2014	2/20/2014 14:31:19	1000	1000	2/20/2014	2/20/2014 14:31:19	1000	1000	2/20/2014	2/20/2014 14:31:19
01-0149	3	1	5	0	1	2/20/2014 15:26:57	2/20/2014	15-24	5	9	1	1		1	2/20/2014 15:26:57	0					55099	0	2			7	7	2/20/2014	2/20/2014 15:25:56	1000	1000	2/20/2014	2/20/2014 15:25:56	1000	1000	2/20/2014	2/20/2014 15:25:56	1000	1000	2/20/2014	2/20/2014 15:25:56
01-0150	1	1	5	0	1	2/20/2014 15:47:38	2/20/2014	15-44	5	9	1	1		1	2/20/2014 15:47:38	0					55100	0	2			7	7	2/20/2014	2/20/2014 15:47:46	1000	1000	2/20/2014	2/20/2014 15:47:46	1000	1000	2/20/2014	2/20/2014 15:47:46	1000	1000	2/20/2014	2/20/2014 15:47:46
01-0151	1	1	5	0	1	2/21/2014 09:32:39	2/21/2014	09-29	5	9	1	1		1	2/21/2014 09:32:39	0					55103	0	2			7	7	2/21/2014	2/21/2014 09:31:38	1000	1000	2/21/2014	2/21/2014 09:31:38	1000	1000	2/21/2014	2/21/2014 09:31:38	1000	1000	2/21/2014	2/21/2014 09:31:38
01-0152	1	1	5	1	1	2/21/2014 10:24:44	2/21/2014	10-18	5	9	1	1		1	2/21/2014 10:24:44	0					55104	0	2			7	7	2/21/2014	2/21/2014 10:24:04	1000	1000	2/21/2014	2/21/2014 10:24:04	1000	1000	2/21/2014	2/21/2014 10:24:04	1000	1000	2/21/2014	2/21/2014 10:24:04
01-0153	3	1	5	1	1	2/21/2014 12:41:24	2/21/2014	12-36	5	9	1	1		1	2/21/2014 12:41:24	0					55105	0	2	0		7	7	2/21/2014	2/21/2014 12:41:42	1000	1000	2/21/2014	2/21/2014 12:41:42	1000	1000	2/21/2014	2/21/2014 12:41:42	1000	1000	2/21/2014	2/21/2014 12:41:42
01-0154	2	1	5	0	1	2/21/2014 13:13:18	2/21/2014	13-05	5	9	1	1		1	2/21/2014 13:13:17	0					55106	0	2			7	7	2/21/2014	2/21/2014 13:12:17	1000	1000	2/21/2014	2/21/2014 13:12:17	1000	1000	2/21/2014	2/21/2014 13:12:17	1000	1000	2/21/2014	2/21/2014 13:12:17
01-0155	3	1	5	0	1	2/22/2014 11:32:32	2/22/2014	11-28	5	9	1	1		1	2/22/2014 11:32:32	0					55109	0	2			7	7	2/22/2014	2/22/2014 11:33:35	1000	1000	2/22/2014	2/22/2014 11:33:35	1000	1000	2/22/2014	2/22/2014 11:33:35	1000	1000	2/22/2014	2/22/2014 11:33:35
01-0156	3	1	5	0	1	2/24/2014 09:18:38	2/24/2014	09-16	5	9	1	1		1	2/24/2014 09:18:38	0					55110	0	2			7	7	2/24/2014	2/24/2014 09:19:32	1000	1000	2/24/2014	2/24/2014 09:19:32	1000	1000	2/24/2014	2/24/2014 09:19:32	1000	1000	2/24/2014	2/24/2014 09:19:32
01-0157	1	1	5	1	1	2/24/2014 10:02:02	2/24/2014	09-57	5	9	1	1		1	2/24/2014 10:02:02	0					55111	0	2			7	7	2/24/2014	2/24/2014 10:01:03	1000	1000	2/24/2014	2/24/2014 10:01:03	1000	1000	2/24/2014	2/24/2014 10:01:03	1000	1000	2/24/2014	2/24/2014 10:01:03
01-0158	1	1	5	0	1	2/24/2014 11:16:53	2/24/2014	11-10	5	9	1	1		1	2/24/2014 11:16:53	0					55112	0	2			7	7	2/24/2014	2/24/2014 11:17:30	1000	1000	2/24/2014	2/24/2014 11:17:30	1000	1000	2/24/2014	2/24/2014 11:17:30	1000	1000	2/24/2014	2/24/2014 11:17:30
01-0159	3	1	5	1	1	2/24/2014 11:47:40	2/24/2014	11-33	5	9	1	1		1	2/24/2014 11:47:40	0					55113	0	2			7	7	2/24/2014	2/24/2014 11:48:05	1000	1000	2/24/2014	2/24/2014 11:48:05	1000	1000	2/24/2014	2/24/2014 11:48:05	1000	1000	2/24/2014	2/24/2014 11:48:05
01-0160	2	1	5	1	1	2/24/2014 12:15:16	2/24/2014	12-08	5	9	1	1		1	2/24/2014 12:15:16	0					55114	0	2			7	7	2/24/2014	2/24/2014 12:14:18	1000	1000	2/24/2014	2/24/2014 12:14:18	1000	1000	2/24/2014	2/24/2014 12:14:18	1000	1000	2/24/2014	2/24/2014 12:14:18
01-0161	1	1	5	1	1	2/24/2014 12:45:04	2/24/2014	12-38	5	9	1	1		1	2/24/2014 12:45:04	0					55115	0	2			7	7	2/24/2014	2/24/2014 12:44:53	1000	1000	2/24/2014	2/24/2014 12:44:53	1000	1000	2/24/2014	2/24/2014 12:44:53	1000	1000	2/24/2014	2/24/2014 12:44:53
01-0162	2	1	5	0	1	2/25/2014 09:19:39	2/25/2014	09-15	5	9	1	1		1	2/25/2014 09:19:39	0					55117	0	2			7	7	2/25/2014	2/25/2014 09:19:09	1000	1000	2/25/2014	2/25/2014 09:19:09	1000	1000	2/25/2014	2/25/2014 09:19:09	1000	1000	2/25/2014	2/25/2014 09:19:09
01-0163	1	1	5	0	1	2/25/2014 10:08:46	2/25/2014	10-01	5	9	1	1		1	2/25/2014 10:08:46	0					55118	0	2			7	7	2/25/2014	2/25/2014 10:09:23	1000	1000	2/25/2014	2/25/2014 10:09:23	1000	1000	2/25/2014	2/25/2014 10:09:23	1000	1000	2/25/2014	2/25/2014 10:09:23
01-0164	3	1	5	0	1	2/25/2014 10:45:04	2/25/2014	10-42	5	9	1	1		1	2/25/2014 10:45:04	0					55119	0	2	1	11-58	7	7	2/25/2014	2/25/2014 10:44:21	1000	1000	2/25/2014	2/25/2014 10:44:21	1000	1000	2/25/2014	2/25/2014 10:44:21	1000	1000	2/25/2014	2/25/2014 10:44:21
01-0165	2	1	5	1	1	2/25/2014 11:27:13	2/25/2014	11-24	5	9	1	1		1	2/25/2014 11:27:13	0					55120	0	2			7	7	2/25/2014	2/25/2014 11:28:02	1000	1000	2/25/2014	2/25/2014 11:28:02	1000	1000	2/25/2014	2/25/2014 11:28:02	1000	1000	2/25/2014	2/25/2014 11:28:02
01-0166	1	1	5	1	1	2/25/2014 11:31:33	2/25/2014	11-28	5	9	1	1		1	2/25/2014 11:31:33	0					55121	0	2			7	7	2/25/2014	2/25/2014 11:32:24	1000	1000	2/25/2014	2/25/2014 11:32:24	1000	1000	2/25/2014	2/25/2014 11:32:24	1000	1000	2/25/2014	2/25/2014 11:32:24
01-0167	2	1	5	0	1	2/27/2014 10:00:59	2/27/2014	09-56	5	9	1	1		1	2/27/2014 10:00:59	0					55124	0	2			7	7	2/27/2014	2/27/2014 10:02:03	1000	1000	2/27/2014	2/27/2014 10:02:03	1000	1000	2/27/2014	2/27/2014 10:02:03	1000	1000	2/27/2014	2/27/2014 10:02:03
01-0168	3	1	5	1	1	2/27/2014 11:01:08	2/27/2014	10-56	5	9	1	1		1	2/27/2014 11:01:08	0					55125	0	2	1	12-13	7	7	2/27/2014	2/27/2014 11:01:02	1000	1000	2/27/2014	2/27/2014 11:01:02	1000	1000	2/27/2014	2/27/2014 11:01:02	1000	1000	2/27/2014	2/27/2014 11:01:02
01-0169	3	1	5	0	1	2/27/2014 13:02:11	2/27/2014	13-00	5	9	1	1		1	2/27/2014 13:02:11	0					55128	0	2			7	7	2/27/2014	2/27/2014 13:01:11	1000	1000	2/27/2014	2/27/2014 13:01:11	1000	1000	2/27/2014	2/27/2014 13:01:11	1000	1000	2/27/2014	2/27/2014 13:01:11
01-0170	2	1	5	1	1	2/28/2014 13:34:52	2/28/2014	13-21	5	9	1	1		1	2/28/2014 13:34:52	0					55129	0	2			7	7	2/28/2014	2/28/2014 13:35:45	1000	1000	2/28/2014	2/28/2014 13:35:45	1000	1000	2/28/2014	2/28/2014 13:35:45	1000	1000	2/28/2014	2/28/2014 13:35:45
01-0171	1	1	5	1	1	3/1/2014 09:39:15	3/1/2014	09-34	5	9	1	1		1	3/1/2014 09:39:15	0					55130	0	2			7	7	3/1/2014	3/1/2014 09:39:25	1000	1000	3/1/2014	3/1/2014 09:39:25	1000	1000	3/1/2014	3/1/2014 09:39:25	1000	1000	3/1/2014	3/1/2014 09:39:25
01-0172	3	1	5	0	1	3/3/2014 09:00:03	3/3/2014	08-57	5	9	1	1		1	3/3/2014 09:00:03	0					55131	0	2			7	7	3/3/2014	3/3/2014 08:59:19	1000	1000	3/3/2014	3/3/2014 08:59:19	1000	1000	3/3/2014	3/3/2014 08:59:19	1000	1000	3/3/2014	3/3/2014 08:59:19
01-0173	1	1	5	0	1	3/3/2014 09:39:32	3/3/2014	09-34	5	9	1	1		1	3/3/2014 09:39:32	0					55132	0	2			7	7	3/3/2014	3/3/2014 09:38:38	1000	1000	3/3/2014	3/3/2014 09:38:38	1000	1000	3/3/2014	3/3/2014 09:38:38	1000	1000	3/3/2014	3/3/2014 09:38:38
01-0174	2	1	5	1	1	3/3/2014 10:31:51	3/3/2014	10-28	5	9	1	1		1	3/3/2014 10:31:51	0					55133	0	2			7	7	3/3/2014	3/3/2014 10:31:04	1000	1000	3/3/2014	3/3/2014 10:31:04	1000	1000	3/3/2014	3/3/2014 10:31:04	1000	1000	3/3/2014	3/3/2014 10:31:04
01-0175	3	1	5	1	1	3/3/2014 12:41:49	3/3/2014	12-38	5	9	1	1		1	3/3/2014 12:41:49	0					55135	0	2	1	13-46	7	7	3/3/2014	3/3/2014 12:42:08	1000	1000	3/3/2014	3/3/2014 12:42:08	1000	1000	3/3/2014	3/3/2014 12:42:08	1000	1000	3/3/2014	3/3/2014 12:42:08
01-0176	1	1	5	0	1	3/3/2014 12:46:01	3/3/2014	12-43	5	9	1	1		1	3/3/2014 12:46:01	0					55136	0	2			7	7	3/3/2014	3/3/2014 12:46:30	1000	1000	3/3/2014	3/3/2014 12:46:30	1000	1000	3/3/2014	3/3/2014 12:46:30	1000	1000	3/3/2014	3/3/2014 12:46:30
01-0177	2	1	5	0	1	3/5/2014 09:11:49	3/5/2014	09-09	5	9	1	1		1	3/5/2014 09:11:49	0					55138	0	2			7	7	3/5/2014	3/5/2014 09:11:38	1000	1000	3/5/2014	3/5/2014 09:11:38	1000	1000	3/5/2014	3/5/2014 09:11:38	1000	1000	3/5/2014	3/5/2014 09:11:38
01-0178	1	1	5	0	1	3/5/2014 13:03:41	3/5/2014	12-59	5	9	1	1		1	3/5/2014 13:03:41	0					55140	0	2			7	6	3/5/2014	3/5/2014 13:03:12	1000	1000	3/5/2014	3/5/2014 13:03:12	1000	1000	3/5/2014	3/5/2014 13:03:12	1000	1000	3/5/2014	3/5/2014 13:03:12
01-0179	2	1	5	0	1	3/6/2014 09:11:47	3/6/2014	09-07	5	9	1	1		1	3/6/2014 09:11:47	0					55141	0	2			7	7	3/6/2014	3/6/2014 09:11:15	1000	1000	3/6/2014	3/6/2014 09:11:15	1000	1000	3/6/2014	3/6/2014 09:11:15	1000	1000	3/6/2014	3/6/2014 09:11:15
01-0180	3	1	5	1	1	3/7/2014 10:50:46	3/7/2014	10-45	5	9	1	1		1	3/7/2014 10:50:46	0					55143	0	2	0		7	7	3/7/2014	3/7/2014 10:51:20	1000	1000	3/7/2014	3/7/2014 10:51:20	1000	1000	3/7/2014	3/7/2014 10:51:20	1000	1000	3/7/2014	3/7/2014 10:51:20
01-0181	2	1	5	1	1	3/10/2014 11:22:36	3/10/2014	11-17	5	9	1	1		1	3/10/2014 11:22:36	0					55145	0	2			7	7	3/10/2014	3/10/2014 11:22:56	1000	1000	3/10/2014	3/10/2014 11:22:56	1000	1000	3/10/2014	3/10/2014 11:22:56	1000	1000	3/10/2014	3/10/2014 11:22:56
01-0182	1	1	5	0	1	3/10/2014 11:40:54	3/10/2014	11-27	5	9	1	1		1	3/10/2014 11:40:54	0					55146	0	2			7	7	3/10/2014	3/10/2014 11:40:24	1000	1000	3/10/2014	3/10/2014 11:40:24	1000	1000	3/10/2014	3/10/2014 11:40:24	1000	1000	3/10/2014	3/10/2014 11:40:24
01-0183	2	1	5	0	1	3/11/2014 13:43:10	3/11/2014	13-35	5	9	1	1		1	3/11/2014 13:43:10	0					55148	0	2			7	7	3/11/2014	3/11/2014 13:42:21	1000	1000	3/11/2014	3/11/2014 13:42:21	1000	1000	3/11/2014	3/11/2014 13:42:21	1000	1000	3/11/2014	3/11/2014 13:42:21
01-0184	3	1	5	0	1	3/11/2014 14:01:47	3/11/2014	13-58	5	9	1	1		1	3/11/2014 14:01:47	0					55149	0	2	0		7	7	3/11/2014	3/11/2014 14:02:01	1000	1000	3/11/2014	3/11/2014 14:02:01	1000	1000	3/11/2014	3/11/2014 14:02:01	1000	1000	3/11/2014	3/11/2014 14:02:01
01-0185	3	1	5	0	1	3/13/2014 09:40:21	3/13/2014	09-32	5	9	1	1		1	3/13/2014 09:40:21	0					55151	0	2	0		7	7	3/13/2014	3/13/2014 09:41:16	1000	1000	3/13/2014	3/13/2014 09:41:16	1000	1000	3/13/2014	3/13/2014 09:41:16	1000	1000	3/13/2014	3/13/2014 09:41:16
01-0186	3	1	5	0	1	3/13/2014 09:47:23	3/13/2014	09-45	5	9	1	1		1	3/13/2014 09:47:23	0					55152	0	2	0		7	7	3/13/2014	3/13/2014 09:47:49	1000	1000	3/13/2014	3/13/2014 09:47:49	1000	1000	3/13/2014	3/13/2014 09:47:49	1000	1000	3/13/2014	3/13/2014 09:47:49
01-0187	2	1	5	0	1	3/13/2014 10:58:54	3/13/2014	10-55	5	9	1	1		1	3/13/2014 10:58:54	0					55155	0	2			7	7	3/13/2014	3/13/2014 10:59:55	1000	1000	3/13/2014	3/13/2014 10:59:55	1000	1000	3/13/2014	3/13/2014 10:59:55	1000	1000	3/13/2014	3/13/2014 10:59:55
01-0188	1	1	5	0	1	3/14/2014 09:34:30	3/14/2014	09-31	5	9	1	1		1	3/14/2014 09:34:30	0					55156	0	2			7	7	3/14/2014	3/14/2014 09:34:19	1000	1000	3/14/2014	3/14/2014 09:34:19	1000	1000	3/14/2014	3/14/2014 09:34:19	1000	1000	3/14/2014	3/14/2014 09:34:19
01-0189	1	1	5	1	1	3/14/2014 10:18:09	3/14/2014	10-12	5	9	1	1		1	3/14/2014 10:18:09	0					55157	0	2			7	7	3/14/2014	3/14/2014 10:18:01	1000	1000	3/14/2014	3/14/2014 10:18:01	1000	1000	3/14/2014	3/14/2014 10:18:01	1000	1000	3/14/2014	3/14/2014 10:18:01
01-0190	3	1	5	0	1	3/14/2014 13:39:51	3/14/2014	13-36	5	9	1	1		1	3/14/2014 13:39:51	0					55158	0	2			7	7	3/14/2014	3/14/2014 13:38:59	1000	1000	3/14/2014	3/14/2014 13:38:59	1000	1000	3/14/2014	3/14/2014 13:38:59	1000	1000	3/14/2014	3/14/2014 13:38:59
01-0191	1	1	5	1	1	3/17/2014 09:41:04	3/17/2014	08-01	5	9	1	1		1	3/17/2014 09:41:04	0					55159	0	2			7	7	3/17/2014	3/17/2014 09:41:53	1000	1000	3/17/2014	3/17/2014 09:41:53	1000	1000	3/17/2014	3/17/2014 09:41:53	1000	1000	3/17/2014	3/17/2014 09:41:53
01-0192	3	1	5	0	1	3/17/2014 10:35:05	3/17/2014	10-27	5	9	1	1		1	3/17/2014 10:35:05	0					55160	0	2	1	13-54	7	7	3/17/2014	3/17/2014 10:34:19	1000	1000	3/17/2014	3/17/2014 10:34:19	1000	1000	3/17/2014	3/17/2014 10:34:19	1000	1000	3/17/2014	3/17/2014 10:34:19
01-0193	1	1	5	1	1	3/17/2014 13:58:52	3/17/2014	13-50	5	9	1	1		1	3/17/2014 13:58:52	0					55163	0	2			7	7	3/17/2014	3/17/2014 13:59:39	1000	1000	3/17/2014	3/17/2014 13:59:39	1000	1000	3/17/2014	3/17/2014 13:59:39	1000	1000	3/17/2014	3/17/2014 13:59:39
01-0194	2	1	5	1	1	3/17/2014 14:07:29	3/17/2014	14-00	5	9	1	1		1	3/17/2014 14:07:29	0					55164	0	2			7	7	3/17/2014	3/17/2014 14:08:24	1000	1000	3/17/2014	3/17/2014 14:08:24	1000	1000	3/17/2014	3/17/2014 14:08:24	1000	1000	3/17/2014	3/17/2014 14:08:24
01-0195	2	1	5	0	1	3/17/2014 14:52:09	3/17/2014	14-48	5	9	1	1		1	3/17/2014 14:52:09	0					55165	0	2			7	6	3/17/2014	3/17/2014 14:52:05	1000	1000	3/17/2014	3/17/2014 14:52:05	1000	1000	3/17/2014	3/17/2014 14:52:05	1000	1000	3/17/2014	3/17/2014 14:52:05
01-0196	1	1	5	0	1	3/18/2014 09:29:57	3/18/2014	09-27	5	9	1	1		1	3/18/2014 09:29:57	0					55166	0	2			7	7	3/18/2014	3/18/2014 09:30:34	1000	1000	3/18/2014	3/18/2014 09:30:34	1000	1000	3/18/2014	3/18/2014 09:30:34	1000	1000	3/18/2014	3/18/2014 09:30:34
01-0197	2	1	5	0	1	3/18/2014 09:34:39	3/18/2014	09-32	5	9	1	1		1	3/18/2014 09:34:39	0					55167	0	2			7	7	3/18/2014	3/18/2014 09:34:56	1000	1000	3/18/2014	3/18/2014 09:34:56	1000	1000	3/18/2014	3/18/2014 09:34:56	1000	1000	3/18/2014	3/18/2014 09:34:56
01-0198	3	1	5	0	1	3/18/2014 10:55:42	3/18/2014	10-52	5	9	1	1		1	3/18/2014 10:55:42	0					55170	0	2	0		7	7	3/18/2014	3/18/2014 10:55:46	1000	1000	3/18/2014	3/18/2014 10:55:46	1000	1000	3/18/2014	3/18/2014 10:55:46	1000	1000	3/18/2014	3/18/2014 10:55:46
01-0199	2	1	5	0	1	3/18/2014 11:38:59	3/18/2014	11-34	5	9	1	1		1	3/18/2014 11:38:59	0					55171	0	2			7	14	3/18/2014	3/18/2014 11:39:27	1000	1000	3/18/2014	3/18/2014 11:39:27	1000	1000	3/18/2014	3/18/2014 11:39:27	1000	1000	3/18/2014	3/18/2014 11:39:27
01-0200	2	1	5	1	1	3/18/2014 12:02:27	3/18/2014	11-50	5	9	1	1		1	3/18/2014 12:02:27	0					55173	0	2			7	7	3/18/2014	3/18/2014 12:03:29	1000	1000	3/18/2014	3/18/2014 12:03:29	1000	1000	3/18/2014	3/18/2014 12:03:29	1000	1000	3/18/2014	3/18/2014 12:03:29
01-0201	2	1	5	1	1	3/18/2014 13:14:00	3/18/2014	13-10	5	9	1	1		1	3/18/2014 13:14:00	0					55176	0	2			7	7	3/18/2014	3/18/2014 13:13:23	1000	1000	3/18/2014	3/18/2014 13:13:23	1000	1000	3/18/2014	3/18/2014 13:13:23	1000	1000	3/18/2014	3/18/2014 13:13:23
01-0202	3	1	5	0	1	3/19/2014 10:53:27	3/19/2014	10-50	5	9	1	1		1	3/19/2014 10:53:27	0					55178	0	2	1	12-15	7	7	3/19/2014	3/19/2014 10:53:11	1000	1000	3/19/2014	3/19/2014 10:53:11	1000	1000	3/19/2014	3/19/2014 10:53:11	1000	1000	3/19/2014	3/19/2014 10:53:11
01-0203	1	1	5	0	1	3/19/2014 11:34:32	3/19/2014	11-31	5	9	1	1		1	3/19/2014 11:34:32	0					55179	0	2			7	7	3/19/2014	3/19/2014 11:34:41	1000	1000	3/19/2014	3/19/2014 11:34:41	1000	1000	3/19/2014	3/19/2014 11:34:41	1000	1000	3/19/2014	3/19/2014 11:34:41
01-0204	1	1	5	1	1	3/19/2014 11:58:18	3/19/2014	11-54	5	9	1	1		1	3/19/2014 11:58:18	0					55180	0	2			7	7	3/19/2014	3/19/2014 11:58:43	1000	1000	3/19/2014	3/19/2014 11:58:43	1000	1000	3/19/2014	3/19/2014 11:58:43	1000	1000	3/19/2014	3/19/2014 11:58:43
01-0205	3	1	5	1	1	3/19/2014 12:22:43	3/19/2014	12-16	5	9	1	1		1	3/19/2014 12:22:43	0					55182	0	2	0		7	1000	3/19/2014	3/19/2014 12:22:45	1000	1000	3/19/2014	3/19/2014 12:22:45	1000	1000	3/19/2014	3/19/2014 12:22:45	1000	1000	3/19/2014	3/19/2014 12:22:45
01-0206	1	1	5	0	1	3/19/2014 13:13:00	3/19/2014	13-00	5	9	1	1		1	3/19/2014 13:13:00	0					55183	0	2			7	7	3/19/2014	3/19/2014 13:13:00	1000	1000	3/19/2014	3/19/2014 13:13:00	1000	1000	3/19/2014	3/19/2014 13:13:00	1000	1000	3/19/2014	3/19/2014 13:13:00
01-0207	3	1	5	0	1	3/20/2014 10:12:06	3/20/2014	10-05	5	9	1	1		1	3/20/2014 10:12:06	0					55185	0	2	1	11-14	7	7	3/20/2014	3/20/2014 10:11:17	1000	1000	3/20/2014	3/20/2014 10:11:17	1000	1000	3/20/2014	3/20/2014 10:11:17	1000	1000	3/20/2014	3/20/2014 10:11:17
01-0208	1	1	5	1	1	3/20/2014 10:36:06	3/20/2014	10-27	5	9	1	1		1	3/20/2014 10:36:06	0					55186	0	2			7	7	3/20/2014	3/20/2014 10:35:19	1000	1000	3/20/2014	3/20/2014 10:35:19	1000	1000	3/20/2014	3/20/2014 10:35:19	1000	1000	3/20/2014	3/20/2014 10:35:19
01-0209	1	1	5	1	1	3/20/2014 11:05:43	3/20/2014	11-12	5	9	1	1		1	3/20/2014 11:05:43	0					55187	0	2			7	7	3/20/2014	3/20/2014 11:05:54	1000	1000	3/20/2014	3/20/2014 11:05:54	1000	1000	3/20/2014	3/20/2014 11:05:54	1000	1000	3/20/2014	3/20/2014 11:05:54
01-0210	3	1	5	1	1	3/20/2014 12:15:32	3/20/2014	12-11	5	9	1	1		1	3/20/2014 12:15:32	0					55190	0	2			7	7	3/20/2014	3/20/2014 12:15:48	1000	1000	3/20/2014	3/20/2014 12:15:48	1000	1000	3/20/2014	3/20/2014 12:15:48	1000	1000	3/20/2014	3/20/2014 12:15:48
01-0211	1	1	5	1	1	3/20/2014 13:21:05	3/20/2014	13-16	5	9	1	1		1	3/20/2014 13:21:05	0					55191	0	2			7	7	3/20/2014	3/20/2014 13:21:20	1000	1000	3/20/2014	3/20/2014 13:21:20	1000	1000	3/20/2014	3/20/2014 13:21:20	1000	1000	3/20/2014	3/20/2014 13:21:20
01-0212	2	1	5	1	1	3/20/2014 14:40:38	3/20/2014	14-05	5	9	1	1		1	3/20/2014 14:40:38	0					55192	0	2			7	7	3/20/2014	3/20/2014 14:39:59	1000	1000	3/20/2014	3/20/2014 14:39:59	1000	1000	3/20/2014	3/20/2014 14:39:59	1000	1000	3/20/2014	3/20/2014 14:39:59
01-0213	2	1	5	0	1	3/21/2014 12:49:40	3/21/2014	12-44	5	9	1	1		1	3/21/2014 12:49:40	0					55194	0	2			7	7	3/21/2014	3/21/2014 12:50:22	1000	1000	3/21/2014	3/21/2014 12:50:22	1000	1000	3/21/2014	3/21/2014 12:50:22	1000	1000	3/21/2014	3/21/2014 12:50:22
01-0214	3	1	5	0	1	3/21/2014 13:04:52	3/21/2014	12-59	5	9	1	1		1	3/21/2014 13:04:52	0					55195	0	2	0		7	7	3/21/2014	3/21/2014 13:05:39	1000	1000	3/21/2014	3/21/2014 13:05:39	1000	1000	3/21/2014	3/21/2014 13:05:39	1000	1000	3/21/2014	3/21/2014 13:05:39
01-0215	2	1	5	0	1	3/21/2014 14:11:37	3/21/2014	14-00	5	9	1	1		1	3/21/2014 14:11:37	0					55196	0	2			7	7	3/21/2014	3/21/2014 14:11:12	1000	1000	3/21/2014	3/21/2014 14:11:12	1000	1000	3/21/2014	3/21/2014 14:11:12	1000	1000	3/21/2014	3/21/2014 14:11:12
01-0216	3	1	5	1	1	3/22/2014 10:25:38	3/22/2014	10-21	5	9	1	1		1	3/22/2014 10:25:38	0					55198	0	2	1	12-00	7	7	3/22/2014	3/22/2014 10:25:48	1000	1000	3/22/2014	3/22/2014 10:25:48	1000	1000	3/22/2014	3/22/2014 10:25:48	1000	1000	3/22/2014	3/22/2014 10:25:48
01-0218	1	1	5	0	1	3/24/2014 10:04:54	3/24/2014	10-01	5	9	1	1		1	3/24/2014 10:04:54	0					55201	0	2			7	7	3/24/2014	3/24/2014 10:05:21	1000	1000	3/24/2014	3/24/2014 10:05:21	1000	1000	3/24/2014	3/24/2014 10:05:21	1000	1000	3/24/2014	3/24/2014 10:05:21
01-0219	1	1	5	0	1	3/24/2014 11:00:05	3/24/2014	10-57	5	9	1	1		1	3/24/2014 11:00:05	0					55202	0	2			7	7	3/24/2014	3/24/2014 10:59:58	1000	1000	3/24/2014	3/24/2014 10:59:58	1000	1000	3/24/2014	3/24/2014 10:59:58	1000	1000	3/24/2014	3/24/2014 10:59:58
01-0220	3	1	5	1	1	3/24/2014 11:56:28	3/24/2014	11-54	5	9	1	1		1	3/24/2014 11:56:28	0					55203	0	2			7	7	3/24/2014	3/24/2014 11:56:45	1000	1000	3/24/2014	3/24/2014 11:56:45	1000	1000	3/24/2014	3/24/2014 11:56:45	1000	1000	3/24/2014	3/24/2014 11:56:45
01-0221	3	1	5	0	1	3/24/2014 14:30:56	3/24/2014	14-27	5	9	1	1		1	3/24/2014 14:30:56	0					55204	0	2			7	7	3/24/2014	3/24/2014 14:31:52	1000	1000	3/24/2014	3/24/2014 14:31:52	1000	1000	3/24/2014	3/24/2014 14:31:52	1000	1000	3/24/2014	3/24/2014 14:31:52
01-0222	2	1	5	1	1	3/25/2014 12:57:58	3/25/2014	12-54	5	9	1	1		1	3/25/2014 12:57:58	0					55205	0	2			7	7	3/25/2014	3/25/2014 12:57:32	1000	1000	3/25/2014	3/25/2014 12:57:32	1000	1000	3/25/2014	3/25/2014 12:57:32	1000	1000	3/25/2014	3/25/2014 12:57:32
01-0223	1	1	5	1	1	3/25/2014 13:37:17	3/25/2014	13-33	5	9	1	1		1	3/25/2014 13:37:17	0					55206	0	2			7	7	3/25/2014	3/25/2014 13:36:51	1000	1000	3/25/2014	3/25/2014 13:36:51	1000	1000	3/25/2014	3/25/2014 13:36:51	1000	1000	3/25/2014	3/25/2014 13:36:51
01-0224	2	1	5	0	1	3/25/2014 14:27:39	3/25/2014	14-24	5	9	1	1		1	3/25/2014 14:27:39	0					55207	0	2			7	7	3/25/2014	3/25/2014 14:27:06	1000	1000	3/25/2014	3/25/2014 14:27:06	1000	1000	3/25/2014	3/25/2014 14:27:06	1000	1000	3/25/2014	3/25/2014 14:27:06
01-0225	2	1	5	1	1	3/26/2014 11:05:57	3/26/2014	11-03	5	9	1	1		1	3/26/2014 11:05:57	0					55208	0	2			7	7	3/26/2014	3/26/2014 11:05:44	1000	1000	3/26/2014	3/26/2014 11:05:44	1000	1000	3/26/2014	3/26/2014 11:05:44	1000	1000	3/26/2014	3/26/2014 11:05:44
01-0226	1	1	5	1	1	3/26/2014 11:30:40	3/26/2014	11-27	5	9	1	1		1	3/26/2014 11:30:40	0					55209	0	2			7	7	3/26/2014	3/26/2014 11:29:45	1000	1000	3/26/2014	3/26/2014 11:29:45	1000	1000	3/26/2014	3/26/2014 11:29:45	1000	1000	3/26/2014	3/26/2014 11:29:45
01-0227	2	1	5	1	1	3/26/2014 12:10:14	3/26/2014	12-06	5	9	1	1		1	3/26/2014 12:10:14	0					55211	0	2			7	7	3/26/2014	3/26/2014 12:11:16	1000	1000	3/26/2014	3/26/2014 12:11:16	1000	1000	3/26/2014	3/26/2014 12:11:16	1000	1000	3/26/2014	3/26/2014 12:11:16
01-0228	2	1	5	0	1	3/26/2014 13:04:17	3/26/2014	13-00	5	9	1	1		1	3/26/2014 13:04:17	0					55212	0	2			7	7	3/26/2014	3/26/2014 13:03:42	1000	1000	3/26/2014	3/26/2014 13:03:42	1000	1000	3/26/2014	3/26/2014 13:03:42	1000	1000	3/26/2014	3/26/2014 13:03:42
01-0229	3	1	5	1	1	3/26/2014 13:38:38	3/26/2014	13-31	5	9	1	1		1	3/26/2014 13:38:38	1	61001	1	0	12	55213	0	2	0		7	7	3/26/2014	3/26/2014 13:38:39	1000	1000	3/26/2014	3/26/2014 13:38:39	1000	1000	3/26/2014	3/26/2014 13:38:39	1000	1000	3/26/2014	3/26/2014 13:38:39					55214	61001	2
01-0230	2	1	5	1	1	3/26/2014 13:54:58	3/26/2014	13-52	5	9	1	1		1	3/26/2014 13:54:58	0					55215	0	2			7	7	3/26/2014	3/26/2014 13:53:56	1000	1000	3/26/2014	3/26/2014 13:53:56	1000	1000	3/26/2014	3/26/2014 13:53:56	1000	1000	3/26/2014	3/26/2014 13:53:56
01-0231	3	1	5	0	1	3/27/2014 09:29:19	3/27/2014	09-26	5	9	1	1		1	3/27/2014 09:29:19	0					55219	0	2	1	11-05	7	7	3/27/2014	3/27/2014 09:29:13	1000	1000	3/27/2014	3/27/2014 09:29:13	1000	1000	3/27/2014	3/27/2014 09:29:13	1000	1000	3/27/2014	3/27/2014 09:29:13
01-0232	1	1	5	0	1	3/27/2014 10:28:30	3/27/2014	10-18	5	9	1	1		1	3/27/2014 10:28:30	0					55220	0	2			7	7	3/27/2014	3/27/2014 10:28:12	1000	1000	3/27/2014	3/27/2014 10:28:12	1000	1000	3/27/2014	3/27/2014 10:28:12	1000	1000	3/27/2014	3/27/2014 10:28:12
01-0233	1	1	5	1	1	3/27/2014 10:38:37	3/27/2014	10-30	5	9	1	1		1	3/27/2014 10:38:37	0					55221	0	2			7	7	3/27/2014	3/27/2014 10:39:07	1000	1000	3/27/2014	3/27/2014 10:39:07	1000	1000	3/27/2014	3/27/2014 10:39:07	1000	1000	3/27/2014	3/27/2014 10:39:07
01-0234	3	1	5	0	1	3/27/2014 12:31:41	3/27/2014	12-28	5	9	1	1		1	3/27/2014 12:31:41	0					55222	0	2			7	7	3/27/2014	3/27/2014 12:32:43	1000	1000	3/27/2014	3/27/2014 12:32:43	1000	1000	3/27/2014	3/27/2014 12:32:43	1000	1000	3/27/2014	3/27/2014 12:32:43
01-0235	2	1	5	0	1	3/27/2014 14:53:26	3/27/2014	14-44	5	9	1	1		1	3/27/2014 14:53:26	0					55224	0	2			7	7	3/27/2014	3/27/2014 14:52:32	1000	1000	3/27/2014	3/27/2014 14:52:32	1000	1000	3/27/2014	3/27/2014 14:52:32	1000	1000	3/27/2014	3/27/2014 14:52:32
01-0236	1	1	5	1	1	3/27/2014 15:10:27	3/27/2014	15-07	5	9	1	1		1	3/27/2014 15:10:27	0					55225	0	2			7	7	3/27/2014	3/27/2014 15:10:00	1000	1000	3/27/2014	3/27/2014 15:10:00	1000	1000	3/27/2014	3/27/2014 15:10:00	1000	1000	3/27/2014	3/27/2014 15:10:00
01-0237	3	1	5	1	1	3/28/2014 09:49:23	3/28/2014	09-46	5	9	1	1		1	3/28/2014 09:49:23	0					55227	0	2	1	11-57	7	7	3/28/2014	3/28/2014 09:48:29	1000	1000	3/28/2014	3/28/2014 09:48:29	1000	1000	3/28/2014	3/28/2014 09:48:29	1000	1000	3/28/2014	3/28/2014 09:48:29
01-0238	3	1	5	0	1	3/28/2014 10:21:15	3/28/2014	10-18	5	9	1	1		1	3/28/2014 10:21:15	0					55228	0	2			7	7	3/28/2014	3/28/2014 10:21:15	1000	1000	3/28/2014	3/28/2014 10:21:15	1000	1000	3/28/2014	3/28/2014 10:21:15	1000	1000	3/28/2014	3/28/2014 10:21:15
01-0239	1	1	5	0	1	3/28/2014 11:49:58	3/28/2014	11-48	5	9	1	1		1	3/28/2014 11:49:58	0					55230	0	2			7	7	3/28/2014	3/28/2014 11:50:49	1000	1000	3/28/2014	3/28/2014 11:50:49	1000	1000	3/28/2014	3/28/2014 11:50:49	1000	1000	3/28/2014	3/28/2014 11:50:49
01-0240	2	1	5	0	1	3/28/2014 14:44:06	3/28/2014	14-31	5	9	1	1		1	3/28/2014 14:44:06	0					55231	0	2			7	7	3/28/2014	3/28/2014 14:43:24	1000	1000	3/28/2014	3/28/2014 14:43:24	1000	1000	3/28/2014	3/28/2014 14:43:24	1000	1000	3/28/2014	3/28/2014 14:43:24
01-0241	2	1	5	1	1	3/29/2014 08:58:07	3/29/2014	08-55	5	9	1	1		1	3/29/2014 08:58:07	0					55232	0	2			7	7	3/29/2014	3/29/2014 08:57:51	1000	1000	3/29/2014	3/29/2014 08:57:51	1000	1000	3/29/2014	3/29/2014 08:57:51	1000	1000	3/29/2014	3/29/2014 08:57:51
01-0242	3	1	5	1	1	3/31/2014 10:20:30	3/31/2014	10-15	5	9	1	1	PLEASE NOTE THAT A MISTAKE WAS MADE WHEN ENTERING THE SPOUSE'S COME FOR SERVICE, INSTEAD OF COUPLES COUNSELING, FP GROUP COUNSELING WAS ENTERED.	1	3/31/2014 10:20:30	1	61002	0	1	1	55236	0	2	1	11-46	6	6	3/31/2014	3/31/2014 10:20:04	1000	1000	3/31/2014	3/31/2014 10:20:04	1000	1000	3/31/2014	3/31/2014 10:20:04	1000	1000	3/31/2014	3/31/2014 10:20:04					55237	61002	2
01-0243	1	1	5	0	1	3/31/2014 10:50:57	3/31/2014	10-47	5	9	1	1		1	3/31/2014 10:50:57	0					55238	0	2			7	7	3/31/2014	3/31/2014 10:50:40	1000	1000	3/31/2014	3/31/2014 10:50:40	1000	1000	3/31/2014	3/31/2014 10:50:40	1000	1000	3/31/2014	3/31/2014 10:50:40
01-0244	3	1	5	1	1	3/31/2014 11:37:50	3/31/2014	11-33	5	9	1	1		1	3/31/2014 11:37:50	0					55241	0	2	1	13-37	7	7	3/31/2014	3/31/2014 11:38:43	1000	1000	3/31/2014	3/31/2014 11:38:43	1000	1000	3/31/2014	3/31/2014 11:38:43	1000	1000	3/31/2014	3/31/2014 11:38:43
01-0245	2	1	5	0	1	4/1/2014 11:11:27	4/1/2014	11-07	5	9	1	1		1	4/1/2014 11:11:27	0					55244	0	2			6	6	4/1/2014	4/1/2014 11:12:07	1000	1000	4/1/2014	4/1/2014 11:12:07	1000	1000	4/1/2014	4/1/2014 11:12:07	1000	1000	4/1/2014	4/1/2014 11:12:07
01-0246	1	1	5	0	1	4/2/2014 09:04:26	4/2/2014	09-01	5	9	1	1		1	4/2/2014 09:04:26	0					55245	0	2			7	7	4/2/2014	4/2/2014 09:05:01	1000	1000	4/2/2014	4/2/2014 09:05:01	1000	1000	4/2/2014	4/2/2014 09:05:01	1000	1000	4/2/2014	4/2/2014 09:05:01
01-0247	1	1	5	0	1	4/2/2014 09:38:14	4/2/2014	09-33	5	9	1	1		1	4/2/2014 09:38:14	0					55246	0	2			7	7	4/2/2014	4/2/2014 09:37:47	1000	1000	4/2/2014	4/2/2014 09:37:47	1000	1000	4/2/2014	4/2/2014 09:37:47	1000	1000	4/2/2014	4/2/2014 09:37:47
01-0248	3	1	5	1	1	4/2/2014 11:38:43	4/2/2014	11-33	5	9	1	1		1	4/2/2014 11:38:43	0					55247	0	2	1	12-50	7	7	4/2/2014	4/2/2014 11:37:56	1000	1000	4/2/2014	4/2/2014 11:37:56	1000	1000	4/2/2014	4/2/2014 11:37:56	1000	1000	4/2/2014	4/2/2014 11:37:56
01-0249	1	1	5	0	1	4/2/2014 12:04:34	4/2/2014	12-02	5	9	1	1		1	4/2/2014 12:04:34	0					55248	0	2			7	6	4/2/2014	4/2/2014 12:04:09	1000	1000	4/2/2014	4/2/2014 12:04:09	1000	1000	4/2/2014	4/2/2014 12:04:09	1000	1000	4/2/2014	4/2/2014 12:04:09
01-0250	2	1	5	0	1	4/2/2014 14:58:18	4/2/2014	14-55	5	9	1	1		1	4/2/2014 14:58:18	0					55250	0	2			7	7	4/2/2014	4/2/2014 14:58:55	1000	1000	4/2/2014	4/2/2014 14:58:55	1000	1000	4/2/2014	4/2/2014 14:58:55	1000	1000	4/2/2014	4/2/2014 14:58:55
01-0251	2	1	5	1	1	4/3/2014 10:33:31	4/3/2014	10-24	5	9	1	1		1	4/3/2014 10:33:31	0					55252	0	2			7	7	4/3/2014	4/3/2014 10:34:11	1000	1000	4/3/2014	4/3/2014 10:34:11	1000	1000	4/3/2014	4/3/2014 10:34:11	1000	1000	4/3/2014	4/3/2014 10:34:11
01-0252	3	1	5	1	1	4/3/2014 11:36:16	4/3/2014	11-31	5	9	1	1		1	4/3/2014 11:36:16	0					55253	0	2			7	7	4/3/2014	4/3/2014 11:35:21	1000	1000	4/3/2014	4/3/2014 11:35:21	1000	1000	4/3/2014	4/3/2014 11:35:21	1000	1000	4/3/2014	4/3/2014 11:35:21
01-0253	1	1	5	0	1	4/3/2014 15:31:08	4/3/2014	15-27	5	9	1	1		1	4/3/2014 15:31:08	0					55256	0	2			7	7	4/3/2014	4/3/2014 15:31:17	1000	1000	4/3/2014	4/3/2014 15:31:17	1000	1000	4/3/2014	4/3/2014 15:31:17	1000	1000	4/3/2014	4/3/2014 15:31:17
01-0254	2	1	5	0	1	4/4/2014 11:46:30	4/4/2014	11-42	5	9	1	1		1	4/4/2014 11:46:30	0					55257	0	2			7	7	4/4/2014	4/4/2014 11:45:53	1000	1000	4/4/2014	4/4/2014 11:45:53	1000	1000	4/4/2014	4/4/2014 11:45:53	1000	1000	4/4/2014	4/4/2014 11:45:53
01-0255	2	1	5	0	1	4/4/2014 12:43:18	4/4/2014	12-40	5	9	1	1		1	4/4/2014 12:43:18	0					55258	0	2			7	7	4/4/2014	4/4/2014 12:42:41	1000	1000	4/4/2014	4/4/2014 12:42:41	1000	1000	4/4/2014	4/4/2014 12:42:41	1000	1000	4/4/2014	4/4/2014 12:42:41
01-0256	2	1	5	0	1	4/7/2014 10:41:45	4/7/2014	10-37	5	9	1	1	CLIENT DIDNT FINISH THE PROCESS, HE LEFT BEFORE COUNSILING SESSION.	1	4/7/2014 10:41:45	0					55260	0	2			7	7	4/7/2014	4/7/2014 10:41:21	1000	1000	4/7/2014	4/7/2014 10:41:21	1000	1000	4/7/2014	4/7/2014 10:41:21	1000	1000	4/7/2014	4/7/2014 10:41:21
01-0257	3	1	5	0	1	4/7/2014 11:53:35	4/7/2014	11-47	5	9	1	1		1	4/7/2014 11:53:35	0					55261	0	2			7	7	4/7/2014	4/7/2014 11:53:27	1000	1000	4/7/2014	4/7/2014 11:53:27	1000	1000	4/7/2014	4/7/2014 11:53:27	1000	1000	4/7/2014	4/7/2014 11:53:27
01-0258	3	1	5	0	1	4/7/2014 14:29:27	4/7/2014	14-25	5	9	1	1		1	4/7/2014 14:29:27	0					55262	0	2			7	7	4/7/2014	4/7/2014 14:28:33	1000	1000	4/7/2014	4/7/2014 14:28:33	1000	1000	4/7/2014	4/7/2014 14:28:33	1000	1000	4/7/2014	4/7/2014 14:28:33
01-0259	1	1	5	0	1	4/8/2014 10:43:07	4/8/2014	10-39	5	9	1	1		1	4/8/2014 10:43:07	0					55263	0	2			7	7	4/8/2014	4/8/2014 10:43:09	1000	1000	4/8/2014	4/8/2014 10:43:09	1000	1000	4/8/2014	4/8/2014 10:43:09	1000	1000	4/8/2014	4/8/2014 10:43:09
01-0260	1	1	5	0	1	4/8/2014 12:24:25	4/8/2014	12-18	5	9	1	1		1	4/8/2014 12:24:25	0					55264	0	2			7	7	4/8/2014	4/8/2014 12:23:38	1000	1000	4/8/2014	4/8/2014 12:23:38	1000	1000	4/8/2014	4/8/2014 12:23:38	1000	1000	4/8/2014	4/8/2014 12:23:38
01-0261	3	1	5	0	1	4/8/2014 15:14:49	4/8/2014	15-04	5	9	1	1		1	4/8/2014 15:14:49	0					55265	0	2	1	15-56	7	7	4/8/2014	4/8/2014 15:14:02	1000	1000	4/8/2014	4/8/2014 15:14:02	1000	1000	4/8/2014	4/8/2014 15:14:02	1000	1000	4/8/2014	4/8/2014 15:14:02
01-0262	3	1	5	1	1	4/9/2014 11:01:18	4/9/2014	10-55	5	9	1	1		1	4/9/2014 11:01:18	0					55267	0	2	1	12-05	7	7	4/9/2014	4/9/2014 11:00:14	1000	1000	4/9/2014	4/9/2014 11:00:14	1000	1000	4/9/2014	4/9/2014 11:00:14	1000	1000	4/9/2014	4/9/2014 11:00:14
01-0263	1	1	5	1	1	4/9/2014 13:04:26	4/9/2014	12-58	5	9	1	1		1	4/9/2014 13:04:26	0					55270	0	2			7	7	4/9/2014	4/9/2014 13:04:45	1000	1000	4/9/2014	4/9/2014 13:04:45	1000	1000	4/9/2014	4/9/2014 13:04:45	1000	1000	4/9/2014	4/9/2014 13:04:45
01-0264	3	1	5	0	1	4/10/2014 11:35:36	4/10/2014	11-31	5	9	1	1		1	4/10/2014 11:35:36	0					55271	0	2	1	13-04	7	7	4/10/2014	4/10/2014 11:34:48	1000	1000	4/10/2014	4/10/2014 11:34:48	1000	1000	4/10/2014	4/10/2014 11:34:48	1000	1000	4/10/2014	4/10/2014 11:34:48
01-0265	1	1	5	0	1	4/10/2014 13:22:42	4/10/2014	13-14	5	9	1	1		1	4/10/2014 13:22:42	1	61003	1	1	1	55273	0	2			6	6	4/10/2014	4/10/2014 13:21:50	1000	1000	4/10/2014	4/10/2014 13:21:50	1000	1000	4/10/2014	4/10/2014 13:21:50	1000	1000	4/10/2014	4/10/2014 13:21:50					55274	61003	2
01-0266	1	1	5	0	1	4/10/2014 13:55:13	4/10/2014	13-50	5	9	1	1		1	4/10/2014 13:55:13	1	61004	1	0	1	55275	0	2			6	6	4/10/2014	4/10/2014 13:54:36	1000	1000	4/10/2014	4/10/2014 13:54:36	1000	1000	4/10/2014	4/10/2014 13:54:36	1000	1000	4/10/2014	4/10/2014 13:54:36					55276	61004	2
01-0267	2	1	5	1	1	4/10/2014 15:46:58	4/10/2014	15-40	5	9	1	1		1	4/10/2014 15:46:58	0					55277	0	2			7	7	4/10/2014	4/10/2014 15:46:01	1000	1000	4/10/2014	4/10/2014 15:46:01	1000	1000	4/10/2014	4/10/2014 15:46:01	1000	1000	4/10/2014	4/10/2014 15:46:01
01-0268	3	1	5	0	1	4/11/2014 13:01:35	4/11/2014	12-55	5	9	1	1		1	4/11/2014 13:01:35	0					55279	0	2	0		7	7	4/11/2014	4/11/2014 13:01:47	1000	1000	4/11/2014	4/11/2014 13:01:47	1000	1000	4/11/2014	4/11/2014 13:01:47	1000	1000	4/11/2014	4/11/2014 13:01:47
01-0269	2	1	5	1	1	4/12/2014 10:28:51	4/12/2014	10-28	5	9	1	1		1	4/12/2014 10:28:51	0					55281	0	2			7	7	4/12/2014	4/12/2014 10:28:28	1000	1000	4/12/2014	4/12/2014 10:28:28	1000	1000	4/12/2014	4/12/2014 10:28:28	1000	1000	4/12/2014	4/12/2014 10:28:28
01-0270	2	1	5	1	1	4/14/2014 12:09:25	4/14/2014	12-08	5	9	1	1		1	4/14/2014 12:09:25	0					55282	0	2			7	7	4/14/2014	4/14/2014 12:10:22	1000	1000	4/14/2014	4/14/2014 12:10:22	1000	1000	4/14/2014	4/14/2014 12:10:22	1000	1000	4/14/2014	4/14/2014 12:10:22
01-0271	3	1	5	1	1	4/14/2014 12:21:29	4/14/2014	12-16	5	9	1	1		1	4/14/2014 12:21:29	0					55283	0	2	1	13-40	7	7	4/14/2014	4/14/2014 12:21:17	1000	1000	4/14/2014	4/14/2014 12:21:17	1000	1000	4/14/2014	4/14/2014 12:21:17	1000	1000	4/14/2014	4/14/2014 12:21:17
01-0272	2	1	5	1	1	4/14/2014 14:42:39	4/14/2014	14-38	5	9	1	1		1	4/14/2014 14:42:39	0					55286	0	2			7	7	4/14/2014	4/14/2014 14:43:17	1000	1000	4/14/2014	4/14/2014 14:43:17	1000	1000	4/14/2014	4/14/2014 14:43:17	1000	1000	4/14/2014	4/14/2014 14:43:17
01-0273	2	1	5	0	1	4/15/2014 08:44:29	4/15/2014	08-41	5	9	1	1		1	4/15/2014 08:44:29	0					55289	0	2			7	7	4/15/2014	4/15/2014 08:44:37	1000	1000	4/15/2014	4/15/2014 08:44:37	1000	1000	4/15/2014	4/15/2014 08:44:37	1000	1000	4/15/2014	4/15/2014 08:44:37
01-0274	3	1	5	0	1	4/15/2014 10:28:19	4/15/2014	10-22	5	9	1	1		1	4/15/2014 10:28:19	0					55292	0	2	0		7	7	4/15/2014	4/15/2014 10:27:18	1000	1000	4/15/2014	4/15/2014 10:27:18	1000	1000	4/15/2014	4/15/2014 10:27:18	1000	1000	4/15/2014	4/15/2014 10:27:18
01-0275	1	1	5	1	1	4/15/2014 11:47:53	4/15/2014	11-41	5	9	1	1		1	4/15/2014 11:47:53	0					55293	0	2			7	7	4/15/2014	4/15/2014 11:48:07	1000	1000	4/15/2014	4/15/2014 11:48:07	1000	1000	4/15/2014	4/15/2014 11:48:07	1000	1000	4/15/2014	4/15/2014 11:48:07
01-0276	3	1	5	1	1	4/15/2014 12:36:22	4/15/2014	12-33	5	9	1	1		1	4/15/2014 12:36:22	0					55295	0	2			7	7	4/15/2014	4/15/2014 12:36:11	1000	1000	4/15/2014	4/15/2014 12:36:11	1000	1000	4/15/2014	4/15/2014 12:36:11	1000	1000	4/15/2014	4/15/2014 12:36:11
01-0277	2	1	5	0	1	4/15/2014 12:52:08	4/15/2014	12-45	5	9	1	1		1	4/15/2014 12:52:08	0					55296	0	2			7	7	4/15/2014	4/15/2014 12:51:28	1000	1000	4/15/2014	4/15/2014 12:51:28	1000	1000	4/15/2014	4/15/2014 12:51:28	1000	1000	4/15/2014	4/15/2014 12:51:28
01-0278	1	1	5	1	1	4/16/2014 09:05:10	4/16/2014	09-01	5	9	1	1		1	4/16/2014 09:05:10	0					55297	0	2			7	7	4/16/2014	4/16/2014 09:06:04	1000	1000	4/16/2014	4/16/2014 09:06:04	1000	1000	4/16/2014	4/16/2014 09:06:04	1000	1000	4/16/2014	4/16/2014 09:06:04
01-0279	1	1	5	0	1	4/16/2014 10:33:53	4/16/2014	10-29	5	9	1	1		1	4/16/2014 10:33:53	0					55298	0	2			7	7	4/16/2014	4/16/2014 10:33:27	1000	1000	4/16/2014	4/16/2014 10:33:27	1000	1000	4/16/2014	4/16/2014 10:33:27	1000	1000	4/16/2014	4/16/2014 10:33:27
01-0281	3	1	5	1	1	5/6/2014 10:58:09	5/6/2014	10-58	5	9	1	1		1	5/6/2014 10:58:09	0					66002	0	2	1	11-49	7	7	5/6/2014	5/6/2014 10:58:22	1000	1000	5/6/2014	5/6/2014 10:58:22	1000	1000	5/6/2014	5/6/2014 10:58:22	1000	1000	5/6/2014	5/6/2014 10:58:22
01-0282	3	1	5	0	1	5/6/2014 11:21:11	5/6/2014	11-13	5	9	1	1		1	5/6/2014 11:21:11	0					66003	0	2	1	12-30	7	7	5/6/2014	5/6/2014 11:22:24	1000	1000	5/6/2014	5/6/2014 11:22:24	1000	1000	5/6/2014	5/6/2014 11:22:24	1000	1000	5/6/2014	5/6/2014 11:22:24
01-0283	3	1	5	1	1	5/6/2014 14:46:26	5/6/2014	14-43	5	9	1	1		1	5/6/2014 14:46:26	0					66006	0	2	0		7	7	5/6/2014	5/6/2014 14:47:45	1000	1000	5/6/2014	5/6/2014 14:47:45	1000	1000	5/6/2014	5/6/2014 14:47:45	1000	1000	5/6/2014	5/6/2014 14:47:45
01-0284	1	1	5	0	1	5/6/2014 15:19:22	5/6/2014	15-15	5	9	1	1		1	5/6/2014 15:19:22	0					66007	0	2			7	7	5/6/2014	5/6/2014 15:20:31	1000	1000	5/6/2014	5/6/2014 15:20:31	1000	1000	5/6/2014	5/6/2014 15:20:31	1000	1000	5/6/2014	5/6/2014 15:20:31
01-0285	2	1	5	0	1	5/6/2014 21:37:33	4/24/2014	10-12	5	9	1	1		1	5/6/2014 15:37:34	0					595	0	2			7	7	4/24/2014	5/6/2014 21:38:26	1000	1000	4/24/2014	5/6/2014 21:38:26	1000	1000	4/24/2014	5/6/2014 21:38:26	1000	1000	4/24/2014	5/6/2014 21:38:26
01-0286	1	1	5	0	1	5/6/2014 21:43:49	4/24/2014	10-23	5	9	1	1		1	5/6/2014 15:43:51	1	1020	1	0	1	596	0	2			6	6	4/24/2014	5/6/2014 21:42:49	1000	1000	4/24/2014	5/6/2014 21:42:49	1000	1000	4/24/2014	5/6/2014 21:42:49	1000	1000	4/24/2014	5/6/2014 21:42:49					597	1020	2
01-0287	2	1	5	1	1	5/6/2014 21:54:28	4/24/2014	12-19	5	9	1	1		1	5/6/2014 15:54:29	0					599	0	2			7	7	4/24/2014	5/6/2014 21:53:44	1000	1000	4/24/2014	5/6/2014 21:53:44	1000	1000	4/24/2014	5/6/2014 21:53:44	1000	1000	4/24/2014	5/6/2014 21:53:44
01-0288	2	1	5	1	1	5/6/2014 22:03:23	4/24/2014	14-02	5	9	1	1		1	5/6/2014 16:03:24	0					601	0	2			7	7	4/24/2014	5/6/2014 22:02:28	1000	1000	4/24/2014	5/6/2014 22:02:28	1000	1000	4/24/2014	5/6/2014 22:02:28	1000	1000	4/24/2014	5/6/2014 22:02:28
01-0289	1	1	5	1	1	5/6/2014 22:08:39	4/24/2014	14-38	5	9	1	1		1	5/6/2014 16:08:40	0					603	0	2			7	7	4/24/2014	5/6/2014 22:09:01	1000	1000	4/24/2014	5/6/2014 22:09:01	1000	1000	4/24/2014	5/6/2014 22:09:01	1000	1000	4/24/2014	5/6/2014 22:09:01
01-0290	3	1	5	1	1	5/6/2014 22:17:17	4/25/2014	10-41	5	9	1	1		1	5/6/2014 16:17:18	0					604	0	2	0		7	7	4/25/2014	5/6/2014 22:17:46	1000	1000	4/25/2014	5/6/2014 22:17:46	1000	1000	4/25/2014	5/6/2014 22:17:46	1000	1000	4/25/2014	5/6/2014 22:17:46
01-0291	2	1	5	0	1	5/6/2014 22:25:57	4/28/2014	09-33	5	9	1	1		1	5/6/2014 16:25:58	0					607	0	2			7	7	4/28/2014	5/6/2014 22:26:30	1000	1000	4/28/2014	5/6/2014 22:26:30	1000	1000	4/28/2014	5/6/2014 22:26:30	1000	1000	4/28/2014	5/6/2014 22:26:30
01-0292	3	1	5	0	1	5/6/2014 22:31:05	4/28/2014	14-29	5	9	1	1		1	5/6/2014 16:31:05	0					608	0	2			7	7	4/28/2014	5/6/2014 22:30:52	1000	1000	4/28/2014	5/6/2014 22:30:52	1000	1000	4/28/2014	5/6/2014 22:30:52	1000	1000	4/28/2014	5/6/2014 22:30:52
01-0293	2	1	5	0	1	5/6/2014 23:29:54	4/29/2014	10-47	5	9	1	1		1	5/6/2014 17:29:54	0					609	0	2			7	7	4/29/2014	5/6/2014 23:29:51	1000	1000	4/29/2014	5/6/2014 23:29:51	1000	1000	4/29/2014	5/6/2014 23:29:51	1000	1000	4/29/2014	5/6/2014 23:29:51
01-0294	1	1	5	0	1	5/6/2014 23:35:40	4/29/2014	11-10	5	9	1	1		1	5/6/2014 17:35:40	0					611	0	2			7	7	4/29/2014	5/6/2014 23:36:24	1000	1000	4/29/2014	5/6/2014 23:36:24	1000	1000	4/29/2014	5/6/2014 23:36:24	1000	1000	4/29/2014	5/6/2014 23:36:24
01-0295	1	1	5	0	1	5/6/2014 23:39:59	4/29/2014	12-22	5	9	1	1	CLIENT GAVE ME	1	5/6/2014 17:39:59	0					612	0	2			7	7	4/29/2014	5/6/2014 23:40:46	1000	1000	4/29/2014	5/6/2014 23:40:46	1000	1000	4/29/2014	5/6/2014 23:40:46	1000	1000	4/29/2014	5/6/2014 23:40:46
01-0296	2	1	5	1	1	5/6/2014 23:44:42	4/29/2014	12-35	5	9	1	1		1	5/6/2014 17:44:43	0					614	0	2			7	7	4/29/2014	5/6/2014 23:45:09	1000	1000	4/29/2014	5/6/2014 23:45:09	1000	1000	4/29/2014	5/6/2014 23:45:09	1000	1000	4/29/2014	5/6/2014 23:45:09
01-0297	3	1	5	0	1	5/6/2014 23:49:43	4/30/2014	14-08	5	9	1	1		1	5/6/2014 17:49:43	0					617	0	2			7	7	4/30/2014	5/6/2014 23:49:31	1000	1000	4/30/2014	5/6/2014 23:49:31	1000	1000	4/30/2014	5/6/2014 23:49:31	1000	1000	4/30/2014	5/6/2014 23:49:31
01-0298	1	1	5	1	1	5/6/2014 23:53:23	4/30/2014	14-40	8	9	1	1		1	5/6/2014 17:53:24	0					618	0	2			7	7	4/30/2014	5/6/2014 23:53:53	1000	1000	4/30/2014	5/6/2014 23:53:53	1000	1000	4/30/2014	5/6/2014 23:53:53	1000	1000	4/30/2014	5/6/2014 23:53:53
01-0299	1	1	5	0	1	5/6/2014 23:58:47	4/30/2014	15-08	5	9	1	1		1	5/6/2014 17:58:48	0					620	0	2			7	7	4/30/2014	5/6/2014 23:58:15	1000	1000	4/30/2014	5/6/2014 23:58:15	1000	1000	4/30/2014	5/6/2014 23:58:15	1000	1000	4/30/2014	5/6/2014 23:58:15
01-0300	3	1	5	1	1	5/7/2014 00:03:59	5/2/2014	09-42	5	9	1	1		1	5/6/2014 18:03:59	0					622	0	2			7	7	5/2/2014	5/7/2014 00:04:48	1000	1000	5/2/2014	5/7/2014 00:04:48	1000	1000	5/2/2014	5/7/2014 00:04:48	1000	1000	5/2/2014	5/7/2014 00:04:48
01-0302	2	1	5	1	1	5/8/2014 11:01:59	5/8/2014	10-53	5	9	1	1		1	5/8/2014 11:01:59	0					66010	0	2			7	7	5/8/2014	5/8/2014 11:01:57	1000	1000	5/8/2014	5/8/2014 11:01:57	1000	1000	5/8/2014	5/8/2014 11:01:57	1000	1000	5/8/2014	5/8/2014 11:01:57
01-0303	3	1	5	0	1	5/8/2014 12:07:26	5/8/2014	12-03	5	9	1	1		1	5/8/2014 12:07:26	0					66012	0	2			7	7	5/8/2014	5/8/2014 12:07:30	1000	1000	5/8/2014	5/8/2014 12:07:30	1000	1000	5/8/2014	5/8/2014 12:07:30	1000	1000	5/8/2014	5/8/2014 12:07:30
01-0304	2	1	5	1	1	5/9/2014 09:19:26	5/9/2014	09-13	5	9	1	1		1	5/9/2014 09:19:26	0					66014	0	2			7	7	5/9/2014	5/9/2014 09:18:53	1000	1000	5/9/2014	5/9/2014 09:18:53	1000	1000	5/9/2014	5/9/2014 09:18:53	1000	1000	5/9/2014	5/9/2014 09:18:53
01-0305	1	1	5	1	1	5/9/2014 12:03:28	5/9/2014	12-03	5	9	1	1		1	5/9/2014 12:03:28	0					66023	0	2			7	7	5/9/2014	5/9/2014 12:02:44	1000	1000	5/9/2014	5/9/2014 12:04:55	1000	1000	5/9/2014	5/9/2014 12:04:55	1000	1000	5/9/2014	5/9/2014 12:04:55
01-0306	2	1	5	0	1	5/9/2014 12:36:09	5/9/2014	12-35	5	9	1	1		1	5/9/2014 12:36:09	0					66024	0	2			7	7	5/9/2014	5/9/2014 12:35:30	1000	1000	5/9/2014	5/9/2014 12:35:30	1000	1000	5/9/2014	5/9/2014 12:37:41	1000	1000	5/9/2014	5/9/2014 12:37:41
01-0307	3	1	5	1	1	5/10/2014 10:17:47	5/10/2014	10-10	5	9	1	1		1	5/10/2014 10:17:47	0					66026	0	2	1	08-30	7	7	5/10/2014	5/10/2014 10:17:29	1000	1000	5/10/2014	5/10/2014 10:17:29	1000	1000	5/10/2014	5/10/2014 10:17:29	1000	1000	5/10/2014	5/10/2014 10:17:29
01-0308	1	1	5	0	1	5/10/2014 10:29:51	5/10/2014	10-20	5	9	1	1		1	5/10/2014 10:29:51	0					66027	0	2			7	7	5/10/2014	5/10/2014 10:30:35	1000	1000	5/10/2014	5/10/2014 10:30:35	1000	1000	5/10/2014	5/10/2014 10:30:35	1000	1000	5/10/2014	5/10/2014 10:30:35
01-0309	2	1	5	1	1	5/10/2014 11:34:08	5/10/2014	11-29	5	9	1	1		1	5/10/2014 11:34:08	0					66028	0	2			7	7	5/10/2014	5/10/2014 11:33:56	1000	1000	5/10/2014	5/10/2014 11:33:56	1000	1000	5/10/2014	5/10/2014 11:33:56	1000	1000	5/10/2014	5/10/2014 11:33:56
01-0310	3	1	5	0	1	5/12/2014 09:44:40	5/12/2014	09-44	5	9	1	1		1	5/12/2014 09:44:40	0					66033	0	2	0		7	7	5/12/2014	5/12/2014 09:43:56	1000	1000	5/12/2014	5/12/2014 09:43:56	1000	1000	5/12/2014	5/12/2014 09:46:07	1000	1000	5/12/2014	5/12/2014 09:46:07
01-0311	1	1	5	1	1	5/12/2014 11:09:55	5/12/2014	10-58	5	9	1	1		1	5/12/2014 11:09:55	0					66035	0	2			7	7	5/12/2014	5/12/2014 11:11:19	1000	1000	5/12/2014	5/12/2014 11:11:19	1000	1000	5/12/2014	5/12/2014 11:11:19	1000	1000	5/12/2014	5/12/2014 11:11:19
01-0312	1	1	5	1	1	5/12/2014 11:22:50	5/12/2014	11-17	5	9	1	1	IS OFTEN OUT OF	1	5/12/2014 11:22:50	0					66036	0	2			7	7	5/12/2014	5/12/2014 11:22:14	1000	1000	5/12/2014	5/12/2014 11:22:14	1000	1000	5/12/2014	5/12/2014 11:22:14	1000	1000	5/12/2014	5/12/2014 11:22:14
01-0313	2	1	5	0	1	5/12/2014 11:38:31	5/12/2014	11-33	5	9	1	1		1	5/12/2014 11:38:31	0					66037	0	2			7	7	5/12/2014	5/12/2014 11:39:42	1000	1000	5/12/2014	5/12/2014 11:39:42	1000	1000	5/12/2014	5/12/2014 11:39:42	1000	1000	5/12/2014	5/12/2014 11:39:42
01-0314	3	1	5	1	1	5/12/2014 12:21:53	5/12/2014	12-16	5	9	1	1	MISTAKE WAS MADE ON REFERAL BY CONUSILOR, ITS 01-02-4196 INSTEAD OF 01-12-4196	1	5/12/2014 12:21:53	0					66038	0	2	0		7	7	5/12/2014	5/12/2014 12:21:13	1000	1000	5/12/2014	5/12/2014 12:21:13	1000	1000	5/12/2014	5/12/2014 12:23:24	1000	1000	5/12/2014	5/12/2014 12:23:24
01-0315	2	1	5	1	1	5/12/2014 12:54:19	5/12/2014	12-50	5	9	1	1		1	5/12/2014 12:54:19	0					66040	0	2			7	7	5/12/2014	5/12/2014 12:53:59	1000	1000	5/12/2014	5/12/2014 12:53:59	1000	1000	5/12/2014	5/12/2014 12:53:59	1000	1000	5/12/2014	5/12/2014 12:53:59
01-0316	2	1	5	1	1	5/13/2014 09:45:28	5/13/2014	09-39	5	9	1	1		1	5/13/2014 09:45:28	0					66042	0	2			7	7	5/13/2014	5/13/2014 09:45:43	1000	1000	5/13/2014	5/13/2014 09:45:43	1000	1000	5/13/2014	5/13/2014 09:45:43	1000	1000	5/13/2014	5/13/2014 09:45:43
01-0317	1	1	5	1	1	5/13/2014 10:34:04	5/13/2014	10-28	5	9	1	1		1	5/13/2014 10:34:04	0					66043	0	2			7	7	5/13/2014	5/13/2014 10:33:47	1000	1000	5/13/2014	5/13/2014 10:33:47	1000	1000	5/13/2014	5/13/2014 10:33:47	1000	1000	5/13/2014	5/13/2014 10:33:47
01-0319	2	1	5	1	1	5/13/2014 11:24:15	5/13/2014	11-16	5	9	1	1		1	5/13/2014 11:24:15	0					66046	0	2			7	7	5/13/2014	5/13/2014 11:24:01	1000	1000	5/13/2014	5/13/2014 11:24:01	1000	1000	5/13/2014	5/13/2014 11:24:01	1000	1000	5/13/2014	5/13/2014 11:24:01
01-0320	2	1	5	1	1	5/13/2014 11:33:19	5/13/2014	11-25	5	9	1	1		1	5/13/2014 11:33:19	0					66047	0	2			7	7	5/13/2014	5/13/2014 11:32:46	1000	1000	5/13/2014	5/13/2014 11:32:46	1000	1000	5/13/2014	5/13/2014 11:32:46	1000	1000	5/13/2014	5/13/2014 11:32:46
01-0321	3	1	5	1	1	5/13/2014 11:42:48	5/13/2014	11-37	5	9	1	1		1	5/13/2014 11:42:48	0					66048	0	2	0		7	7	5/13/2014	5/13/2014 11:43:41	1000	1000	5/13/2014	5/13/2014 11:43:41	1000	1000	5/13/2014	5/13/2014 11:43:41	1000	1000	5/13/2014	5/13/2014 11:43:41
01-0322	1	1	5	1	1	5/13/2014 11:49:01	5/13/2014	11-43	5	9	1	1		1	5/13/2014 11:49:01	0					66049	0	2			7	7	5/13/2014	5/13/2014 11:50:14	1000	1000	5/13/2014	5/13/2014 11:50:14	1000	1000	5/13/2014	5/13/2014 11:50:14	1000	1000	5/13/2014	5/13/2014 11:50:14
01-0323	3	1	5	0	1	5/13/2014 12:28:21	5/13/2014	12-24	5	9	1	1		1	5/13/2014 12:28:21	0					66050	0	2	1	14-04	7	7	5/13/2014	5/13/2014 12:29:34	1000	1000	5/13/2014	5/13/2014 12:29:34	1000	1000	5/13/2014	5/13/2014 12:29:34	1000	1000	5/13/2014	5/13/2014 12:29:34
01-0324	3	1	5	0	1	5/13/2014 13:36:31	5/13/2014	13-30	5	9	1	1		1	5/13/2014 13:36:31	0					66056	0	2	1	15-24	7	7	5/13/2014	5/13/2014 13:37:17	1000	1000	5/13/2014	5/13/2014 13:37:17	1000	1000	5/13/2014	5/13/2014 13:37:17	1000	1000	5/13/2014	5/13/2014 13:37:17
01-0325	2	1	5	1	1	5/13/2014 13:49:27	5/13/2014	13-41	5	9	1	1		1	5/13/2014 13:49:27	0					66057	0	2			7	7	5/13/2014	5/13/2014 13:50:23	1000	1000	5/13/2014	5/13/2014 13:50:23	1000	1000	5/13/2014	5/13/2014 13:50:23	1000	1000	5/13/2014	5/13/2014 13:50:23
01-0326	1	1	5	0	1	5/13/2014 14:37:34	5/13/2014	14-31	5	9	1	1		1	5/13/2014 14:37:34	0					66058	0	2			7	7	5/13/2014	5/13/2014 14:38:27	1000	1000	5/13/2014	5/13/2014 14:38:27	1000	1000	5/13/2014	5/13/2014 14:38:27	1000	1000	5/13/2014	5/13/2014 14:38:27
01-0327	3	1	5	1	1	5/14/2014 09:15:52	5/14/2014	09-09	5	9	1	1		1	5/14/2014 09:15:52	0					66062	0	2			7	7	5/14/2014	5/14/2014 09:16:56	1000	1000	5/14/2014	5/14/2014 09:16:56	1000	1000	5/14/2014	5/14/2014 09:16:56	1000	1000	5/14/2014	5/14/2014 09:16:56
01-0328	3	1	5	0	1	5/14/2014 10:05:21	5/14/2014	09-57	5	9	1	1		1	5/14/2014 10:05:21	0					66063	0	2	1	10-43	7	7	5/14/2014	5/14/2014 10:04:59	1000	1000	5/14/2014	5/14/2014 10:04:59	1000	1000	5/14/2014	5/14/2014 10:04:59	1000	1000	5/14/2014	5/14/2014 10:04:59
01-0329	1	1	5	1	1	5/14/2014 10:15:41	5/14/2014	10-06	5	9	1	1		1	5/14/2014 10:15:41	0					66064	0	2			7	7	5/14/2014	5/14/2014 10:15:55	1000	1000	5/14/2014	5/14/2014 10:15:55	1000	1000	5/14/2014	5/14/2014 10:15:55	1000	1000	5/14/2014	5/14/2014 10:15:55
01-0330	2	1	5	1	1	5/14/2014 11:01:06	5/14/2014	10-55	5	9	1	1		1	5/14/2014 11:01:06	0					66066	0	2			7	7	5/14/2014	5/14/2014 11:01:47	1000	1000	5/14/2014	5/14/2014 11:01:47	1000	1000	5/14/2014	5/14/2014 11:01:47	1000	1000	5/14/2014	5/14/2014 11:01:47
01-0331	3	1	5	1	1	5/14/2014 12:20:31	5/14/2014	12-16	5	9	1	1		1	5/14/2014 12:20:31	0					66068	0	2	1	13-27	7	7	5/14/2014	5/14/2014 12:20:26	1000	1000	5/14/2014	5/14/2014 12:20:26	1000	1000	5/14/2014	5/14/2014 12:20:26	1000	1000	5/14/2014	5/14/2014 12:20:26
01-0332	2	1	5	0	1	5/14/2014 13:54:24	5/14/2014	13-50	5	9	1	1		1	5/14/2014 13:54:24	0					66071	0	2			7	7	5/14/2014	5/14/2014 13:54:22	1000	1000	5/14/2014	5/14/2014 13:54:22	1000	1000	5/14/2014	5/14/2014 13:54:22	1000	1000	5/14/2014	5/14/2014 13:54:22
01-0333	1	1	5	1	1	5/15/2014 11:37:21	5/15/2014	11-37	5	9	1	1		1	5/15/2014 11:37:21	0					66073	0	2			7	7	5/15/2014	5/15/2014 11:38:32	1000	1000	5/15/2014	5/15/2014 11:38:32	1000	1000	5/15/2014	5/15/2014 11:38:32	1000	1000	5/15/2014	5/15/2014 11:38:32
01-0334	3	1	5	0	1	5/15/2014 12:18:48	5/15/2014	12-10	5	9	1	1		1	5/15/2014 12:18:48	0					66074	0	2	1	12-48	7	7	5/15/2014	5/15/2014 12:20:02	1000	1000	5/15/2014	5/15/2014 12:20:02	1000	1000	5/15/2014	5/15/2014 12:20:02	1000	1000	5/15/2014	5/15/2014 12:20:02
01-0335	1	1	5	1	1	5/15/2014 12:36:55	5/15/2014	12-30	5	9	1	1		1	5/15/2014 12:36:55	0					66075	0	2			7	7	5/15/2014	5/15/2014 12:37:31	1000	1000	5/15/2014	5/15/2014 12:37:31	1000	1000	5/15/2014	5/15/2014 12:37:31	1000	1000	5/15/2014	5/15/2014 12:37:31
01-0336	3	1	5	1	1	5/16/2014 09:39:56	5/16/2014	09-34	5	9	1	1		1	5/16/2014 09:39:56	0					66077	0	2	1	10-56	7	7	5/16/2014	5/16/2014 09:40:10	1000	1000	5/16/2014	5/16/2014 09:40:10	1000	1000	5/16/2014	5/16/2014 09:40:10	1000	1000	5/16/2014	5/16/2014 09:40:10
01-0337	2	1	5	1	1	5/16/2014 10:33:48	5/16/2014	10-27	5	9	1	1		1	5/16/2014 10:33:48	0					66078	0	2			7	7	5/16/2014	5/16/2014 10:34:47	1000	1000	5/16/2014	5/16/2014 10:34:47	1000	1000	5/16/2014	5/16/2014 10:34:47	1000	1000	5/16/2014	5/16/2014 10:34:47
01-0338	3	1	5	1	1	5/16/2014 11:34:30	5/16/2014	11-27	5	9	1	1		1	5/16/2014 11:34:30	0					66081	0	2	1	12-35	7	7	5/16/2014	5/16/2014 11:33:46	1000	1000	5/16/2014	5/16/2014 11:33:46	1000	1000	5/16/2014	5/16/2014 11:35:57	1000	1000	5/16/2014	5/16/2014 11:35:57
01-0339	2	1	5	0	1	5/16/2014 11:47:43	5/16/2014	11-38	5	9	1	1		1	5/16/2014 11:47:43	0					66082	0	2			7	7	5/16/2014	5/16/2014 11:49:04	1000	1000	5/16/2014	5/16/2014 11:49:04	1000	1000	5/16/2014	5/16/2014 11:49:04	1000	1000	5/16/2014	5/16/2014 11:49:04
01-0340	2	1	5	0	1	5/16/2014 12:31:19	5/16/2014	12-20	5	9	1	1		1	5/16/2014 12:31:19	0					66083	0	2			7	7	5/16/2014	5/16/2014 12:30:34	1000	1000	5/16/2014	5/16/2014 12:30:34	1000	1000	5/16/2014	5/16/2014 12:30:34	1000	1000	5/16/2014	5/16/2014 12:30:34
01-0341	1	1	5	1	1	5/16/2014 12:42:16	5/16/2014	12-41	5	9	1	1		1	5/16/2014 12:42:16	0					66085	0	2			7	7	5/16/2014	5/16/2014 12:41:29	1000	1000	5/16/2014	5/16/2014 12:41:29	1000	1000	5/16/2014	5/16/2014 12:41:29	1000	1000	5/16/2014	5/16/2014 12:41:29
01-0342	1	1	5	0	1	5/16/2014 15:17:17	5/16/2014	15-17	5	9	1	1		1	5/16/2014 15:17:17	0					66086	0	2			7	7	5/16/2014	5/16/2014 15:16:35	1000	1000	5/16/2014	5/16/2014 15:16:35	1000	1000	5/16/2014	5/16/2014 15:16:35	1000	1000	5/16/2014	5/16/2014 15:18:47
01-0343	1	1	5	0	1	5/17/2014 10:29:08	5/17/2014	10-20	5	9	1	1		1	5/17/2014 10:29:08	0					66087	0	2			7	7	5/17/2014	5/17/2014 10:30:01	1000	1000	5/17/2014	5/17/2014 10:30:01	1000	1000	5/17/2014	5/17/2014 10:30:01	1000	1000	5/17/2014	5/17/2014 10:30:01
01-0344	1	1	5	0	1	5/19/2014 10:42:29	5/19/2014	10-38	5	9	1	1		1	5/19/2014 10:42:29	0					66088	0	2			7	7	5/19/2014	5/19/2014 10:42:21	1000	1000	5/19/2014	5/19/2014 10:42:21	1000	1000	5/19/2014	5/19/2014 10:42:21	1000	1000	5/19/2014	5/19/2014 10:42:21
01-0345	2	1	5	1	1	5/19/2014 11:16:11	5/19/2014	11-13	5	9	1	1		1	5/19/2014 11:16:11	0					66089	0	2			7	7	5/19/2014	5/19/2014 11:17:18	1000	1000	5/19/2014	5/19/2014 11:17:18	1000	1000	5/19/2014	5/19/2014 11:17:18	1000	1000	5/19/2014	5/19/2014 11:17:18
01-0346	2	1	5	0	1	5/19/2014 11:23:10	5/19/2014	11-18	5	9	1	1		1	5/19/2014 11:23:10	0					66090	0	2			7	7	5/19/2014	5/19/2014 11:23:51	1000	1000	5/19/2014	5/19/2014 11:23:51	1000	1000	5/19/2014	5/19/2014 11:23:51	1000	1000	5/19/2014	5/19/2014 11:23:51
01-0347	3	1	5	0	1	5/19/2014 11:50:29	5/19/2014	11-39	5	9	1	1		1	5/19/2014 11:50:29	0					66091	0	2			7	7	5/19/2014	5/19/2014 11:50:04	1000	1000	5/19/2014	5/19/2014 11:50:04	1000	1000	5/19/2014	5/19/2014 11:50:04	1000	1000	5/19/2014	5/19/2014 11:50:04
01-0348	1	1	5	1	1	5/19/2014 12:41:33	5/19/2014	12-34	5	9	1	1		1	5/19/2014 12:41:33	0					66097	0	2			7	7	5/19/2014	5/19/2014 12:42:30	1000	1000	5/19/2014	5/19/2014 12:42:30	1000	1000	5/19/2014	5/19/2014 12:42:30	1000	1000	5/19/2014	5/19/2014 12:42:30
01-0349	3	1	5	0	1	5/20/2014 10:19:08	5/20/2014	10-06	5	9	1	1		1	5/20/2014 10:19:08	0					66098	0	2			7	7	5/20/2014	5/20/2014 10:20:07	1000	1000	5/20/2014	5/20/2014 10:20:07	1000	1000	5/20/2014	5/20/2014 10:20:07	1000	1000	5/20/2014	5/20/2014 10:20:07
01-0350	2	1	5	0	1	5/20/2014 10:43:42	5/20/2014	10-21	5	9	1	1		1	5/20/2014 10:43:42	0					66099	0	2			7	7	5/20/2014	5/20/2014 10:44:08	1000	1000	5/20/2014	5/20/2014 10:44:08	1000	1000	5/20/2014	5/20/2014 10:44:08	1000	1000	5/20/2014	5/20/2014 10:44:08
01-0351	3	1	5	1	1	5/20/2014 12:03:03	5/20/2014	11-47	5	9	1	1		1	5/20/2014 12:03:03	0					66100	0	2			7	7	5/20/2014	5/20/2014 12:02:47	1000	1000	5/20/2014	5/20/2014 12:02:47	1000	1000	5/20/2014	5/20/2014 12:02:47	1000	1000	5/20/2014	5/20/2014 12:02:47
01-0352	2	1	5	0	1	5/20/2014 12:17:20	5/20/2014	12-13	5	9	1	1		1	5/20/2014 12:17:20	0					66101	0	2			7	7	5/20/2014	5/20/2014 12:18:04	1000	1000	5/20/2014	5/20/2014 12:18:04	1000	1000	5/20/2014	5/20/2014 12:18:04	1000	1000	5/20/2014	5/20/2014 12:18:04
01-0353	3	1	5	0	1	5/20/2014 14:25:29	5/20/2014	14-26	5	9	1	1		1	5/20/2014 14:25:28	0					66102	0	2	0		7	7	5/20/2014	5/20/2014 14:26:58	1000	1000	5/20/2014	5/20/2014 14:26:58	1000	1000	5/20/2014	5/20/2014 14:26:58	1000	1000	5/20/2014	5/20/2014 14:26:58
01-0354	1	1	5	1	1	5/21/2014 09:25:35	5/21/2014	09-26	5	9	1	1		1	5/21/2014 09:25:35	0					66104	0	2			7	7	5/21/2014	5/21/2014 09:25:06	1000	1000	5/21/2014	5/21/2014 09:25:06	1000	1000	5/21/2014	5/21/2014 09:25:06	1000	1000	5/21/2014	5/21/2014 09:25:06
01-0355	3	1	5	1	1	5/22/2014 12:52:59	5/22/2014	12-48	5	9	1	1		1	5/22/2014 12:52:59	0					66105	0	2	1	13-58	7	7	5/22/2014	5/22/2014 12:52:14	1000	1000	5/22/2014	5/22/2014 12:54:26	1000	1000	5/22/2014	5/22/2014 12:54:26	1000	1000	5/22/2014	5/22/2014 12:54:26
01-0356	1	1	5	1	1	5/22/2014 13:53:05	5/22/2014	13-47	5	9	1	1		1	5/22/2014 13:53:05	0					66106	0	2			7	7	5/22/2014	5/22/2014 13:53:24	1000	1000	5/22/2014	5/22/2014 13:53:24	1000	1000	5/22/2014	5/22/2014 13:53:24	1000	1000	5/22/2014	5/22/2014 13:53:24
01-0357	2	1	5	0	1	5/22/2014 15:36:25	5/22/2014	15-24	5	9	1	1		1	5/22/2014 15:36:25	0					66108	0	2			7	7	5/22/2014	5/22/2014 15:36:05	1000	1000	5/22/2014	5/22/2014 15:36:05	1000	1000	5/22/2014	5/22/2014 15:36:05	1000	1000	5/22/2014	5/22/2014 15:36:05
01-0358	1	1	5	0	1	5/23/2014 10:26:28	5/23/2014	10-17	5	9	1	1		1	5/23/2014 10:26:28	0					66110	0	2			7	7	5/23/2014	5/23/2014 10:27:40	1000	1000	5/23/2014	5/23/2014 10:27:40	1000	1000	5/23/2014	5/23/2014 10:27:40	1000	1000	5/23/2014	5/23/2014 10:27:40
01-0359	2	1	5	0	1	5/23/2014 12:47:58	5/23/2014	12-36	5	9	1	1		1	5/23/2014 12:47:58	0					66111	0	2			7	7	5/23/2014	5/23/2014 12:47:29	1000	1000	5/23/2014	5/23/2014 12:47:29	1000	1000	5/23/2014	5/23/2014 12:47:29	1000	1000	5/23/2014	5/23/2014 12:47:29
01-0360	3	1	5	0	1	5/27/2014 10:17:05	5/27/2014	10-10	5	9	1	1		1	5/27/2014 10:17:05	0					66114	0	2			7	7	5/27/2014	5/27/2014 10:17:22	1000	1000	5/27/2014	5/27/2014 10:17:22	1000	1000	5/27/2014	5/27/2014 10:17:22	1000	1000	5/27/2014	5/27/2014 10:17:22
01-0361	3	1	5	0	1	5/27/2014 10:46:43	5/27/2014	10-42	5	9	1	1		1	5/27/2014 10:46:43	0					66115	0	2			7	7	5/27/2014	5/27/2014 10:47:57	1000	1000	5/27/2014	5/27/2014 10:47:57	1000	1000	5/27/2014	5/27/2014 10:47:57	1000	1000	5/27/2014	5/27/2014 10:47:57
01-0362	1	1	5	0	1	5/27/2014 11:19:01	5/27/2014	11-13	5	9	1	1		1	5/27/2014 11:19:01	0					66116	0	2			7	7	5/27/2014	5/27/2014 11:18:32	1000	1000	5/27/2014	5/27/2014 11:18:32	1000	1000	5/27/2014	5/27/2014 11:18:32	1000	1000	5/27/2014	5/27/2014 11:18:32
01-0363	1	1	5	1	1	5/28/2014 09:40:55	5/28/2014	09-34	5	9	1	1		1	5/28/2014 09:40:55	0					66117	0	2			7	7	5/28/2014	5/28/2014 09:42:01	1000	1000	5/28/2014	5/28/2014 09:42:01	1000	1000	5/28/2014	5/28/2014 09:42:01	1000	1000	5/28/2014	5/28/2014 09:42:01
01-0364	2	1	5	1	1	5/28/2014 11:46:08	5/28/2014	11-40	5	9	1	1		1	5/28/2014 11:46:08	0					66118	0	2			7	7	5/28/2014	5/28/2014 11:46:32	1000	1000	5/28/2014	5/28/2014 11:46:32	1000	1000	5/28/2014	5/28/2014 11:46:32	1000	1000	5/28/2014	5/28/2014 11:46:32
01-0365	3	1	5	0	1	5/28/2014 12:05:23	5/28/2014	11-58	5	9	1	1		1	5/28/2014 12:05:23	0					66119	0	2	0		7	7	5/28/2014	5/28/2014 12:06:12	1000	1000	5/28/2014	5/28/2014 12:06:12	1000	1000	5/28/2014	5/28/2014 12:06:12	1000	1000	5/28/2014	5/28/2014 12:06:12
01-0366	2	1	5	1	1	5/28/2014 12:23:52	5/28/2014	12-17	5	9	1	1		1	5/28/2014 12:23:52	0					66120	0	2			7	7	5/28/2014	5/28/2014 12:23:40	1000	1000	5/28/2014	5/28/2014 12:23:40	1000	1000	5/28/2014	5/28/2014 12:23:40	1000	1000	5/28/2014	5/28/2014 12:23:40
01-0367	2	1	5	0	1	5/29/2014 10:53:36	5/29/2014	10-49	5	9	1	1		1	5/29/2014 10:53:36	0					66122	0	2			7	7	5/29/2014	5/29/2014 10:53:43	1000	1000	5/29/2014	5/29/2014 10:53:43	1000	1000	5/29/2014	5/29/2014 10:53:43	1000	1000	5/29/2014	5/29/2014 10:53:43
01-0368	3	1	5	1	1	5/29/2014 11:07:22	5/29/2014	10-29	5	9	1	1		1	5/29/2014 11:07:22	0					66123	0	2	1	12-49	7	7	5/29/2014	5/29/2014 11:06:49	1000	1000	5/29/2014	5/29/2014 11:06:49	1000	1000	5/29/2014	5/29/2014 11:06:49	1000	1000	5/29/2014	5/29/2014 11:06:49
01-0369	1	1	5	1	1	5/29/2014 11:59:21	5/29/2014	11-53	5	9	1	1		1	5/29/2014 11:59:21	0					66124	0	2			7	7	5/29/2014	5/29/2014 11:59:15	1000	1000	5/29/2014	5/29/2014 11:59:15	1000	1000	5/29/2014	5/29/2014 11:59:15	1000	1000	5/29/2014	5/29/2014 11:59:15
01-0370	2	1	5	0	1	5/29/2014 13:22:41	5/29/2014	13-18	5	9	1	1		1	5/29/2014 13:22:41	0					66126	0	2			7	7	5/29/2014	5/29/2014 13:22:16	1000	1000	5/29/2014	5/29/2014 13:22:16	1000	1000	5/29/2014	5/29/2014 13:22:16	1000	1000	5/29/2014	5/29/2014 13:24:27
01-0371	2	1	5	0	1	5/30/2014 15:03:21	5/30/2014	14-59	5	9	1	1		1	5/30/2014 15:03:21	0					66129	0	2			7	7	5/30/2014	5/30/2014 15:04:33	1000	1000	5/30/2014	5/30/2014 15:04:33	1000	1000	5/30/2014	5/30/2014 15:04:33	1000	1000	5/30/2014	5/30/2014 15:04:33
01-0372	3	1	5	1	1	6/2/2014 10:03:19	6/2/2014	09-58	5	9	1	1		1	6/2/2014 10:03:19	0					66130	0	2	1	10-50	7	7	6/2/2014	6/2/2014 10:04:05	1000	1000	6/2/2014	6/2/2014 10:04:05	1000	1000	6/2/2014	6/2/2014 10:04:05	1000	1000	6/2/2014	6/2/2014 10:04:05
01-0373	1	1	5	0	1	6/2/2014 10:54:20	6/2/2014	10-49	5	9	1	1		1	6/2/2014 10:54:20	0					66132	0	2			7	7	6/2/2014	6/2/2014 10:54:20	1000	1000	6/2/2014	6/2/2014 10:54:20	1000	1000	6/2/2014	6/2/2014 10:54:20	1000	1000	6/2/2014	6/2/2014 10:54:20
01-0374	1	1	5	0	1	6/2/2014 11:19:01	6/2/2014	11-15	5	9	1	1		1	6/2/2014 11:19:01	0					66133	0	2			7	7	6/2/2014	6/2/2014 11:18:21	1000	1000	6/2/2014	6/2/2014 11:18:21	1000	1000	6/2/2014	6/2/2014 11:18:21	1000	1000	6/2/2014	6/2/2014 11:18:21
01-0375	2	1	5	0	1	6/2/2014 11:45:53	6/2/2014	11-37	5	9	1	1		1	6/2/2014 11:45:53	0					66134	0	2			7	7	6/2/2014	6/2/2014 11:46:45	1000	1000	6/2/2014	6/2/2014 11:46:45	1000	1000	6/2/2014	6/2/2014 11:46:45	1000	1000	6/2/2014	6/2/2014 11:46:45
01-0376	1	1	5	1	1	6/2/2014 12:08:24	6/2/2014	11-58	5	9	1	1		1	6/2/2014 12:08:24	0					66135	0	2			7	7	6/2/2014	6/2/2014 12:08:36	1000	1000	6/2/2014	6/2/2014 12:08:36	1000	1000	6/2/2014	6/2/2014 12:08:36	1000	1000	6/2/2014	6/2/2014 12:08:36
01-0377	3	1	5	0	1	6/2/2014 14:32:09	6/2/2014	14-30	5	9	1	1		1	6/2/2014 14:32:09	0					66137	0	2	0		6	7	6/2/2014	6/2/2014 14:32:47	1000	1000	6/2/2014	6/2/2014 14:32:47	1000	1000	6/2/2014	6/2/2014 14:32:47	1000	1000	6/2/2014	6/2/2014 14:32:47
01-0378	3	1	5	0	1	6/4/2014 09:19:32	6/4/2014	09-15	5	9	1	1		1	6/4/2014 09:19:32	0					66139	0	2	1	10-11	7	7	6/4/2014	6/4/2014 09:19:36	1000	1000	6/4/2014	6/4/2014 09:19:36	1000	1000	6/4/2014	6/4/2014 09:19:36	1000	1000	6/4/2014	6/4/2014 09:19:36
01-0379	3	1	5	0	1	6/4/2014 10:20:22	6/4/2014	10-12	5	9	1	1		1	6/4/2014 10:20:22	0					66140	0	2	1	10-53	7	7	6/4/2014	6/4/2014 10:20:46	1000	14	6/4/2014	6/4/2014 10:20:46	1000	1000	6/4/2014	6/4/2014 10:20:46	1000	1000	6/4/2014	6/4/2014 10:20:46
01-0380	2	1	5	0	1	6/4/2014 13:07:37	6/4/2014	12-50	5	9	1	1		1	6/4/2014 13:07:37	0					66143	0	2			7	7	6/4/2014	6/4/2014 13:08:59	1000	1000	6/4/2014	6/4/2014 13:08:59	1000	1000	6/4/2014	6/4/2014 13:08:59	1000	1000	6/4/2014	6/4/2014 13:08:59
01-0381	3	1	5	0	1	6/4/2014 13:27:40	6/4/2014	13-21	5	9	1	1		1	6/4/2014 13:27:40	0					66144	0	2	1	14-15	7	7	6/4/2014	6/4/2014 13:28:39	1000	1000	6/4/2014	6/4/2014 13:28:39	1000	1000	6/4/2014	6/4/2014 13:28:39	1000	1000	6/4/2014	6/4/2014 13:28:39
01-0382	3	1	5	0	1	6/4/2014 14:33:00	6/4/2014	14-32	5	9	1	1		1	6/4/2014 14:33:00	0					66146	0	2	1	15-30	7	7	6/4/2014	6/4/2014 14:34:11	1000	1000	6/4/2014	6/4/2014 14:34:11	1000	1000	6/4/2014	6/4/2014 14:34:11	1000	1000	6/4/2014	6/4/2014 14:34:11
01-0383	2	1	5	0	1	6/4/2014 14:58:10	6/4/2014	14-59	5	9	1	1		1	6/4/2014 14:58:10	0					66147	0	2			7	7	6/4/2014	6/4/2014 14:58:13	1000	1000	6/4/2014	6/4/2014 14:58:13	1000	1000	6/4/2014	6/4/2014 14:58:13	1000	1000	6/4/2014	6/4/2014 14:58:13
01-0384	1	1	5	1	1	6/5/2014 09:18:02	6/5/2014	09-07	5	9	1	1		1	6/5/2014 09:18:02	0					66150	0	2			7	7	6/5/2014	6/5/2014 09:19:13	1000	1000	6/5/2014	6/5/2014 09:19:13	1000	1000	6/5/2014	6/5/2014 09:19:13	1000	1000	6/5/2014	6/5/2014 09:19:13
01-0386	1	1	5	1	1	6/5/2014 10:26:29	6/5/2014	10-17	5	9	1	1		1	6/5/2014 10:26:29	0					66152	0	2			7	7	6/5/2014	6/5/2014 10:26:56	1000	1000	6/5/2014	6/5/2014 10:26:56	1000	1000	6/5/2014	6/5/2014 10:26:56	1000	1000	6/5/2014	6/5/2014 10:26:56
01-0387	2	1	5	0	1	6/6/2014 09:46:28	6/6/2014	09-38	5	9	1	1		1	6/6/2014 09:46:28	0					66153	0	2			7	7	6/6/2014	6/6/2014 09:47:13	1000	1000	6/6/2014	6/6/2014 09:47:13	1000	1000	6/6/2014	6/6/2014 09:47:13	1000	1000	6/6/2014	6/6/2014 09:47:13
01-0389	1	1	5	0	1	6/7/2014 10:52:04	6/7/2014	10-40	5	9	1	1		1	6/7/2014 10:52:04	0					66156	0	2			7	7	6/7/2014	6/7/2014 10:52:22	1000	1000	6/7/2014	6/7/2014 10:52:22	1000	1000	6/7/2014	6/7/2014 10:52:22	1000	1000	6/7/2014	6/7/2014 10:52:22
01-0390	3	1	5	0	1	6/7/2014 11:08:42	6/7/2014	11-03	5	9	1	1		1	6/7/2014 11:08:42	0					66157	0	2	0		7	7	6/7/2014	6/7/2014 11:09:50	1000	1000	6/7/2014	6/7/2014 11:09:50	1000	1000	6/7/2014	6/7/2014 11:09:50	1000	1000	6/7/2014	6/7/2014 11:09:50
01-0391	1	1	5	1	1	6/9/2014 09:42:05	6/9/2014	09-35	5	9	1	1		1	6/9/2014 09:42:05	0					66159	0	2			7	7	6/9/2014	6/9/2014 09:41:40	1000	1000	6/9/2014	6/9/2014 09:41:40	1000	1000	6/9/2014	6/9/2014 09:41:40	1000	1000	6/9/2014	6/9/2014 09:41:40
01-0392	1	1	5	0	1	6/9/2014 10:21:37	6/9/2014	10-15	5	9	1	1		1	6/9/2014 10:21:37	0					66160	0	2			7	7	6/9/2014	6/9/2014 10:21:00	1000	1000	6/9/2014	6/9/2014 10:21:00	1000	1000	6/9/2014	6/9/2014 10:21:00	1000	1000	6/9/2014	6/9/2014 10:21:00
01-0393	2	1	5	0	1	6/9/2014 10:50:01	6/9/2014	10-41	5	9	1	1		1	6/9/2014 10:50:01	0					66161	0	2			7	7	6/9/2014	6/9/2014 10:49:24	1000	1000	6/9/2014	6/9/2014 10:49:24	1000	1000	6/9/2014	6/9/2014 10:49:24	1000	1000	6/9/2014	6/9/2014 10:49:24
01-0394	3	1	5	0	1	6/9/2014 10:59:52	6/9/2014	10-54	5	9	1	1		1	6/9/2014 10:59:52	0					66162	0	2			7	7	6/9/2014	6/9/2014 11:00:19	1000	1000	6/9/2014	6/9/2014 11:00:19	1000	1000	6/9/2014	6/9/2014 11:00:19	1000	1000	6/9/2014	6/9/2014 11:00:19
01-0395	2	1	5	0	1	6/9/2014 12:33:22	6/9/2014	12-22	5	9	1	1		1	6/9/2014 12:33:22	0					66163	0	2			7	7	6/9/2014	6/9/2014 12:34:15	1000	1000	6/9/2014	6/9/2014 12:34:15	1000	1000	6/9/2014	6/9/2014 12:34:15	1000	1000	6/9/2014	6/9/2014 12:34:15
01-0396	2	1	5	0	1	6/9/2014 12:41:33	6/9/2014	12-35	5	9	1	1		1	6/9/2014 12:41:33	0					66164	0	2			7	7	6/9/2014	6/9/2014 12:40:48	1000	1000	6/9/2014	6/9/2014 12:40:48	1000	1000	6/9/2014	6/9/2014 12:40:48	1000	1000	6/9/2014	6/9/2014 12:40:48
01-0397	3	1	5	1	1	6/9/2014 15:14:36	6/9/2014	15-03	5	9	1	1		1	6/9/2014 15:14:36	0					66168	0	2			7	7	6/9/2014	6/9/2014 15:15:55	1000	1000	6/9/2014	6/9/2014 15:15:55	1000	1000	6/9/2014	6/9/2014 15:15:55	1000	1000	6/9/2014	6/9/2014 15:15:55
01-0398	2	1	5	0	1	6/11/2014 12:52:37	6/11/2014	12-47	5	9	1	1		1	6/11/2014 12:52:37	0					66169	0	2			7	7	6/11/2014	6/11/2014 12:53:08	1000	1000	6/11/2014	6/11/2014 12:53:08	1000	1000	6/11/2014	6/11/2014 12:53:08	1000	1000	6/11/2014	6/11/2014 12:53:08
01-0399	2	1	5	0	1	6/11/2014 14:27:07	6/11/2014	14-14	5	9	1	1		1	6/11/2014 14:27:07	0					66171	0	2			7	7	6/11/2014	6/11/2014 14:27:04	1000	1000	6/11/2014	6/11/2014 14:27:04	1000	1000	6/11/2014	6/11/2014 14:27:04	1000	1000	6/11/2014	6/11/2014 14:27:04
01-0400	3	1	5	0	1	6/11/2014 14:45:35	6/11/2014	14-36	5	9	1	1		1	6/11/2014 14:45:35	0					66172	0	2			7	7	6/11/2014	6/11/2014 14:46:43	1000	1000	6/11/2014	6/11/2014 14:46:43	1000	1000	6/11/2014	6/11/2014 14:46:43	1000	1000	6/11/2014	6/11/2014 14:46:43
01-0401	3	1	5	0	1	6/12/2014 11:52:34	6/12/2014	11-35	5	9	1	1		1	6/12/2014 11:52:34	0					66174	0	2			7	7	6/12/2014	6/12/2014 11:53:45	1000	1000	6/12/2014	6/12/2014 11:53:45	1000	1000	6/12/2014	6/12/2014 11:53:45	1000	1000	6/12/2014	6/12/2014 11:53:45
01-0402	1	1	5	0	1	6/13/2014 10:34:09	6/13/2014	10-29	5	9	1	1		1	6/13/2014 10:34:09	0					66175	0	2			7	7	6/13/2014	6/13/2014 10:34:43	1000	1000	6/13/2014	6/13/2014 10:34:43	1000	1000	6/13/2014	6/13/2014 10:34:43	1000	1000	6/13/2014	6/13/2014 10:34:43
01-0403	1	1	5	1	1	6/13/2014 10:41:36	6/13/2014	10-36	5	9	1	1		1	6/13/2014 10:41:36	0					66176	0	2			7	7	6/13/2014	6/13/2014 10:41:16	1000	1000	6/13/2014	6/13/2014 10:41:16	1000	1000	6/13/2014	6/13/2014 10:41:16	1000	1000	6/13/2014	6/13/2014 10:41:16
01-0404	2	1	5	0	1	6/13/2014 12:10:15	6/13/2014	12-02	5	9	1	1		1	6/13/2014 12:10:15	0					66177	0	2			7	7	6/13/2014	6/13/2014 12:10:50	1000	1000	6/13/2014	6/13/2014 12:10:50	1000	1000	6/13/2014	6/13/2014 12:10:50	1000	1000	6/13/2014	6/13/2014 12:10:50
01-0405	1	1	5	1	1	6/13/2014 13:30:16	6/13/2014	13-22	5	9	1	1		1	6/13/2014 13:30:16	0					66178	0	2			7	7	6/13/2014	6/13/2014 13:31:40	1000	1000	6/13/2014	6/13/2014 13:31:40	1000	1000	6/13/2014	6/13/2014 13:31:40	1000	1000	6/13/2014	6/13/2014 13:31:40
01-0406	3	1	5	0	1	6/14/2014 09:49:00	6/14/2014	09-45	5	9	1	1		1	6/14/2014 09:49:00	0					66179	0	2	1	12-00	7	7	6/14/2014	6/14/2014 09:48:27	1000	1000	6/14/2014	6/14/2014 09:48:27	1000	1000	6/14/2014	6/14/2014 09:48:27	1000	1000	6/14/2014	6/14/2014 09:48:27
01-0407	1	1	5	0	1	6/14/2014 11:03:06	6/14/2014	10-57	5	9	1	1		1	6/14/2014 11:03:06	0					66180	0	2			7	7	6/14/2014	6/14/2014 11:02:43	1000	1000	6/14/2014	6/14/2014 11:02:43	1000	1000	6/14/2014	6/14/2014 11:02:43	1000	1000	6/14/2014	6/14/2014 11:02:43
01-0408	2	1	5	0	1	6/16/2014 09:01:40	6/16/2014	09-02	5	9	1	1		1	6/16/2014 09:01:40	0					66182	0	2			7	7	6/16/2014	6/16/2014 09:01:47	1000	1000	6/16/2014	6/16/2014 09:01:47	14	1000	6/16/2014	6/16/2014 09:01:47	1000	1000	6/16/2014	6/16/2014 09:01:47
01-0409	1	1	5	0	1	6/16/2014 09:41:52	6/16/2014	09-36	5	9	1	1		1	6/16/2014 09:41:52	0					66183	0	2			7	7	6/16/2014	6/16/2014 09:41:07	1000	1000	6/16/2014	6/16/2014 09:41:07	1000	1000	6/16/2014	6/16/2014 09:43:18	1000	1000	6/16/2014	6/16/2014 09:43:18
01-0410	3	1	5	0	1	6/16/2014 10:07:31	6/16/2014	09-57	5	9	1	1		1	6/16/2014 10:07:31	0					66184	0	2	1	11-00	7	7	6/16/2014	6/16/2014 10:07:20	1000	1000	6/16/2014	6/16/2014 10:07:20	1000	1000	6/16/2014	6/16/2014 10:07:20	1000	1000	6/16/2014	6/16/2014 10:07:20
01-0411	3	1	5	1	1	6/16/2014 11:11:34	6/16/2014	11-11	5	9	1	1		1	6/16/2014 11:11:34	0					66186	0	2	1	08-28	7	7	6/16/2014	6/16/2014 11:10:41	1000	1000	6/16/2014	6/16/2014 11:12:52	1000	1000	6/16/2014	6/16/2014 11:12:52	1000	1000	6/16/2014	6/16/2014 11:12:52
01-0412	2	1	5	0	1	6/16/2014 11:25:33	6/16/2014	11-25	5	9	1	1		1	6/16/2014 11:25:33	0					66187	0	2			7	7	6/16/2014	6/16/2014 11:25:58	1000	1000	6/16/2014	6/16/2014 11:25:58	1000	1000	6/16/2014	6/16/2014 11:25:58	1000	1000	6/16/2014	6/16/2014 11:25:58
01-0413	2	1	5	0	1	6/16/2014 12:03:27	6/16/2014	11-55	5	9	1	1		1	6/16/2014 12:03:27	0					66188	0	2			7	7	6/16/2014	6/16/2014 12:03:06	1000	1000	6/16/2014	6/16/2014 12:03:06	1000	1000	6/16/2014	6/16/2014 12:03:06	1000	1000	6/16/2014	6/16/2014 12:03:06
01-0414	1	1	5	0	1	6/16/2014 12:45:05	6/16/2014	12-40	5	9	1	1		1	6/16/2014 12:45:05	0					66189	0	2			7	7	6/16/2014	6/16/2014 12:44:37	1000	1000	6/16/2014	6/16/2014 12:44:37	1000	1000	6/16/2014	6/16/2014 12:44:37	1000	1000	6/16/2014	6/16/2014 12:44:37
01-0415	2	1	5	1	1	6/16/2014 13:51:09	6/16/2014	13-50	5	9	1	1		1	6/16/2014 13:51:09	0					66192	0	2			7	7	6/16/2014	6/16/2014 13:52:20	1000	1000	6/16/2014	6/16/2014 13:52:20	1000	1000	6/16/2014	6/16/2014 13:52:20	1000	1000	6/16/2014	6/16/2014 13:52:20
01-0416	3	1	5	1	1	6/17/2014 10:53:45	6/17/2014	10-48	5	9	1	1		1	6/17/2014 10:53:45	0					66195	0	2			7	7	6/17/2014	6/17/2014 10:55:00	1000	1000	6/17/2014	6/17/2014 10:55:00	1000	1000	6/17/2014	6/17/2014 10:55:00	1000	1000	6/17/2014	6/17/2014 10:55:00
01-0417	1	1	5	0	1	6/17/2014 11:38:22	6/17/2014	11-32	5	9	1	1		1	6/17/2014 11:38:22	0					66196	0	2			7	7	6/17/2014	6/17/2014 11:38:41	1000	1000	6/17/2014	6/17/2014 11:38:41	1000	1000	6/17/2014	6/17/2014 11:38:41	1000	1000	6/17/2014	6/17/2014 11:38:41
01-0418	3	1	5	0	1	6/17/2014 12:24:53	6/17/2014	12-20	5	9	1	1		1	6/17/2014 12:24:53	0					66197	0	2	0		7	7	6/17/2014	6/17/2014 12:24:34	1000	1000	6/17/2014	6/17/2014 12:24:34	1000	1000	6/17/2014	6/17/2014 12:24:34	1000	1000	6/17/2014	6/17/2014 12:26:45
01-0419	1	1	5	0	1	6/17/2014 12:32:17	6/17/2014	12-26	5	9	1	1		1	6/17/2014 12:32:17	0					66198	0	2			7	7	6/17/2014	6/17/2014 12:33:18	1000	1000	6/17/2014	6/17/2014 12:33:18	1000	1000	6/17/2014	6/17/2014 12:33:18	1000	1000	6/17/2014	6/17/2014 12:33:18
01-0420	2	1	5	1	1	6/17/2014 13:04:50	6/17/2014	13-00	5	9	1	1		1	6/17/2014 13:04:50	0					66199	0	2			7	7	6/17/2014	6/17/2014 13:06:04	1000	1000	6/17/2014	6/17/2014 13:06:04	1000	1000	6/17/2014	6/17/2014 13:06:04	1000	1000	6/17/2014	6/17/2014 13:06:04
01-0421	2	1	5	0	1	6/17/2014 13:23:46	6/17/2014	13-20	5	9	1	1		1	6/17/2014 13:23:46	0					66201	0	2			7	7	6/17/2014	6/17/2014 13:23:32	1000	1000	6/17/2014	6/17/2014 13:23:32	1000	1000	6/17/2014	6/17/2014 13:23:32	1000	1000	6/17/2014	6/17/2014 13:23:32
01-0422	1	1	5	1	1	6/18/2014 10:07:58	6/18/2014	10-00	5	9	1	1		1	6/18/2014 10:07:58	0					66202	0	2			7	7	6/18/2014	6/18/2014 10:08:44	1000	1000	6/18/2014	6/18/2014 10:08:44	1000	1000	6/18/2014	6/18/2014 10:08:44	1000	1000	6/18/2014	6/18/2014 10:08:44
01-0423	3	1	5	0	1	6/18/2014 11:38:01	6/18/2014	11-21	5	9	1	1		1	6/18/2014 11:38:01	0					66203	0	2	0		7	7	6/18/2014	6/18/2014 11:38:17	1000	1000	6/18/2014	6/18/2014 11:38:17	1000	1000	6/18/2014	6/18/2014 11:38:17	1000	1000	6/18/2014	6/18/2014 11:38:17
01-0424	2	1	5	0	1	6/19/2014 09:52:47	6/19/2014	09-47	5	9	1	1		1	6/19/2014 09:52:47	0					66205	0	2			7	7	6/19/2014	6/19/2014 09:53:02	1000	1000	6/19/2014	6/19/2014 09:53:02	1000	1000	6/19/2014	6/19/2014 09:53:02	1000	1000	6/19/2014	6/19/2014 09:53:02
01-0425	3	1	5	1	1	6/19/2014 11:15:10	6/19/2014	11-11	5	9	1	1		1	6/19/2014 11:15:10	0					66206	0	2	1	08-30	7	7	6/19/2014	6/19/2014 11:16:03	1000	1000	6/19/2014	6/19/2014 11:16:03	1000	1000	6/19/2014	6/19/2014 11:16:03	1000	1000	6/19/2014	6/19/2014 11:16:03
01-0426	3	1	5	0	1	6/19/2014 11:31:43	6/19/2014	11-28	5	9	1	1		1	6/19/2014 11:31:43	0					66207	0	2			7	7	6/19/2014	6/19/2014 11:31:21	1000	1000	6/19/2014	6/19/2014 11:31:21	1000	1000	6/19/2014	6/19/2014 11:31:21	1000	1000	6/19/2014	6/19/2014 11:31:21
01-0427	1	1	5	1	1	6/20/2014 11:16:59	6/20/2014	10-59	5	9	1	1		1	6/20/2014 11:16:59	0					66210	0	2			7	7	6/20/2014	6/20/2014 11:17:51	1000	1000	6/20/2014	6/20/2014 11:17:51	1000	1000	6/20/2014	6/20/2014 11:17:51	1000	1000	6/20/2014	6/20/2014 11:17:51
01-0428	3	1	5	0	1	6/20/2014 11:22:52	6/20/2014	11-19	5	9	1	1		1	6/20/2014 11:22:52	0					66211	0	2	1	08-30	7	7	6/20/2014	6/20/2014 11:22:13	1000	1000	6/20/2014	6/20/2014 11:22:13	1000	1000	6/20/2014	6/20/2014 11:22:13	1000	1000	6/20/2014	6/20/2014 11:22:13
01-0429	2	1	5	0	1	6/20/2014 11:30:18	6/20/2014	11-26	5	9	1	1		1	6/20/2014 11:30:18	0					66212	0	2			7	7	6/20/2014	6/20/2014 11:30:57	1000	1000	6/20/2014	6/20/2014 11:30:57	1000	1000	6/20/2014	6/20/2014 11:30:57	1000	1000	6/20/2014	6/20/2014 11:30:57
01-0430	2	1	5	0	1	6/20/2014 14:51:12	6/20/2014	14-46	5	9	1	1		1	6/20/2014 14:51:12	0					66214	0	2			7	7	6/20/2014	6/20/2014 14:51:56	1000	1000	6/20/2014	6/20/2014 14:51:56	1000	1000	6/20/2014	6/20/2014 14:51:56	1000	1000	6/20/2014	6/20/2014 14:51:56
01-0431	1	1	5	0	1	6/21/2014 09:58:00	6/21/2014	09-54	5	9	1	1		1	6/21/2014 09:58:00	0					66216	0	2			7	7	6/21/2014	6/21/2014 09:58:49	1000	1000	6/21/2014	6/21/2014 09:58:49	1000	1000	6/21/2014	6/21/2014 09:58:49	1000	1000	6/21/2014	6/21/2014 09:58:49
01-0432	1	1	5	0	1	6/23/2014 12:57:44	6/23/2014	12-52	5	9	1	1		1	6/23/2014 12:57:44	0					66217	0	2			7	7	6/23/2014	6/23/2014 12:57:09	1000	1000	6/23/2014	6/23/2014 12:57:09	1000	1000	6/23/2014	6/23/2014 12:57:09	1000	1000	6/23/2014	6/23/2014 12:57:09
01-0433	3	1	5	0	1	6/23/2014 15:05:34	6/23/2014	15-00	5	9	1	1		1	6/23/2014 15:05:34	0					66218	0	2			7	7	6/23/2014	6/23/2014 15:06:03	1000	1000	6/23/2014	6/23/2014 15:06:03	1000	1000	6/23/2014	6/23/2014 15:06:03	1000	1000	6/23/2014	6/23/2014 15:06:03
01-0434	1	1	5	0	1	6/23/2014 15:26:22	6/23/2014	15-22	5	9	1	1		1	6/23/2014 15:26:22	0					66219	0	2			7	7	6/23/2014	6/23/2014 15:25:42	1000	1000	6/23/2014	6/23/2014 15:25:42	1000	1000	6/23/2014	6/23/2014 15:25:42	1000	1000	6/23/2014	6/23/2014 15:25:42
01-0435	2	1	5	1	1	6/23/2014 15:50:47	6/23/2014	15-45	5	9	1	1		1	6/23/2014 15:50:47	0					66220	0	2			7	7	6/23/2014	6/23/2014 15:51:55	1000	1000	6/23/2014	6/23/2014 15:51:55	1000	1000	6/23/2014	6/23/2014 15:51:55	1000	1000	6/23/2014	6/23/2014 15:51:55
01-0436	3	1	5	0	1	6/24/2014 10:37:09	6/24/2014	10-27	5	9	1	1		1	6/24/2014 10:37:09	0					66223	0	2			7	7	6/24/2014	6/24/2014 10:36:57	1000	1000	6/24/2014	6/24/2014 10:36:57	1000	1000	6/24/2014	6/24/2014 10:36:57	1000	1000	6/24/2014	6/24/2014 10:36:57
01-0437	2	1	5	0	1	6/25/2014 12:09:01	6/25/2014	12-00	5	9	1	1		1	6/25/2014 12:09:01	0					66224	0	2			7	7	6/25/2014	6/25/2014 12:08:19	1000	1000	6/25/2014	6/25/2014 12:08:19	1000	1000	6/25/2014	6/25/2014 12:08:19	1000	1000	6/25/2014	6/25/2014 12:08:19
01-0438	1	1	5	1	1	6/26/2014 09:41:41	6/26/2014	09-33	5	9	1	1		1	6/26/2014 09:41:41	0					66226	0	2			7	7	6/26/2014	6/26/2014 09:41:33	1000	1000	6/26/2014	6/26/2014 09:41:33	1000	1000	6/26/2014	6/26/2014 09:41:33	1000	1000	6/26/2014	6/26/2014 09:41:33
01-0439	2	1	5	0	1	6/26/2014 09:55:59	6/26/2014	09-52	5	9	1	1		1	6/26/2014 09:55:59	0					66227	0	2			7	7	6/26/2014	6/26/2014 09:56:51	1000	1000	6/26/2014	6/26/2014 09:56:51	1000	1000	6/26/2014	6/26/2014 09:56:51	1000	1000	6/26/2014	6/26/2014 09:56:51
01-0440	3	1	5	1	1	6/26/2014 10:48:21	6/26/2014	10-44	5	9	1	1		1	6/26/2014 10:48:21	0					66229	0	2	0		7	7	6/26/2014	6/26/2014 10:49:17	1000	1000	6/26/2014	6/26/2014 10:49:17	1000	1000	6/26/2014	6/26/2014 10:49:17	1000	1000	6/26/2014	6/26/2014 10:49:17
01-0441	1	1	5	1	1	6/26/2014 10:57:32	6/26/2014	10-51	5	9	1	1		1	6/26/2014 10:57:32	0					66230	0	2			7	7	6/26/2014	6/26/2014 10:58:01	1000	1000	6/26/2014	6/26/2014 10:58:01	1000	1000	6/26/2014	6/26/2014 10:58:01	1000	1000	6/26/2014	6/26/2014 10:58:01
01-0442	2	1	5	1	1	6/26/2014 11:44:34	6/26/2014	11-37	5	9	1	1		1	6/26/2014 11:44:34	0					66232	0	2			7	7	6/26/2014	6/26/2014 11:43:53	1000	1000	6/26/2014	6/26/2014 11:43:53	1000	1000	6/26/2014	6/26/2014 11:43:53	1000	1000	6/26/2014	6/26/2014 11:43:53
01-0443	3	1	5	0	1	6/26/2014 12:08:46	6/26/2014	12-02	5	9	1	1		1	6/26/2014 12:08:46	0					66233	0	2	0		7	7	6/26/2014	6/26/2014 12:10:06	1000	1000	6/26/2014	6/26/2014 12:10:06	1000	1000	6/26/2014	6/26/2014 12:10:06	1000	1000	6/26/2014	6/26/2014 12:10:06
01-0444	3	1	5	0	1	6/27/2014 10:29:51	6/27/2014	10-24	5	9	1	1		1	6/27/2014 10:29:51	0					66236	0	2	0		7	7	6/27/2014	6/27/2014 10:29:13	1000	1000	6/27/2014	6/27/2014 10:29:13	1000	1000	6/27/2014	6/27/2014 10:29:13	1000	1000	6/27/2014	6/27/2014 10:29:13
01-0445	2	1	5	1	1	6/27/2014 10:45:12	6/27/2014	10-32	5	9	1	1		1	6/27/2014 10:45:12	0					66237	0	2			7	7	6/27/2014	6/27/2014 10:44:31	1000	1000	6/27/2014	6/27/2014 10:44:31	1000	1000	6/27/2014	6/27/2014 10:46:42	1000	1000	6/27/2014	6/27/2014 10:46:42
01-0446	1	1	5	1	1	6/27/2014 11:39:00	6/27/2014	11-39	5	9	1	1		1	6/27/2014 11:39:00	0					66239	0	2			7	7	6/27/2014	6/27/2014 11:39:08	1000	1000	6/27/2014	6/27/2014 11:39:08	1000	1000	6/27/2014	6/27/2014 11:39:08	1000	1000	6/27/2014	6/27/2014 11:39:08
01-0447	3	1	5	0	1	6/27/2014 12:35:14	6/27/2014	12-26	5	9	1	1		1	6/27/2014 12:35:14	0					66241	0	2			7	7	6/27/2014	6/27/2014 12:35:56	1000	1000	6/27/2014	6/27/2014 12:35:56	1000	1000	6/27/2014	6/27/2014 12:35:56	1000	1000	6/27/2014	6/27/2014 12:35:56
01-0448	1	1	5	0	1	6/27/2014 12:45:53	6/27/2014	12-40	5	9	1	1		1	6/27/2014 12:45:53	0					66242	0	2			7	7	6/27/2014	6/27/2014 12:46:51	1000	1000	6/27/2014	6/27/2014 12:46:51	1000	1000	6/27/2014	6/27/2014 12:46:51	1000	1000	6/27/2014	6/27/2014 12:46:51
01-0449	2	1	5	1	1	6/27/2014 14:46:51	6/27/2014	14-43	5	9	1	1		1	6/27/2014 14:46:51	0					66243	0	2			7	7	6/27/2014	6/27/2014 14:47:00	1000	1000	6/27/2014	6/27/2014 14:47:00	1000	1000	6/27/2014	6/27/2014 14:47:00	1000	1000	6/27/2014	6/27/2014 14:47:00
01-0450	1	1	5	1	1	6/30/2014 09:44:21	6/30/2014	09-34	5	9	1	1		1	6/30/2014 09:44:21	0					66245	0	2			7	7	6/30/2014	6/30/2014 09:44:21	1000	1000	6/30/2014	6/30/2014 09:44:21	1000	1000	6/30/2014	6/30/2014 09:44:21	1000	1000	6/30/2014	6/30/2014 09:44:21
01-0451	1	1	5	1	1	6/30/2014 10:04:10	6/30/2014	10-00	5	9	1	1		1	6/30/2014 10:04:10	0					66246	0	2			7	7	6/30/2014	6/30/2014 10:04:01	1000	1000	6/30/2014	6/30/2014 10:04:01	1000	1000	6/30/2014	6/30/2014 10:04:01	1000	1000	6/30/2014	6/30/2014 10:04:01
01-0452	3	1	5	0	1	6/30/2014 11:02:41	6/30/2014	10-52	5	9	1	1		1	6/30/2014 11:02:41	0					66247	0	2	0		7	7	6/30/2014	6/30/2014 11:03:00	1000	1000	6/30/2014	6/30/2014 11:03:00	1000	1000	6/30/2014	6/30/2014 11:03:00	1000	1000	6/30/2014	6/30/2014 11:03:00
01-0453	3	1	5	1	1	6/30/2014 13:40:54	6/30/2014	13-30	5	9	1	1		1	6/30/2014 13:40:54	0					66249	0	2	1	10-00	7	7	6/30/2014	6/30/2014 13:40:17	1000	1000	6/30/2014	6/30/2014 13:40:17	1000	1000	6/30/2014	6/30/2014 13:40:17	1000	1000	6/30/2014	6/30/2014 13:40:17
01-0454	2	1	5	1	1	6/30/2014 14:37:17	6/30/2014	14-32	5	9	1	1		1	6/30/2014 14:37:17	0					66250	0	2			7	7	6/30/2014	6/30/2014 14:37:05	1000	1000	6/30/2014	6/30/2014 14:37:05	1000	1000	6/30/2014	6/30/2014 14:37:05	1000	1000	6/30/2014	6/30/2014 14:37:05
01-0455	1	1	5	1	1	7/1/2014 10:13:53	7/1/2014	10-09	5	9	1	1		1	7/1/2014 10:13:53	0					66254	0	2			7	7	7/1/2014	7/1/2014 10:14:33	1000	1000	7/1/2014	7/1/2014 10:14:33	1000	1000	7/1/2014	7/1/2014 10:14:33	1000	1000	7/1/2014	7/1/2014 10:14:33
01-0456	2	1	5	1	1	7/1/2014 10:41:22	7/1/2014	10-36	5	9	1	1		1	7/1/2014 10:41:22	0					66255	0	2			7	7	7/1/2014	7/1/2014 10:40:46	1000	1000	7/1/2014	7/1/2014 10:40:46	1000	1000	7/1/2014	7/1/2014 10:40:46	1000	14	7/1/2014	7/1/2014 10:40:46
01-0457	1	1	5	1	1	7/1/2014 14:39:10	7/1/2014	14-29	5	9	1	1		1	7/1/2014 14:39:10	0					66257	0	2			7	7	7/1/2014	7/1/2014 14:38:52	1000	1000	7/1/2014	7/1/2014 14:38:52	1000	1000	7/1/2014	7/1/2014 14:38:52	1000	1000	7/1/2014	7/1/2014 14:38:52
01-0458	3	1	5	0	1	7/2/2014 09:13:01	7/2/2014	09-09	5	9	1	1		1	7/2/2014 09:13:01	0					66258	0	2			7	7	7/2/2014	7/2/2014 09:12:59	1000	1000	7/2/2014	7/2/2014 09:12:59	1000	1000	7/2/2014	7/2/2014 09:12:59	1000	1000	7/2/2014	7/2/2014 09:12:59
01-0459	2	1	5	1	1	7/2/2014 09:37:04	7/2/2014	09-30	5	9	1	1		1	7/2/2014 09:37:04	0					66259	0	2			7	7	7/2/2014	7/2/2014 09:37:01	1000	1000	7/2/2014	7/2/2014 09:37:01	1000	1000	7/2/2014	7/2/2014 09:37:01	1000	1000	7/2/2014	7/2/2014 09:37:01
01-0460	3	1	5	0	1	7/2/2014 11:26:21	7/2/2014	11-19	5	9	1	1		1	7/2/2014 11:26:21	0					66262	0	2			7	7	7/2/2014	7/2/2014 11:26:15	1000	1000	7/2/2014	7/2/2014 11:26:15	1000	1000	7/2/2014	7/2/2014 11:26:15	1000	1000	7/2/2014	7/2/2014 11:26:15
01-0461	2	1	5	0	1	7/2/2014 12:17:00	7/2/2014	12-14	5	9	1	1		1	7/2/2014 12:17:00	0					66263	0	2			7	7	7/2/2014	7/2/2014 12:16:29	1000	1000	7/2/2014	7/2/2014 12:16:29	1000	1000	7/2/2014	7/2/2014 12:16:29	1000	1000	7/2/2014	7/2/2014 12:16:29
01-0462	1	1	5	0	1	7/10/2014 10:35:40	7/10/2014	10-27	5	9	1	1		1	7/10/2014 10:35:40	0					66264	0	2			7	7	7/10/2014	7/10/2014 10:35:03	1000	1000	7/10/2014	7/10/2014 10:35:03	1000	1000	7/10/2014	7/10/2014 10:35:03	1000	1000	7/10/2014	7/10/2014 10:35:03
01-0463	1	1	5	1	1	7/10/2014 11:01:31	7/10/2014	10-56	5	9	1	1		1	7/10/2014 11:01:31	0					66265	0	2			7	7	7/10/2014	7/10/2014 11:01:15	1000	1000	7/10/2014	7/10/2014 11:01:15	1000	1000	7/10/2014	7/10/2014 11:01:15	1000	1000	7/10/2014	7/10/2014 11:01:15
01-0464	3	1	5	1	1	7/11/2014 10:58:39	7/11/2014	10-50	5	9	1	1		1	7/11/2014 10:58:39	0					66266	0	2	1	12-07	7	7	7/11/2014	7/11/2014 10:58:41	1000	1000	7/11/2014	7/11/2014 10:58:41	1000	1000	7/11/2014	7/11/2014 10:58:41	1000	1000	7/11/2014	7/11/2014 10:58:41
01-0465	2	1	5	1	1	7/11/2014 11:15:42	7/11/2014	11-10	5	9	1	1		1	7/11/2014 11:15:42	0					66267	0	2			7	7	7/11/2014	7/11/2014 11:16:09	1000	1000	7/11/2014	7/11/2014 11:16:09	1000	1000	7/11/2014	7/11/2014 11:16:09	1000	1000	7/11/2014	7/11/2014 11:16:09
01-0466	1	1	5	1	1	7/11/2014 12:25:57	7/11/2014	12-25	5	9	1	1		1	7/11/2014 12:25:57	0					66275	0	2			7	7	7/11/2014	7/11/2014 12:26:04	1000	1000	7/11/2014	7/11/2014 12:26:04	1000	1000	7/11/2014	7/11/2014 12:26:04	1000	1000	7/11/2014	7/11/2014 12:26:04
01-0467	2	1	5	0	1	7/11/2014 12:46:05	7/11/2014	12-40	5	9	1	1		1	7/11/2014 12:46:05	0					66276	0	2			7	7	7/11/2014	7/11/2014 12:45:43	1000	1000	7/11/2014	7/11/2014 12:45:43	1000	1000	7/11/2014	7/11/2014 12:45:43	1000	1000	7/11/2014	7/11/2014 12:45:43
01-0468	3	1	5	0	1	7/11/2014 14:04:58	7/11/2014	13-54	5	9	1	1		1	7/11/2014 14:04:58	0					66277	0	2	0		7	7	7/11/2014	7/11/2014 14:04:22	1000	1000	7/11/2014	7/11/2014 14:04:22	1000	1000	7/11/2014	7/11/2014 14:04:22	1000	1000	7/11/2014	7/11/2014 14:04:22
01-0469	1	1	5	1	1	7/11/2014 14:17:51	7/11/2014	14-17	5	9	1	1		1	7/11/2014 14:17:51	0					66278	0	2			7	7	7/11/2014	7/11/2014 14:17:28	1000	1000	7/11/2014	7/11/2014 14:17:28	1000	1000	7/11/2014	7/11/2014 14:17:28	1000	1000	7/11/2014	7/11/2014 14:17:28
01-0470	1	1	5	1	1	7/14/2014 09:56:56	7/14/2014	09-52	5	9	1	1		1	7/14/2014 09:56:56	0					66280	0	2			7	7	7/14/2014	7/14/2014 09:56:20	1000	1000	7/14/2014	7/14/2014 09:56:20	1000	1000	7/14/2014	7/14/2014 09:56:20	1000	1000	7/14/2014	7/14/2014 09:56:20
01-0471	2	1	5	0	1	7/14/2014 11:04:44	7/14/2014	11-00	5	9	1	1		1	7/14/2014 11:04:44	0					66281	0	2			7	7	7/14/2014	7/14/2014 11:04:03	1000	1000	7/14/2014	7/14/2014 11:06:14	1000	1000	7/14/2014	7/14/2014 11:06:14	1000	1000	7/14/2014	7/14/2014 11:06:14
01-0472	2	1	5	0	1	7/15/2014 13:31:04	7/15/2014	13-30	5	9	1	1		1	7/15/2014 13:31:04	0					66282	0	2			7	7	7/15/2014	7/15/2014 13:32:13	1000	1000	7/15/2014	7/15/2014 13:32:13	1000	1000	7/15/2014	7/15/2014 13:32:13	1000	1000	7/15/2014	7/15/2014 13:32:13
01-0473	1	1	5	1	1	7/15/2014 15:06:03	7/15/2014	13-56	5	9	1	1		1	7/15/2014 15:06:03	0					66284	0	2			7	7	7/15/2014	7/15/2014 15:06:09	1000	1000	7/15/2014	7/15/2014 15:06:09	1000	1000	7/15/2014	7/15/2014 15:06:09	1000	1000	7/15/2014	7/15/2014 15:06:09
01-0474	2	1	5	1	1	7/16/2014 09:45:20	7/16/2014	09-28	5	9	1	1		1	7/16/2014 09:45:20	0					66285	0	2			7	7	7/16/2014	7/16/2014 09:44:38	1000	1000	7/16/2014	7/16/2014 09:44:38	1000	1000	7/16/2014	7/16/2014 09:44:38	1000	1000	7/16/2014	7/16/2014 09:46:49
01-0475	3	1	5	0	1	7/16/2014 10:34:21	7/16/2014	10-19	5	9	1	1		1	7/16/2014 10:34:21	0					66286	0	2	0		7	7	7/16/2014	7/16/2014 10:34:52	1000	1000	7/16/2014	7/16/2014 10:34:52	1000	1000	7/16/2014	7/16/2014 10:34:52	1000	1000	7/16/2014	7/16/2014 10:34:52
01-0476	3	1	5	1	1	7/16/2014 11:38:11	7/16/2014	11-33	5	9	1	1		1	7/16/2014 11:38:11	0					66289	0	2	1	08-00	7	7	7/16/2014	7/16/2014 11:38:13	1000	1000	7/16/2014	7/16/2014 11:38:13	1000	1000	7/16/2014	7/16/2014 11:38:13	1000	1000	7/16/2014	7/16/2014 11:38:13
01-0477	3	1	5	0	1	7/16/2014 15:35:09	7/16/2014	15-30	5	9	1	1		1	7/16/2014 15:35:09	0					66291	0	2			7	7	7/16/2014	7/16/2014 15:36:20	1000	1000	7/16/2014	7/16/2014 15:36:20	1000	1000	7/16/2014	7/16/2014 15:36:20	1000	1000	7/16/2014	7/16/2014 15:36:20
01-0478	1	1	5	0	1	7/17/2014 11:07:52	7/17/2014	11-01	5	9	1	1		1	7/17/2014 11:07:52	0					66292	0	2			7	7	7/17/2014	7/17/2014 11:07:15	1000	1000	7/17/2014	7/17/2014 11:07:15	1000	1000	7/17/2014	7/17/2014 11:07:15	1000	1000	7/17/2014	7/17/2014 11:07:15
01-0479	1	1	5	0	1	7/17/2014 12:22:42	7/17/2014	12-13	5	8	1	1		1	7/17/2014 12:22:42	0					66293	0	2			7	7	7/17/2014	7/17/2014 12:23:42	1000	1000	7/17/2014	7/17/2014 12:23:42	1000	1000	7/17/2014	7/17/2014 12:23:42	14	1000	7/17/2014	7/17/2014 12:23:42
01-0480	2	1	5	1	1	7/17/2014 13:20:29	7/17/2014	13-17	5	9	1	1		1	7/17/2014 13:20:29	0					66294	0	2			7	7	7/17/2014	7/17/2014 13:20:30	1000	1000	7/17/2014	7/17/2014 13:20:30	1000	1000	7/17/2014	7/17/2014 13:20:30	1000	1000	7/17/2014	7/17/2014 13:20:30
01-0481	1	1	5	1	1	7/17/2014 14:27:25	7/17/2014	14-22	5	9	1	1		1	7/17/2014 14:27:25	0					66295	0	2			7	7	7/17/2014	7/17/2014 14:28:13	1000	1000	7/17/2014	7/17/2014 14:28:13	1000	1000	7/17/2014	7/17/2014 14:28:13	1000	1000	7/17/2014	7/17/2014 14:28:13
01-0482	3	1	5	0	1	7/17/2014 14:35:40	7/17/2014	14-30	5	9	1	1		1	7/17/2014 14:35:40	0					66296	0	2			7	7	7/17/2014	7/17/2014 14:34:47	1000	1000	7/17/2014	7/17/2014 14:36:58	1000	1000	7/17/2014	7/17/2014 14:36:58	1000	1000	7/17/2014	7/17/2014 14:36:58
01-0483	3	1	5	1	1	7/18/2014 09:42:23	7/18/2014	09-35	5	9	1	1		1	7/18/2014 09:42:23	0					66297	0	2	1	11-04	7	7	7/18/2014	7/18/2014 09:41:39	1000	1000	7/18/2014	7/18/2014 09:41:39	1000	1000	7/18/2014	7/18/2014 09:41:39	1000	1000	7/18/2014	7/18/2014 09:41:39
01-0484	2	1	5	0	1	7/18/2014 10:48:45	7/18/2014	10-41	5	9	1	1		1	7/18/2014 10:48:45	0					66299	0	2			7	7	7/18/2014	7/18/2014 10:49:23	1000	1000	7/18/2014	7/18/2014 10:49:23	1000	1000	7/18/2014	7/18/2014 10:49:23	1000	1000	7/18/2014	7/18/2014 10:49:23
01-0486	3	1	5	1	1	7/22/2014 14:06:09	7/22/2014	14-02	5	9	1	1		1	7/22/2014 14:06:09	0					66304	0	2	1	15-47	7	7	7/22/2014	7/22/2014 14:06:36	1000	1000	7/22/2014	7/22/2014 14:06:36	1000	1000	7/22/2014	7/22/2014 14:06:36	1000	1000	7/22/2014	7/22/2014 14:06:36
01-0487	2	1	5	0	1	7/24/2014 10:22:40	7/24/2014	10-17	5	9	1	1		1	7/24/2014 10:22:40	0					66309	0	2			7	7	7/24/2014	7/24/2014 10:23:00	1000	1000	7/24/2014	7/24/2014 10:23:00	1000	1000	7/24/2014	7/24/2014 10:23:00	1000	1000	7/24/2014	7/24/2014 10:23:00
01-0488	3	1	5	0	1	7/24/2014 10:57:22	7/24/2014	10-53	5	9	1	1		1	7/24/2014 10:57:22	0					66310	0	2	0		7	7	7/24/2014	7/24/2014 10:57:57	1000	1000	7/24/2014	7/24/2014 10:57:57	1000	1000	7/24/2014	7/24/2014 10:57:57	1000	1000	7/24/2014	7/24/2014 10:57:57
01-0489	2	1	5	0	1	7/25/2014 09:35:42	7/25/2014	09-32	5	9	1	1		1	7/25/2014 09:35:42	0					66312	0	2			7	7	7/25/2014	7/25/2014 09:36:44	1000	1000	7/25/2014	7/25/2014 09:36:44	1000	1000	7/25/2014	7/25/2014 09:36:44	1000	1000	7/25/2014	7/25/2014 09:36:44
01-0490	1	1	5	1	1	7/25/2014 11:35:00	7/25/2014	11-34	5	9	1	1		1	7/25/2014 11:35:00	0					66313	0	2			7	7	7/25/2014	7/25/2014 11:34:41	1000	1000	7/25/2014	7/25/2014 11:34:41	1000	1000	7/25/2014	7/25/2014 11:34:41	1000	1000	7/25/2014	7/25/2014 11:34:41
01-0491	3	1	5	0	1	7/26/2014 09:34:47	7/26/2014	09-28	5	9	1	1		1	7/26/2014 09:34:47	0					66314	0	2	1	09-30	7	7	7/26/2014	7/26/2014 09:34:09	1000	1000	7/26/2014	7/26/2014 09:34:09	1000	1000	7/26/2014	7/26/2014 09:34:09	1000	1000	7/26/2014	7/26/2014 09:34:09
01-0492	2	1	5	1	1	7/28/2014 12:47:28	7/28/2014	12-34	5	9	1	1		1	7/28/2014 12:47:28	0					66320	0	2			7	7	7/28/2014	7/28/2014 12:47:47	1000	1000	7/28/2014	7/28/2014 12:47:47	1000	1000	7/28/2014	7/28/2014 12:47:47	1000	1000	7/28/2014	7/28/2014 12:47:47
01-0493	3	1	5	0	1	7/28/2014 13:12:10	7/28/2014	13-08	5	9	1	1		1	7/28/2014 13:12:10	0					66321	0	2	1	14-32	7	7	7/28/2014	7/28/2014 13:11:49	1000	1000	7/28/2014	7/28/2014 13:11:49	1000	1000	7/28/2014	7/28/2014 13:11:49	1000	1000	7/28/2014	7/28/2014 13:11:49
01-0494	1	1	5	0	1	7/29/2014 09:35:04	7/29/2014	09-31	5	9	1	1		1	7/29/2014 09:35:04	0					66324	0	2			7	7	7/29/2014	7/29/2014 09:35:09	1000	1000	7/29/2014	7/29/2014 09:35:09	1000	1000	7/29/2014	7/29/2014 09:35:09	1000	1000	7/29/2014	7/29/2014 09:35:09
01-0495	1	1	5	0	1	7/30/2014 11:12:40	7/30/2014	11-04	5	9	1	1		1	7/30/2014 11:12:40	0					66325	0	2			7	7	7/30/2014	7/30/2014 11:13:04	1000	1000	7/30/2014	7/30/2014 11:13:04	1000	1000	7/30/2014	7/30/2014 11:13:04	1000	1000	7/30/2014	7/30/2014 11:13:04
01-0496	1	1	5	0	1	7/30/2014 11:42:51	7/30/2014	11-36	5	9	1	1		1	7/30/2014 11:42:51	0					66326	0	2			7	7	7/30/2014	7/30/2014 11:43:39	1000	1000	7/30/2014	7/30/2014 11:43:39	1000	1000	7/30/2014	7/30/2014 11:43:39	1000	1000	7/30/2014	7/30/2014 11:43:39
01-0497	1	1	5	1	1	7/30/2014 12:25:13	7/30/2014	12-21	5	9	1	1		1	7/30/2014 12:25:13	0					66327	0	2			7	7	7/30/2014	7/30/2014 12:25:09	1000	1000	7/30/2014	7/30/2014 12:25:09	1000	1000	7/30/2014	7/30/2014 12:25:09	1000	1000	7/30/2014	7/30/2014 12:25:09
01-0498	3	1	5	0	1	7/30/2014 12:31:42	7/30/2014	12-28	5	9	1	1		1	7/30/2014 12:31:42	0					66328	0	2	1	13-23	7	7	7/30/2014	7/30/2014 12:31:43	1000	1000	7/30/2014	7/30/2014 12:31:43	1000	1000	7/30/2014	7/30/2014 12:31:43	1000	1000	7/30/2014	7/30/2014 12:31:43
01-0499	2	1	5	0	1	7/30/2014 12:59:11	7/30/2014	12-53	5	9	1	1		1	7/30/2014 12:59:11	0					66329	0	2			7	7	7/30/2014	7/30/2014 13:00:07	1000	1000	7/30/2014	7/30/2014 13:00:07	1000	1000	7/30/2014	7/30/2014 13:00:07	1000	1000	7/30/2014	7/30/2014 13:00:07
01-0500	2	1	5	1	1	7/30/2014 14:37:18	7/30/2014	14-34	5	9	1	1		1	7/30/2014 14:37:18	0					66331	0	2			7	7	7/30/2014	7/30/2014 14:38:25	1000	1000	7/30/2014	7/30/2014 14:38:25	1000	1000	7/30/2014	7/30/2014 14:38:25	1000	1000	7/30/2014	7/30/2014 14:38:25
01-0501	3	1	5	0	1	8/1/2014 09:53:04	8/1/2014	09-36	5	9	1	1		1	8/1/2014 09:53:04	0					66333	0	2	0		7	7	8/1/2014	8/1/2014 09:53:38	1000	1000	8/1/2014	8/1/2014 09:53:38	1000	1000	8/1/2014	8/1/2014 09:53:38	1000	1000	8/1/2014	8/1/2014 09:53:38
01-0502	3	1	5	1	1	8/1/2014 11:15:27	8/1/2014	11-11	5	9	1	1		1	8/1/2014 11:15:27	1	73001	0	0	1	66335	0	2	1	12-14	6	6	8/1/2014	8/1/2014 11:16:39	1000	1000	8/1/2014	8/1/2014 11:16:39	1000	1000	8/1/2014	8/1/2014 11:16:39	1000	1000	8/1/2014	8/1/2014 11:16:39					66336	73001	2
01-0503	2	1	5	1	1	8/1/2014 11:22:16	8/1/2014	11-18	5	9	1	1		1	8/1/2014 11:22:16	0					66337	0	2			7	7	8/1/2014	8/1/2014 11:23:12	1000	1000	8/1/2014	8/1/2014 11:23:12	1000	1000	8/1/2014	8/1/2014 11:23:12	14	1000	8/1/2014	8/1/2014 11:23:12
01-0504	1	1	5	0	1	8/1/2014 12:59:03	8/1/2014	12-52	5	9	1	1		1	8/1/2014 12:59:03	0					66340	0	2			7	7	8/1/2014	8/1/2014 12:59:19	1000	1000	8/1/2014	8/1/2014 12:59:19	1000	1000	8/1/2014	8/1/2014 12:59:19	1000	1000	8/1/2014	8/1/2014 12:59:19
01-0505	3	1	5	1	1	8/2/2014 10:22:28	8/2/2014	10-22	5	9	1	1		1	8/2/2014 10:22:28	0					66341	0	2	1	08-30	7	7	8/2/2014	8/2/2014 10:23:50	1000	1000	8/2/2014	8/2/2014 10:23:50	1000	1000	8/2/2014	8/2/2014 10:23:50	1000	1000	8/2/2014	8/2/2014 10:23:50
01-0506	3	1	5	0	1	8/6/2014 12:21:12	8/6/2014	12-17	5	9	1	1		1	8/6/2014 12:21:12	0					66343	0	2			7	7	8/6/2014	8/6/2014 12:22:25	1000	1000	8/6/2014	8/6/2014 12:22:25	1000	1000	8/6/2014	8/6/2014 12:22:25	1000	1000	8/6/2014	8/6/2014 12:22:25
01-0507	1	1	5	0	1	8/7/2014 10:01:32	8/7/2014	09-55	5	9	1	1		1	8/7/2014 10:01:32	0					66344	0	2			7	7	8/7/2014	8/7/2014 10:02:12	1000	1000	8/7/2014	8/7/2014 10:02:12	1000	1000	8/7/2014	8/7/2014 10:02:12	1000	1000	8/7/2014	8/7/2014 10:02:12
01-0508	1	1	5	1	1	8/7/2014 10:17:48	8/7/2014	09-12	5	9	1	1		1	8/7/2014 10:17:48	0					66345	0	2			7	7	8/7/2014	8/7/2014 10:17:30	1000	1000	8/7/2014	8/7/2014 10:17:30	1000	1000	8/7/2014	8/7/2014 10:17:30	1000	14	8/7/2014	8/7/2014 10:17:30
01-0509	2	1	5	1	1	8/7/2014 11:07:05	8/7/2014	10-04	5	9	1	1		1	8/7/2014 11:07:05	0					66346	0	2			7	7	8/7/2014	8/7/2014 11:07:45	1000	1000	8/7/2014	8/7/2014 11:07:45	1000	1000	8/7/2014	8/7/2014 11:07:45	1000	1000	8/7/2014	8/7/2014 11:07:45
01-0510	2	1	5	0	1	8/8/2014 13:29:07	8/8/2014	13-20	5	9	1	1		1	8/8/2014 13:29:07	0					66347	0	2			7	7	8/8/2014	8/8/2014 13:29:21	1000	1000	8/8/2014	8/8/2014 13:29:21	1000	1000	8/8/2014	8/8/2014 13:29:21	1000	1000	8/8/2014	8/8/2014 13:29:21
01-0511	3	1	5	0	1	8/8/2014 13:47:49	8/8/2014	13-39	5	9	1	1		1	8/8/2014 13:47:49	0					66348	0	2	1	15-19	6	6	8/8/2014	8/8/2014 13:49:00	1000	1000	8/8/2014	8/8/2014 13:49:00	1000	1000	8/8/2014	8/8/2014 13:49:00	1000	1000	8/8/2014	8/8/2014 13:49:00
01-0512	1	1	5	0	1	8/8/2014 14:12:53	8/8/2014	14-04	5	9	1	1		1	8/8/2014 14:12:53	0					66349	0	2			7	7	8/8/2014	8/8/2014 14:13:02	1000	1000	8/8/2014	8/8/2014 14:13:02	1000	1000	8/8/2014	8/8/2014 14:13:02	1000	1000	8/8/2014	8/8/2014 14:13:02
01-0513	2	1	5	1	1	8/9/2014 11:15:07	8/9/2014	11-07	5	9	1	1		1	8/9/2014 11:15:07	0					66350	0	2			7	7	8/9/2014	8/9/2014 11:15:42	1000	1000	8/9/2014	8/9/2014 11:15:42	1000	1000	8/9/2014	8/9/2014 11:15:42	1000	1000	8/9/2014	8/9/2014 11:15:42
01-0514	1	1	5	1	1	8/9/2014 12:08:10	8/9/2014	15-03	5	9	1	1		1	8/9/2014 12:08:10	0					66351	0	2			7	7	8/9/2014	8/9/2014 12:08:07	1000	1000	8/9/2014	8/9/2014 12:08:07	1000	1000	8/9/2014	8/9/2014 12:08:07	1000	1000	8/9/2014	8/9/2014 12:08:07
01-0515	1	1	5	1	1	8/11/2014 10:35:10	8/11/2014	10-26	5	9	1	1		1	8/11/2014 10:35:10	0					66355	0	2			7	7	8/11/2014	8/11/2014 10:35:35	1000	1000	8/11/2014	8/11/2014 10:35:35	1000	1000	8/11/2014	8/11/2014 10:35:35	1000	1000	8/11/2014	8/11/2014 10:35:35
01-0516	1	1	5	0	1	8/11/2014 11:36:51	8/11/2014	11-32	5	9	1	1		1	8/11/2014 11:36:51	0					66356	0	2			7	7	8/11/2014	8/11/2014 11:36:45	1000	1000	8/11/2014	8/11/2014 11:36:45	1000	1000	8/11/2014	8/11/2014 11:36:45	1000	1000	8/11/2014	8/11/2014 11:36:45
01-0517	2	1	5	1	1	8/11/2014 12:35:06	8/11/2014	12-27	5	9	1	1		1	8/11/2014 12:35:06	0					66357	0	2			7	7	8/11/2014	8/11/2014 12:35:44	1000	1000	8/11/2014	8/11/2014 12:35:44	1000	1000	8/11/2014	8/11/2014 12:35:44	1000	1000	8/11/2014	8/11/2014 12:35:44
01-0518	3	1	5	0	1	8/11/2014 12:45:56	8/11/2014	12-40	5	9	1	1		1	8/11/2014 12:45:56	0					66358	0	2			7	7	8/11/2014	8/11/2014 12:46:40	1000	1000	8/11/2014	8/11/2014 12:46:40	1000	1000	8/11/2014	8/11/2014 12:46:40	1000	1000	8/11/2014	8/11/2014 12:46:40
01-0519	3	1	5	0	1	8/12/2014 13:05:15	8/12/2014	12-58	5	9	1	1		1	8/12/2014 13:05:15	0					66359	0	2			7	7	8/12/2014	8/12/2014 13:05:56	1000	1000	8/12/2014	8/12/2014 13:05:56	1000	1000	8/12/2014	8/12/2014 13:05:56	1000	1000	8/12/2014	8/12/2014 13:05:56
01-0520	2	1	5	0	1	8/13/2014 09:55:39	8/13/2014	09-47	5	9	1	1		1	8/13/2014 09:55:39	0					66360	0				7			8/13/2014 09:55:29	1000			8/13/2014 09:55:29	1000			8/13/2014 09:55:29	1000			8/13/2014 09:55:29
01-0521	2	1	5	0	1	8/13/2014 10:55:07	8/13/2014	10-50	5	9	1	1		1	8/13/2014 10:55:07	0					66361	0	2			7	7	8/13/2014	8/13/2014 10:54:28	1000	1000	8/13/2014	8/13/2014 10:54:28	1000	1000	8/13/2014	8/13/2014 10:54:28	1000	1000	8/13/2014	8/13/2014 10:54:28
01-0522	3	1	5	0	1	8/13/2014 11:03:55	8/13/2014	10-58	5	9	1	1		1	8/13/2014 11:03:55	0					66362	0	2			7	7	8/13/2014	8/13/2014 11:03:12	1000	1000	8/13/2014	8/13/2014 11:03:12	1000	1000	8/13/2014	8/13/2014 11:03:12	1000	1000	8/13/2014	8/13/2014 11:03:12
01-0523	3	1	5	0	1	8/13/2014 12:07:27	8/13/2014	11-56	5	9	1	1		1	8/13/2014 12:07:27	0					66363	0	2	1	14-00	7	7	8/13/2014	8/13/2014 12:06:33	1000	1000	8/13/2014	8/13/2014 12:08:44	1000	1000	8/13/2014	8/13/2014 12:08:44	1000	1000	8/13/2014	8/13/2014 12:08:44
01-0524	3	1	5	1	1	8/13/2014 13:03:51	8/13/2014	12-49	5	9	1	1		1	8/13/2014 13:03:51	0					66364	0	2			7	7	8/13/2014	8/13/2014 13:03:21	1000	1000	8/13/2014	8/13/2014 13:03:21	1000	1000	8/13/2014	8/13/2014 13:03:21	1000	1000	8/13/2014	8/13/2014 13:03:21
01-0525	2	1	5	0	1	8/14/2014 10:04:01	8/14/2014	09-57	5	9	1	1		1	8/14/2014 10:04:01	0					66379	0	2			7	7	8/14/2014	8/14/2014 10:03:50	1000	1000	8/14/2014	8/14/2014 10:03:50	1000	1000	8/14/2014	8/14/2014 10:03:50	1000	1000	8/14/2014	8/14/2014 10:03:50
01-0526	2	1	5	0	1	8/14/2014 10:14:14	8/14/2014	10-06	5	9	1	1		1	8/14/2014 10:14:14	0					66380	0	2			7	7	8/14/2014	8/14/2014 10:14:45	1000	1000	8/14/2014	8/14/2014 10:14:45	1000	1000	8/14/2014	8/14/2014 10:14:45	1000	1000	8/14/2014	8/14/2014 10:14:45
01-0527	2	1	5	0	1	8/18/2014 10:30:14	8/18/2014	10-22	5	9	1	1		1	8/18/2014 10:30:14	0					66381	0	2			7	7	8/18/2014	8/18/2014 10:30:39	1000	1000	8/18/2014	8/18/2014 10:30:39	1000	1000	8/18/2014	8/18/2014 10:30:39	1000	1000	8/18/2014	8/18/2014 10:30:39
01-0528	1	1	5	0	1	8/18/2014 10:55:20	8/18/2014	10-55	5	9	1	1		1	8/18/2014 10:55:20	0					66382	0	2			7	7	8/18/2014	8/18/2014 10:54:41	1000	1000	8/18/2014	8/18/2014 10:54:41	1000	1000	8/18/2014	8/18/2014 10:54:41	1000	1000	8/18/2014	8/18/2014 10:54:41
01-0529	3	1	5	0	1	8/18/2014 11:37:29	8/18/2014	11-28	5	9	1	1		1	8/18/2014 11:37:29	0					66383	0	2			7	7	8/18/2014	8/18/2014 11:38:23	1000	1000	8/18/2014	8/18/2014 11:38:23	1000	1000	8/18/2014	8/18/2014 11:38:23	1000	1000	8/18/2014	8/18/2014 11:38:23
01-0530	1	1	5	1	1	8/21/2014 14:40:48	8/21/2014	14-29	5	9	1	1		1	8/21/2014 14:40:48	0					66384	0	2			7	7	8/21/2014	8/21/2014 14:40:42	1000	1000	8/21/2014	8/21/2014 14:40:42	1000	1000	8/21/2014	8/21/2014 14:40:42	1000	1000	8/21/2014	8/21/2014 14:40:42
01-0531	1	1	5	0	1	8/26/2014 11:59:32	8/26/2014	11-55	5	9	1	1		1	8/26/2014 11:59:32	0					66385	0	2			7	7	8/26/2014	8/26/2014 11:59:16	1000	1000	8/26/2014	8/26/2014 11:59:16	1000	1000	8/26/2014	8/26/2014 11:59:16	1000	1000	8/26/2014	8/26/2014 11:59:16
01-0532	1	1	5	0	1	8/27/2014 11:09:10	8/27/2014	11-03	5	9	1	1		1	8/27/2014 11:09:10	0					66386	0	2			7	7	8/27/2014	8/27/2014 11:08:38	1000	1000	8/27/2014	8/27/2014 11:08:38	1000	1000	8/27/2014	8/27/2014 11:08:38	1000	1000	8/27/2014	8/27/2014 11:08:38
01-0533	2	1	5	1	1	8/27/2014 12:18:02	8/27/2014	12-11	5	9	1	1		1	8/27/2014 12:18:02	0					66387	0	2			7	7	8/27/2014	8/27/2014 12:18:32	1000	1000	8/27/2014	8/27/2014 12:18:32	1000	1000	8/27/2014	8/27/2014 12:18:32	1000	1000	8/27/2014	8/27/2014 12:18:32
01-0534	2	1	5	0	1	8/28/2014 11:25:28	8/28/2014	11-19	5	9	1	1		1	8/28/2014 11:25:28	0					66390	0	2			7	7	8/28/2014	8/28/2014 11:25:43	1000	1000	8/28/2014	8/28/2014 11:25:43	1000	1000	8/28/2014	8/28/2014 11:25:43	1000	1000	8/28/2014	8/28/2014 11:25:43
01-0535	1	1	5	0	1	8/28/2014 11:37:29	8/28/2014	11-33	5	9	1	1		1	8/28/2014 11:37:29	0					66391	0	2			7	7	8/28/2014	8/28/2014 11:38:49	1000	1000	8/28/2014	8/28/2014 11:38:49	1000	1000	8/28/2014	8/28/2014 11:38:49	14	1000	8/28/2014	8/28/2014 11:38:49
01-0536	1	1	5	0	1	9/2/2014 10:22:14	9/2/2014	10-18	5	9	1	1		1	9/2/2014 10:22:14	0					66393	0	2			7	7	9/2/2014	9/2/2014 10:22:35	1000	1000	9/2/2014	9/2/2014 10:22:35	1000	1000	9/2/2014	9/2/2014 10:22:35	1000	1000	9/2/2014	9/2/2014 10:22:35
01-0537	3	1	5	0	1	9/2/2014 11:08:51	9/2/2014	11-04	5	9	1	1		1	9/2/2014 11:08:51	0					66394	0	2	1	12-26	7	7	9/2/2014	9/2/2014 11:08:28	1000	1000	9/2/2014	9/2/2014 11:08:28	1000	1000	9/2/2014	9/2/2014 11:08:28	1000	1000	9/2/2014	9/2/2014 11:08:28
01-0538	2	1	5	0	1	9/2/2014 13:55:16	9/2/2014	13-53	5	9	1	1		1	9/2/2014 13:55:16	0					66397	0	2			7	7	9/2/2014	9/2/2014 13:56:40	1000	1000	9/2/2014	9/2/2014 13:56:40	1000	1000	9/2/2014	9/2/2014 13:56:40	1000	1000	9/2/2014	9/2/2014 13:56:40
01-0539	3	1	5	0	1	9/2/2014 14:12:11	9/2/2014	14-08	5	9	1	1		1	9/2/2014 14:12:11	0					66398	0	2	0		7	7	9/2/2014	9/2/2014 14:11:58	1000	1000	9/2/2014	9/2/2014 14:11:58	1000	1000	9/2/2014	9/2/2014 14:11:58	1000	1000	9/2/2014	9/2/2014 14:11:58
01-0540	3	1	5	0	1	9/3/2014 11:30:26	9/3/2014	11-25	5	9	1	1		1	9/3/2014 11:30:26	0					66400	0	2	1	08-20	7	7	9/3/2014	9/3/2014 11:29:55	1000	1000	9/3/2014	9/3/2014 11:29:55	1000	1000	9/3/2014	9/3/2014 11:29:55	1000	1000	9/3/2014	9/3/2014 11:29:55
01-0541	3	1	5	1	1	9/3/2014 11:40:24	9/3/2014	11-36	5	9	1	1		1	9/3/2014 11:40:24	0					66401	0	2	1	09-00	7	7	9/3/2014	9/3/2014 11:40:50	1000	1000	9/3/2014	9/3/2014 11:40:50	1000	1000	9/3/2014	9/3/2014 11:40:50	1000	1000	9/3/2014	9/3/2014 11:40:50
01-0542	1	1	5	0	1	9/4/2014 11:58:07	9/4/2014	11-46	5	9	1	1		1	9/4/2014 11:58:07	0					66406	0	2			7	7	9/4/2014	9/4/2014 11:57:55	1000	1000	9/4/2014	9/4/2014 11:57:55	1000	1000	9/4/2014	9/4/2014 11:57:55	1000	1000	9/4/2014	9/4/2014 11:57:55
01-0543	2	1	5	0	1	9/5/2014 10:39:39	9/5/2014	10-16	5	9	1	1		1	9/5/2014 10:39:39	0					66407	0	2			7	7	9/5/2014	9/5/2014 10:38:53	1000	1000	9/5/2014	9/5/2014 10:41:04	1000	1000	9/5/2014	9/5/2014 10:41:04	1000	1000	9/5/2014	9/5/2014 10:41:04
01-0544	1	1	5	0	1	9/5/2014 10:46:39	9/5/2014	10-41	5	8	1	1		1	9/5/2014 10:46:39	0					66408	0	2			7	7	9/5/2014	9/5/2014 10:47:37	1000	1000	9/5/2014	9/5/2014 10:47:37	1000	1000	9/5/2014	9/5/2014 10:47:37	1000	1000	9/5/2014	9/5/2014 10:47:37
01-0545	1	1	5	0	1	9/5/2014 11:14:26	9/5/2014	11-08	5	9	1	1		1	9/5/2014 11:14:26	0					66409	0	2			7	6	9/5/2014	9/5/2014 11:13:50	1000	1000	9/5/2014	9/5/2014 11:13:50	1000	1000	9/5/2014	9/5/2014 11:13:50	1000	1000	9/5/2014	9/5/2014 11:13:50
01-0546	2	1	5	1	1	9/8/2014 14:38:03	9/8/2014	14-35	5	9	1	1		1	9/8/2014 14:38:03	0					66410	0	2			7	7	9/8/2014	9/8/2014 14:38:00	1000	1000	9/8/2014	9/8/2014 14:38:00	1000	1000	9/8/2014	9/8/2014 14:38:00	1000	1000	9/8/2014	9/8/2014 14:38:00
01-0547	3	1	5	1	1	9/9/2014 10:29:51	9/9/2014	10-17	5	9	1	1		1	9/9/2014 10:29:51	0					66411	0	2	1	09-00	7	7	9/9/2014	9/9/2014 10:30:46	1000	1000	9/9/2014	9/9/2014 10:30:46	1000	1000	9/9/2014	9/9/2014 10:30:46	1000	1000	9/9/2014	9/9/2014 10:30:46
01-0548	3	1	5	0	1	9/9/2014 11:41:35	9/9/2014	11-32	5	9	1	1		1	9/9/2014 11:41:35	0					66413	0	2	1	09-00	7	7	9/9/2014	9/9/2014 11:40:40	1000	1000	9/9/2014	9/9/2014 11:42:51	1000	1000	9/9/2014	9/9/2014 11:42:51	1000	1000	9/9/2014	9/9/2014 11:42:51
01-0549	2	1	5	0	1	9/9/2014 13:59:08	9/9/2014	13-52	5	9	1	1		1	9/9/2014 13:59:08	0					66415	0	2			7	7	9/9/2014	9/9/2014 13:58:17	1000	1000	9/9/2014	9/9/2014 13:58:17	1000	1000	9/9/2014	9/9/2014 14:00:28	1000	1000	9/9/2014	9/9/2014 14:00:28
01-0550	1	1	5	0	1	9/9/2014 14:08:14	9/9/2014	14-04	5	9	1	1		1	9/9/2014 14:08:14	0					66416	0	2			7	7	9/9/2014	9/9/2014 14:09:13	1000	1000	9/9/2014	9/9/2014 14:09:13	1000	1000	9/9/2014	9/9/2014 14:09:13	1000	1000	9/9/2014	9/9/2014 14:09:13
01-0551	3	1	5	0	1	9/10/2014 09:38:40	9/10/2014	09-32	5	9	1	1		1	9/10/2014 09:38:40	0					66418	0	2	1	10-36	7	7	9/10/2014	9/10/2014 09:37:56	1000	1000	9/10/2014	9/10/2014 09:37:56	1000	1000	9/10/2014	9/10/2014 09:37:56	1000	1000	9/10/2014	9/10/2014 09:37:56
01-0552	2	1	5	0	1	9/10/2014 10:52:31	9/10/2014	10-45	5	9	1	1		1	9/10/2014 10:52:31	0					66420	0	2			7	6	9/10/2014	9/10/2014 10:52:13	1000	1000	9/10/2014	9/10/2014 10:52:13	1000	1000	9/10/2014	9/10/2014 10:52:13	1000	1000	9/10/2014	9/10/2014 10:52:13
01-0553	3	1	5	0	1	9/10/2014 11:44:40	9/10/2014	11-36	5	9	1	1		1	9/10/2014 11:44:40	0					66425	0	2			7	7	9/10/2014	9/10/2014 11:44:38	1000	1000	9/10/2014	9/10/2014 11:44:38	1000	1000	9/10/2014	9/10/2014 11:44:38	1000	1000	9/10/2014	9/10/2014 11:44:38
01-0554	2	1	5	1	1	9/11/2014 10:16:48	9/11/2014	09-23	5	9	1	1		1	9/11/2014 10:16:48	0					66426	0	2			7	7	9/11/2014	9/11/2014 10:16:52	1000	1000	9/11/2014	9/11/2014 10:16:52	1000	1000	9/11/2014	9/11/2014 10:16:52	1000	1000	9/11/2014	9/11/2014 10:16:52
01-0555	2	1	5	0	1	9/11/2014 10:22:11	9/11/2014	10-19	5	9	1	1		1	9/11/2014 10:22:11	0					66427	0	2			7	7	9/11/2014	9/11/2014 10:23:25	1000	1000	9/11/2014	9/11/2014 10:23:25	1000	1000	9/11/2014	9/11/2014 10:23:25	1000	1000	9/11/2014	9/11/2014 10:23:25
01-0556	1	1	5	1	1	9/11/2014 11:25:07	9/11/2014	11-15	5	9	1	1		1	9/11/2014 11:25:07	0					66429	0	2			7	7	9/11/2014	9/11/2014 11:24:35	1000	1000	9/11/2014	9/11/2014 11:24:35	1000	1000	9/11/2014	9/11/2014 11:24:35	1000	1000	9/11/2014	9/11/2014 11:24:35
01-0557	3	1	5	1	1	9/11/2014 13:34:19	9/11/2014	13-28	5	9	1	1		1	9/11/2014 13:34:19	0					66430	0	2			7	7	9/11/2014	9/11/2014 13:33:28	1000	1000	9/11/2014	9/11/2014 13:33:28	1000	1000	9/11/2014	9/11/2014 13:33:28	1000	1000	9/11/2014	9/11/2014 13:35:40
01-0558	1	1	5	1	1	9/11/2014 15:35:56	9/11/2014	15-25	5	9	1	1		1	9/11/2014 15:35:56	0					66431	0	2			7	7	9/11/2014	9/11/2014 15:35:48	1000	1000	9/11/2014	9/11/2014 15:35:48	1000	1000	9/11/2014	9/11/2014 15:35:48	1000	1000	9/11/2014	9/11/2014 15:35:48
01-0559	2	1	5	1	1	9/12/2014 10:40:46	9/12/2014	10-35	5	9	1	1		1	9/12/2014 10:40:46	0					66432	0	2			7	7	9/12/2014	9/12/2014 10:40:30	1000	1000	9/12/2014	9/12/2014 10:40:30	1000	1000	9/12/2014	9/12/2014 10:40:30	1000	1000	9/12/2014	9/12/2014 10:40:30
01-0560	1	1	5	1	1	9/12/2014 10:57:42	9/12/2014	10-53	5	9	1	1		1	9/12/2014 10:57:42	0					66433	0				7			9/12/2014 10:57:59	1000			9/12/2014 10:57:59	1000			9/12/2014 10:57:59	1000			9/12/2014 10:57:59
01-0561	1	1	5	0	1	9/12/2014 12:03:06	9/12/2014	12-00	5	9	1	1		1	9/12/2014 12:03:06	0					66439	0	2			7	7	9/12/2014	9/12/2014 12:03:31	1000	1000	9/12/2014	9/12/2014 12:03:31	1000	1000	9/12/2014	9/12/2014 12:03:31	1000	1000	9/12/2014	9/12/2014 12:03:31
01-0562	3	1	5	1	1	9/12/2014 12:19:50	9/12/2014	12-07	5	9	1	1		1	9/12/2014 12:19:50	0					66440	0	2	0		7	7	9/12/2014	9/12/2014 12:21:00	1000	1000	9/12/2014	9/12/2014 12:21:00	1000	1000	9/12/2014	9/12/2014 12:21:00	1000	1000	9/12/2014	9/12/2014 12:21:00
01-0563	3	1	5	0	1	9/12/2014 12:45:09	9/12/2014	12-30	5	9	1	1		1	9/12/2014 12:45:09	0					66441	0	2			7	7	9/12/2014	9/12/2014 12:45:01	1000	1000	9/12/2014	9/12/2014 12:45:01	1000	1000	9/12/2014	9/12/2014 12:45:01	1000	1000	9/12/2014	9/12/2014 12:45:01
01-0564	2	1	5	0	1	9/12/2014 13:38:36	9/12/2014	13-30	5	9	1	1		1	9/12/2014 13:38:36	0					66444	0	2			7	7	9/12/2014	9/12/2014 13:39:38	1000	1000	9/12/2014	9/12/2014 13:39:38	1000	1000	9/12/2014	9/12/2014 13:39:38	1000	1000	9/12/2014	9/12/2014 13:39:38
01-0565	2	1	5	0	1	9/12/2014 13:50:31	9/12/2014	01-42	5	9	1	1		1	9/12/2014 13:50:31	0					66445	0	2			7	7	9/12/2014	9/12/2014 13:50:33	1000	1000	9/12/2014	9/12/2014 13:50:33	1000	1000	9/12/2014	9/12/2014 13:50:33	1000	1000	9/12/2014	9/12/2014 13:50:33
01-0566	3	1	5	1	1	9/15/2014 09:14:33	9/15/2014	09-11	5	7	1	1		1	9/15/2014 09:14:33	0					66453	0	2	0		7	7	9/15/2014	9/15/2014 09:14:08	1000	1000	9/15/2014	9/15/2014 09:14:08	1000	1000	9/15/2014	9/15/2014 09:14:08	1000	1000	9/15/2014	9/15/2014 09:14:08
01-0567	1	1	5	0	1	9/15/2014 10:20:54	9/15/2014	10-14	5	9	1	1		1	9/15/2014 10:20:54	0					66454	0	2			7	7	9/15/2014	9/15/2014 10:21:51	1000	1000	9/15/2014	9/15/2014 10:21:51	1000	1000	9/15/2014	9/15/2014 10:21:51	1000	1000	9/15/2014	9/15/2014 10:21:51
01-0568	3	1	5	1	1	9/15/2014 11:30:21	9/15/2014	11-20	5	9	1	1		1	9/15/2014 11:30:21	0					66456	0	2	0		7	7	9/15/2014	9/15/2014 11:29:34	1000	1000	9/15/2014	9/15/2014 11:31:45	1000	1000	9/15/2014	9/15/2014 11:31:45	1000	1000	9/15/2014	9/15/2014 11:31:45
01-0569	1	1	5	1	1	9/15/2014 12:25:17	9/15/2014	12-18	5	9	1	1		1	9/15/2014 12:25:17	0					66457	0	2			7	7	9/15/2014	9/15/2014 12:26:22	1000	1000	9/15/2014	9/15/2014 12:26:22	1000	1000	9/15/2014	9/15/2014 12:26:22	1000	1000	9/15/2014	9/15/2014 12:26:22
01-0570	1	1	5	1	1	9/15/2014 12:33:04	9/15/2014	12-28	5	9	1	1		1	9/15/2014 12:33:04	0					66458	0				7			9/15/2014 12:32:55	1000			9/15/2014 12:32:55	1000			9/15/2014 12:32:55	1000			9/15/2014 12:32:55
01-0571	3	1	5	0	1	9/15/2014 12:49:44	9/15/2014	11-44	5	9	1	1		1	9/15/2014 12:49:44	0					66460	0	2	0		7	7	9/15/2014	9/15/2014 12:50:24	1000	1000	9/15/2014	9/15/2014 12:50:24	1000	1000	9/15/2014	9/15/2014 12:50:24	1000	1000	9/15/2014	9/15/2014 12:50:24
01-0572	2	1	5	0	1	9/16/2014 10:02:40	9/16/2014	09-56	5	9	1	1		1	9/16/2014 10:02:40	0					66462	0	2			7	7	9/16/2014	9/16/2014 10:03:59	1000	1000	9/16/2014	9/16/2014 10:03:59	1000	1000	9/16/2014	9/16/2014 10:03:59	1000	1000	9/16/2014	9/16/2014 10:03:59
01-0573	1	1	5	0	1	9/16/2014 10:15:37	9/16/2014	10-11	5	9	1	1		1	9/16/2014 10:15:37	0					66463	0	2			7	7	9/16/2014	9/16/2014 10:14:54	1000	1000	9/16/2014	9/16/2014 10:14:54	1000	1000	9/16/2014	9/16/2014 10:14:54	1000	1000	9/16/2014	9/16/2014 10:14:54
01-0574	3	1	5	1	1	9/17/2014 10:36:58	9/17/2014	10-29	5	9	1	1		1	9/17/2014 10:36:57	0					66465	0	2	0		7	7	9/17/2014	9/17/2014 10:36:21	1000	1000	9/17/2014	9/17/2014 10:36:21	1000	1000	9/17/2014	9/17/2014 10:36:21	1000	1000	9/17/2014	9/17/2014 10:36:21
01-0575	2	1	5	1	1	9/17/2014 10:42:05	9/17/2014	10-39	5	9	1	1		1	9/17/2014 10:42:05	0					66466	0	2			7	7	9/17/2014	9/17/2014 10:42:55	1000	1000	9/17/2014	9/17/2014 10:42:55	1000	1000	9/17/2014	9/17/2014 10:42:55	1000	1000	9/17/2014	9/17/2014 10:42:55
01-0576	2	1	5	1	1	9/17/2014 12:10:50	9/17/2014	12-10	5	9	1	1		1	9/17/2014 12:10:50	0					66468	0	2			7	7	9/17/2014	9/17/2014 12:10:17	1000	1000	9/17/2014	9/17/2014 12:10:17	1000	1000	9/17/2014	9/17/2014 12:10:17	1000	1000	9/17/2014	9/17/2014 12:10:17
01-0577	1	1	5	1	1	9/17/2014 12:59:02	9/17/2014	12-55	5	9	1	1		1	9/17/2014 12:59:02	0					66470	0				7			9/17/2014 12:58:21	1000			9/17/2014 12:58:21	1000			9/17/2014 13:00:32	1000			9/17/2014 13:00:32
01-0578	3	1	5	0	1	9/17/2014 13:31:33	9/17/2014	13-26	5	9	1	1		1	9/17/2014 13:31:33	0					66472	0	2			7	7	9/17/2014	9/17/2014 13:31:07	1000	1000	9/17/2014	9/17/2014 13:31:07	1000	1000	9/17/2014	9/17/2014 13:31:07	1000	1000	9/17/2014	9/17/2014 13:31:07
01-0579	2	1	5	1	1	9/23/2014 10:49:13	9/23/2014	10-40	5	9	1	1		1	9/23/2014 10:49:13	0					66473	0	2			7	7	9/23/2014	9/23/2014 10:49:18	1000	1000	9/23/2014	9/23/2014 10:49:18	1000	1000	9/23/2014	9/23/2014 10:49:18	1000	1000	9/23/2014	9/23/2014 10:49:18
01-0580	2	1	5	0	1	9/23/2014 11:13:28	9/23/2014	11-29	5	9	1	1		1	9/23/2014 11:13:28	1	73002	1	0	1	66474	0	2			6	6	9/23/2014	9/23/2014 11:13:19	1000	1000	9/23/2014	9/23/2014 11:13:19	1000	1000	9/23/2014	9/23/2014 11:13:19	1000	1000	9/23/2014	9/23/2014 11:13:19					66475	73002	2
01-0581	2	1	5	1	1	9/23/2014 12:01:02	9/23/2014	11-56	5	9	1	1		1	9/23/2014 12:01:02	0					66476	0	2			7	7	9/23/2014	9/23/2014 12:01:23	1000	1000	9/23/2014	9/23/2014 12:01:23	1000	1000	9/23/2014	9/23/2014 12:01:23	1000	1000	9/23/2014	9/23/2014 12:01:23
01-0582	1	1	5	1	1	9/23/2014 12:36:48	9/23/2014	12-25	5	9	1	1		1	9/23/2014 12:36:48	0					66477	0	2			7	7	9/23/2014	9/23/2014 12:36:20	1000	1000	9/23/2014	9/23/2014 12:36:20	1000	1000	9/23/2014	9/23/2014 12:36:20	1000	1000	9/23/2014	9/23/2014 12:36:20
01-0583	3	1	5	1	1	9/24/2014 11:41:59	9/24/2014	11-34	5	9	1	1		1	9/24/2014 11:41:59	0					66478	0	2	0		7	7	9/24/2014	9/24/2014 11:41:20	1000	1000	9/24/2014	9/24/2014 11:43:31	1000	1000	9/24/2014	9/24/2014 11:43:31	1000	1000	9/24/2014	9/24/2014 11:43:31
01-0584	1	1	5	1	1	9/24/2014 11:50:16	9/24/2014	11-45	5	9	1	1		1	9/24/2014 11:50:16	0					66479	0				7			9/24/2014 11:50:04	1000			9/24/2014 11:50:04	1000			9/24/2014 11:50:04	1000			9/24/2014 11:50:04
01-0585	3	1	5	0	1	9/24/2014 13:14:03	9/24/2014	13-09	5	9	1	1		1	9/24/2014 13:14:03	0					66480	0				7			9/24/2014 13:15:16	1000			9/24/2014 13:15:16	1000			9/24/2014 13:15:16	1000			9/24/2014 13:15:16
01-0586	1	1	5	0	1	9/24/2014 13:19:37	9/24/2014	13-16	5	9	1	1		1	9/24/2014 13:19:37	0					66481	0				7			9/24/2014 13:19:38	1000			9/24/2014 13:19:38	1000			9/24/2014 13:19:38	1000			9/24/2014 13:19:38
02-0021	3	2	5	1	0	12/17/2013 11:23:27	12/17/2013	11-10	5	9	1	1		1	12/17/2013 11:23:27	0					41014	0	2	1	11-25	4	4	12/17/2013	12/17/2013 11:22:45	1000	1000	12/17/2013	12/17/2013 11:22:45	1000	1000	12/17/2013	12/17/2013 11:22:45	1000	1000	12/17/2013	12/17/2013 11:22:45	1000	1000	12/17/2013	12/17/2013 11:22:45
02-0022	1	2	5	1	0	12/19/2013 09:30:18	12/19/2013	09-20	5	9	1	1		1	12/19/2013 09:30:18	0					41017	0	2			4	4	12/19/2013	12/19/2013 09:30:33	1000	1000	12/19/2013	12/19/2013 09:30:33	1000	1000	12/19/2013	12/19/2013 09:30:33	1000	1000	12/19/2013	12/19/2013 09:30:33	1000	1000	12/19/2013	12/19/2013 09:30:33
02-0023	2	2	5	1	0	12/19/2013 11:10:09	12/19/2013	11-00	5	9	1	1		1	12/19/2013 11:10:09	0					41018	0	2			4	4	12/19/2013	12/19/2013 11:11:02	1000	1000	12/19/2013	12/19/2013 11:11:02	1000	1000	12/19/2013	12/19/2013 11:11:02	1000	1000	12/19/2013	12/19/2013 11:11:02	1000	1000	12/19/2013	12/19/2013 11:11:02
02-0024	1	2	5	1	0	12/19/2013 12:22:47	12/19/2013	12-15	5	9	1	1		1	12/19/2013 12:22:47	0					41019	0	2			4	4	12/19/2013	12/19/2013 12:23:08	1000	1000	12/19/2013	12/19/2013 12:23:08	1000	1000	12/19/2013	12/19/2013 12:23:08	1000	1000	12/19/2013	12/19/2013 12:23:08	1000	1000	12/19/2013	12/19/2013 12:23:08
02-0025	1	2	5	1	0	12/19/2013 13:40:05	12/19/2013	13-30	5	9	1	1		1	12/19/2013 13:40:05	0					41022	0	2			4	4	12/19/2013	12/19/2013 13:39:35	1000	1000	12/19/2013	12/19/2013 13:39:35	1000	1000	12/19/2013	12/19/2013 13:39:35	1000	1000	12/19/2013	12/19/2013 13:39:35	1000	1000	12/19/2013	12/19/2013 13:39:35
02-0026	3	2	5	1	0	12/20/2013 09:31:25	12/20/2013	09-20	5	9	1	1		1	12/20/2013 09:31:36	0					265	0	2	1	10-55	4	4	12/20/2013	12/20/2013 09:32:20	1000	1000	12/20/2013	12/20/2013 09:32:20	1000	1000	12/20/2013	12/20/2013 09:32:20	1000	1000	12/20/2013	12/20/2013 09:32:20	1000	1000	12/20/2013	12/20/2013 09:32:20
02-0027	2	2	5	1	0	12/20/2013 11:20:18	12/20/2013	11-10	5	9	1	1	EVELYN MTONGA CAME ON THE 20TH BUT SHE DIDN'T GET THE SERVICE SO SHE HAS RETURNED TODAY TO ACCESS THE SERVICE.CLIENT NOT REFFERED FOR ANY FUTURE SERVICES.	1	12/20/2013 11:20:28	0					269	0	2			4	4	12/20/2013	12/20/2013 11:19:23	1000	1000	12/20/2013	12/20/2013 11:19:23	1000	1000	12/20/2013	12/20/2013 11:19:23	1000	1000	12/20/2013	12/20/2013 11:19:23	1000	1000	12/20/2013	12/20/2013 11:19:23
02-0028	2	2	5	1	0	12/23/2013 09:25:40	12/23/2013	09-15	5	9	1	1		1	12/23/2013 09:25:53	0					273	0	2			4	4	12/23/2013	12/23/2013 09:26:48	1000	1000	12/23/2013	12/23/2013 09:26:48	1000	1000	12/23/2013	12/23/2013 09:26:48	1000	1000	12/23/2013	12/23/2013 09:26:48	1000	1000	12/23/2013	12/23/2013 09:26:48
02-0029	1	2	5	1	0	12/23/2013 10:58:21	12/23/2013	10-40	5	9	1	1		1	12/23/2013 10:58:34	0					278	0	2			4	4	12/23/2013	12/23/2013 10:58:33	1000	1000	12/23/2013	12/23/2013 10:58:33	1000	1000	12/23/2013	12/23/2013 10:58:33	1000	1000	12/23/2013	12/23/2013 10:58:33	1000	1000	12/23/2013	12/23/2013 10:58:33
02-0030	2	2	5	1	0	12/26/2013 08:49:44	12/26/2013	08-40	5	9	1	1	CLIENT WAS GIVEN 3 REFFERALS TO AVOID DULPICATING VOUCHER NUMBERS.	1	12/26/2013 08:50:00	0					293	0	2			4	4	12/26/2013	12/26/2013 08:50:40	1000	1000	12/26/2013	12/26/2013 08:50:40	1000	1000	12/26/2013	12/26/2013 08:50:40	1000	1000	12/26/2013	12/26/2013 08:50:40	1000	1000	12/26/2013	12/26/2013 08:50:40
02-0031	3	2	5	1	0	12/26/2013 09:03:01	12/26/2013	08-50	5	9	1	1		1	12/26/2013 09:03:17	0					294	0	2			4	4	12/26/2013	12/26/2013 09:03:46	1000	1000	12/26/2013	12/26/2013 09:03:46	1000	1000	12/26/2013	12/26/2013 09:03:46	1000	1000	12/26/2013	12/26/2013 09:03:46	1000	1000	12/26/2013	12/26/2013 09:03:46
02-0033	2	2	5	1	0	12/26/2013 10:07:08	12/26/2013	10-00	5	9	1	1		1	12/26/2013 10:07:23	0					300	0	2			4	4	12/26/2013	12/26/2013 10:07:07	1000	1000	12/26/2013	12/26/2013 10:07:07	1000	1000	12/26/2013	12/26/2013 10:07:07	1000	1000	12/26/2013	12/26/2013 10:07:07	1000	1000	12/26/2013	12/26/2013 10:07:07
02-0034	3	2	5	1	0	12/26/2013 12:50:47	12/26/2013	12-40	5	9	1	1		1	12/26/2013 12:51:03	0					308	0	2	1	14-00	4	4	12/26/2013	12/26/2013 12:50:58	1000	1000	12/26/2013	12/26/2013 12:50:58	1000	1000	12/26/2013	12/26/2013 12:50:58	1000	1000	12/26/2013	12/26/2013 12:50:58	1000	1000	12/26/2013	12/26/2013 12:50:58
02-0035	1	2	5	1	0	12/27/2013 09:21:21	12/27/2013	09-15	5	9	1	1		1	12/27/2013 09:21:39	0					311	0	2			4	4	12/27/2013	12/27/2013 09:20:51	1000	1000	12/27/2013	12/27/2013 09:20:51	1000	1000	12/27/2013	12/27/2013 09:20:51	1000	1000	12/27/2013	12/27/2013 09:20:51	1000	1000	12/27/2013	12/27/2013 09:20:51
02-0036	1	2	5	1	0	12/27/2013 11:10:34	12/27/2013	11-05	5	9	1	1	NO REFFERALS MADE	1	12/27/2013 11:10:50	0					313	0	2			4	4	12/27/2013	12/27/2013 11:10:05	1000	1000	12/27/2013	12/27/2013 11:10:05	1000	1000	12/27/2013	12/27/2013 11:10:05	1000	1000	12/27/2013	12/27/2013 11:10:05	1000	1000	12/27/2013	12/27/2013 11:10:05
02-0037	3	2	5	1	0	12/27/2013 11:57:54	12/27/2013	11-46	5	9	1	1		1	12/27/2013 11:58:10	0					315	0	2	1	14-00	4	4	12/27/2013	12/27/2013 11:58:08	1000	1000	12/27/2013	12/27/2013 11:58:08	1000	1000	12/27/2013	12/27/2013 11:58:08	1000	1000	12/27/2013	12/27/2013 11:58:08	1000	1000	12/27/2013	12/27/2013 11:58:08
02-0038	3	2	5	1	0	12/27/2013 12:11:07	12/27/2013	12-02	5	9	1	1		1	12/27/2013 12:11:24	0					316	0	2	1	14-15	4	4	12/27/2013	12/27/2013 12:11:15	1000	1000	12/27/2013	12/27/2013 12:11:15	1000	1000	12/27/2013	12/27/2013 12:11:15	1000	1000	12/27/2013	12/27/2013 12:11:15	1000	1000	12/27/2013	12/27/2013 12:11:15
02-0039	2	2	5	1	0	12/30/2013 10:30:58	12/30/2013	10-25	5	9	1	1	CLIENT'S FULL NAMES ARE MARY NKHATA NGUNI	1	12/30/2013 10:30:58	0					323	0	2			4	4	12/30/2013	12/30/2013 10:31:46	1000	1000	12/30/2013	12/30/2013 10:31:46	1000	1000	12/30/2013	12/30/2013 10:31:46	1000	1000	12/30/2013	12/30/2013 10:31:46	1000	1000	12/30/2013	12/30/2013 10:31:46
02-0040	3	2	5	1	0	12/30/2013 10:45:34	12/30/2013	10-40	5	9	1	1		1	12/30/2013 10:45:34	0					324	0	2	1	12-00	4	4	12/30/2013	12/30/2013 10:44:52	1000	1000	12/30/2013	12/30/2013 10:44:52	1000	1000	12/30/2013	12/30/2013 10:44:52	1000	1000	12/30/2013	12/30/2013 10:44:52	1000	1000	12/30/2013	12/30/2013 10:44:52
02-0041	1	2	5	1	0	12/30/2013 12:11:31	12/30/2013	12-00	6	9	1	1	NO VOUCHERS/FUTURE REFFERALS SHOULD HAVE BEEN GIVEN TO THIS CLIENT.	1	12/30/2013 12:11:31	0					331	0	2			4	4	12/30/2013	12/30/2013 12:12:15	1000	1000	12/30/2013	12/30/2013 12:12:15	1000	1000	12/30/2013	12/30/2013 12:12:15	1000	1000	12/30/2013	12/30/2013 12:12:15	1000	1000	12/30/2013	12/30/2013 12:12:15
02-0042	2	2	5	1	0	12/30/2013 12:40:23	12/30/2013	12-27	5	9	1	1	CLIENT'S FULL NAMES ARE MUTINTA MUDENDA MUKELABAI.	1	12/30/2013 12:40:23	0					336	0	2			4	4	12/30/2013	12/30/2013 12:40:39	1000	1000	12/30/2013	12/30/2013 12:40:39	1000	1000	12/30/2013	12/30/2013 12:40:39	1000	1000	12/30/2013	12/30/2013 12:40:39	1000	1000	12/30/2013	12/30/2013 12:40:39
02-0043	1	2	5	1	0	1/2/2014 09:48:34	1/2/2014	09-40	5	9	1	1		1	1/2/2014 09:48:36	0					348	0	2			4	4	1/2/2014	1/2/2014 09:49:05	1000	1000	1/2/2014	1/2/2014 09:49:05	1000	1000	1/2/2014	1/2/2014 09:49:05	1000	1000	1/2/2014	1/2/2014 09:49:05	1000	1000	1/2/2014	1/2/2014 09:49:05
02-0044	2	2	5	1	0	1/2/2014 10:00:50	1/2/2014	09-45	5	9	1	1		1	1/2/2014 10:00:52	0					349	0	2			4	4	1/2/2014	1/2/2014 10:00:00	1000	1000	1/2/2014	1/2/2014 10:00:00	1000	1000	1/2/2014	1/2/2014 10:00:00	1000	1000	1/2/2014	1/2/2014 10:00:00	1000	1000	1/2/2014	1/2/2014 10:00:00
02-0045	1	2	5	1	0	1/3/2014 12:50:26	1/3/2014	12-40	5	9	1	1		1	1/3/2014 12:50:30	0					367	0	2			4	4	1/3/2014	1/3/2014 12:50:00	1000	1000	1/3/2014	1/3/2014 12:50:00	1000	1000	1/3/2014	1/3/2014 12:50:00	1000	1000	1/3/2014	1/3/2014 12:50:00	1000	1000	1/3/2014	1/3/2014 12:50:00
02-0046	3	2	5	1	0	1/6/2014 12:25:55	1/6/2014	12-10	5	9	1	1		1	1/6/2014 12:25:56	0					380	0	2	1	13-24	4	4	1/6/2014	1/6/2014 12:26:59	1000	1000	1/6/2014	1/6/2014 12:26:59	1000	1000	1/6/2014	1/6/2014 12:26:59	1000	1000	1/6/2014	1/6/2014 12:26:59	1000	1000	1/6/2014	1/6/2014 12:26:59
02-0049	3	2	5	1	0	1/7/2014 10:15:50	1/7/2014	10-00	5	9	1	1	CHANGED HER MIND ABOUT PARTICIPATING IN THE STUDY.	1	1/7/2014 10:15:51	0					395	0				4			1/7/2014 10:15:31	1000			1/7/2014 10:15:31	1000			1/7/2014 10:15:31	1000			1/7/2014 10:15:31	1000			1/7/2014 10:15:31
02-0050	2	2	5	1	0	1/10/2014 10:19:55	1/10/2014	10-00	5	9	1	1		1	1/10/2014 10:19:58	0					409	0	2			4	4	1/10/2014	1/10/2014 10:20:54	1000	1000	1/10/2014	1/10/2014 10:20:54	1000	1000	1/10/2014	1/10/2014 10:20:54	1000	1000	1/10/2014	1/10/2014 10:20:54	1000	1000	1/10/2014	1/10/2014 10:20:54
02-0051	2	2	5	1	0	1/13/2014 10:17:55	1/13/2014	10-00	5	9	1	1		1	1/13/2014 10:17:55	0					420	0	2			4	4	1/13/2014	1/13/2014 10:17:32	1000	1000	1/13/2014	1/13/2014 10:17:32	1000	1000	1/13/2014	1/13/2014 10:17:32	1000	1000	1/13/2014	1/13/2014 10:17:32	1000	1000	1/13/2014	1/13/2014 10:17:32
02-0052	1	2	5	1	0	1/13/2014 12:06:09	1/13/2014	11-00	5	9	1	1		1	1/13/2014 12:06:09	0					424	0	2			4	4	1/13/2014	1/13/2014 12:06:46	1000	1000	1/13/2014	1/13/2014 12:06:46	1000	1000	1/13/2014	1/13/2014 12:06:46	1000	1000	1/13/2014	1/13/2014 12:06:46	1000	1000	1/13/2014	1/13/2014 12:06:46
02-0053	1	2	5	1	0	1/14/2014 11:31:22	1/14/2014	12-20	5	9	1	1		1	1/14/2014 11:31:23	0					427	0	2			4	4	1/14/2014	1/14/2014 11:31:25	1000	1000	1/14/2014	1/14/2014 11:31:25	1000	1000	1/14/2014	1/14/2014 11:31:25	1000	1000	1/14/2014	1/14/2014 11:31:25	1000	1000	1/14/2014	1/14/2014 11:31:25
02-0054	2	2	5	1	0	1/15/2014 09:17:11	1/15/2014	09-00	5	9	1	1		1	1/15/2014 09:17:14	0					429	0	2			4	4	1/15/2014	1/15/2014 09:17:46	1000	1000	1/15/2014	1/15/2014 09:17:46	1000	1000	1/15/2014	1/15/2014 09:17:46	1000	1000	1/15/2014	1/15/2014 09:17:46	1000	1000	1/15/2014	1/15/2014 09:17:46
02-0055	1	2	5	1	0	1/15/2014 12:22:12	1/15/2014	12-00	5	9	1	1		1	1/15/2014 12:22:15	0					432	0	2			4	4	1/15/2014	1/15/2014 12:21:16	1000	1000	1/15/2014	1/15/2014 12:21:16	1000	1000	1/15/2014	1/15/2014 12:21:16	1000	1000	1/15/2014	1/15/2014 12:21:16	1000	1000	1/15/2014	1/15/2014 12:21:16
02-0056	3	2	5	1	0	1/16/2014 09:16:44	1/16/2014	09-01	5	9	1	1		1	1/16/2014 09:16:48	0					435	0	2	1	09-29	4	4	1/16/2014	1/16/2014 09:17:22	1000	1000	1/16/2014	1/16/2014 09:17:22	1000	1000	1/16/2014	1/16/2014 09:17:22	1000	1000	1/16/2014	1/16/2014 09:17:22	1000	1000	1/16/2014	1/16/2014 09:17:22
02-0057	1	2	5	1	0	1/17/2014 09:58:08	1/17/2014	09-43	5	9	1	1		1	1/17/2014 09:58:12	0					446	0	2			4	4	1/17/2014	1/17/2014 09:58:29	1000	1000	1/17/2014	1/17/2014 09:58:29	1000	1000	1/17/2014	1/17/2014 09:58:29	1000	1000	1/17/2014	1/17/2014 09:58:29	1000	1000	1/17/2014	1/17/2014 09:58:29
02-0058	1	2	5	1	0	1/17/2014 10:23:47	1/17/2014	10-05	5	9	1	1		1	1/17/2014 10:23:51	0					448	0	2			4	4	1/17/2014	1/17/2014 10:24:42	1000	1000	1/17/2014	1/17/2014 10:24:42	1000	1000	1/17/2014	1/17/2014 10:24:42	1000	1000	1/17/2014	1/17/2014 10:24:42	1000	1000	1/17/2014	1/17/2014 10:24:42
02-0059	3	2	5	1	0	1/17/2014 10:29:44	1/17/2014	10-00	5	9	1	1		1	1/17/2014 10:29:48	0					449	0	2	1	11-10	4	4	1/17/2014	1/17/2014 10:29:04	1000	1000	1/17/2014	1/17/2014 10:29:04	1000	1000	1/17/2014	1/17/2014 10:29:04	1000	1000	1/17/2014	1/17/2014 10:29:04	1000	1000	1/17/2014	1/17/2014 10:29:04
02-0060	2	2	5	1	0	1/17/2014 10:47:21	1/17/2014	10-10	5	9	1	1	CLIENT'S ALTERNATIVE NUMBER IS 0964121057	1	1/17/2014 10:47:25	0					450	0	2			4	4	1/17/2014	1/17/2014 10:46:33	1000	1000	1/17/2014	1/17/2014 10:46:33	1000	1000	1/17/2014	1/17/2014 10:46:33	1000	1000	1/17/2014	1/17/2014 10:46:33	1000	1000	1/17/2014	1/17/2014 10:46:33
02-0061	2	2	5	1	0	1/17/2014 12:48:47	1/17/2014	12-31	5	9	1	1		1	1/17/2014 12:48:51	0					458	0	2			4	4	1/17/2014	1/17/2014 12:48:53	1000	1000	1/17/2014	1/17/2014 12:48:53	1000	1000	1/17/2014	1/17/2014 12:48:53	1000	1000	1/17/2014	1/17/2014 12:48:53	1000	1000	1/17/2014	1/17/2014 12:48:53
02-0062	3	2	5	1	0	1/20/2014 09:05:55	1/20/2014	09-01	5	9	1	1		1	1/20/2014 09:05:55	0					464	0	2	1	09-28	4	4	1/20/2014	1/20/2014 09:04:53	1000	1000	1/20/2014	1/20/2014 09:04:53	1000	1000	1/20/2014	1/20/2014 09:04:53	1000	1000	1/20/2014	1/20/2014 09:04:53	1000	1000	1/20/2014	1/20/2014 09:04:53
02-0063	2	2	5	1	0	1/20/2014 11:05:52	1/20/2014	11-00	5	9	1	1		1	1/20/2014 11:05:51	0					470	0	2			4	4	1/20/2014	1/20/2014 11:05:02	1000	1000	1/20/2014	1/20/2014 11:05:02	1000	1000	1/20/2014	1/20/2014 11:05:02	1000	1000	1/20/2014	1/20/2014 11:05:02	1000	1000	1/20/2014	1/20/2014 11:05:02
02-0064	3	2	5	1	0	1/20/2014 11:58:40	1/20/2014	11-52	5	9	1	1		1	1/20/2014 11:58:39	0					471	0	2	1	12-29	4	4	1/20/2014	1/20/2014 11:59:39	1000	1000	1/20/2014	1/20/2014 11:59:39	1000	1000	1/20/2014	1/20/2014 11:59:39	1000	1000	1/20/2014	1/20/2014 11:59:39	1000	1000	1/20/2014	1/20/2014 11:59:39
02-0065	1	2	5	1	0	1/21/2014 10:20:40	1/21/2014	10-00	5	9	1	1		1	1/21/2014 10:20:40	0					478	0	2			4	4	1/21/2014	1/21/2014 10:20:57	1000	1000	1/21/2014	1/21/2014 10:20:57	1000	1000	1/21/2014	1/21/2014 10:20:57	1000	1000	1/21/2014	1/21/2014 10:20:57	1000	1000	1/21/2014	1/21/2014 10:20:57
02-0066	3	2	5	1	0	1/21/2014 11:36:14	1/21/2014	11-06	5	9	1	1		1	1/21/2014 11:36:11	0					480	0	2	1	12-02	4	4	1/21/2014	1/21/2014 11:35:13	1000	1000	1/21/2014	1/21/2014 11:37:24	1000	1000	1/21/2014	1/21/2014 11:37:24	1000	1000	1/21/2014	1/21/2014 11:37:24	1000	1000	1/21/2014	1/21/2014 11:37:24
02-0067	1	2	5	1	0	1/22/2014 09:30:34	1/22/2014	09-19	5	9	1	1		1	1/22/2014 09:30:35	0					503	0	2			4	4	1/22/2014	1/22/2014 09:30:19	1000	1000	1/22/2014	1/22/2014 09:30:19	1000	1000	1/22/2014	1/22/2014 09:30:19	1000	1000	1/22/2014	1/22/2014 09:30:19	1000	1000	1/22/2014	1/22/2014 09:30:19
02-0068	2	2	5	1	0	1/22/2014 09:38:21	1/22/2014	09-32	5	9	1	1		1	1/22/2014 09:38:21	0					504	0				4	4	1/22/2014	1/22/2014 09:39:03	1000			1/22/2014 09:39:03	1000			1/22/2014 09:39:03	1000			1/22/2014 09:39:03	1000			1/22/2014 09:39:03
02-0069	2	2	5	1	0	1/24/2014 09:34:47	1/24/2014	09-30	5	9	1	1		1	1/24/2014 09:34:49	0					517	0	2			4	4	1/24/2014	1/24/2014 09:33:54	1000	1000	1/24/2014	1/24/2014 09:33:54	1000	1000	1/24/2014	1/24/2014 09:33:54	1000	1000	1/24/2014	1/24/2014 09:33:54	1000	1000	1/24/2014	1/24/2014 09:33:54
02-0070	3	2	5	1	0	1/24/2014 11:43:10	1/24/2014	11-38	5	9	1	1		1	1/24/2014 11:43:12	0					522	0	2	1	12-00	4	4	1/24/2014	1/24/2014 11:42:47	1000	1000	1/24/2014	1/24/2014 11:42:47	1000	1000	1/24/2014	1/24/2014 11:42:47	1000	1000	1/24/2014	1/24/2014 11:42:47	1000	1000	1/24/2014	1/24/2014 11:42:47
02-0071	2	2	5	1	0	1/27/2014 09:35:39	1/27/2014	09-19	5	9	1	1		1	1/27/2014 09:35:38	0					527	0	2			4	4	1/27/2014	1/27/2014 09:34:54	1000	1000	1/27/2014	1/27/2014 09:34:54	1000	1000	1/27/2014	1/27/2014 09:34:54	1000	1000	1/27/2014	1/27/2014 09:34:54	1000	1000	1/27/2014	1/27/2014 09:34:54
02-0072	1	2	5	1	0	1/27/2014 09:51:33	1/27/2014	09-28	5	9	1	1		1	1/27/2014 09:51:33	0					528	0	2			4	4	1/27/2014	1/27/2014 09:52:23	1000	1000	1/27/2014	1/27/2014 09:52:23	1000	1000	1/27/2014	1/27/2014 09:52:23	1000	1000	1/27/2014	1/27/2014 09:52:23	1000	1000	1/27/2014	1/27/2014 09:52:23
02-0073	1	2	5	1	0	1/27/2014 10:26:24	1/27/2014	09-50	5	9	1	1		1	1/27/2014 10:26:24	0					530	0	2			4	4	1/27/2014	1/27/2014 10:27:20	1000	1000	1/27/2014	1/27/2014 10:27:20	1000	1000	1/27/2014	1/27/2014 10:27:20	1000	1000	1/27/2014	1/27/2014 10:27:20	1000	1000	1/27/2014	1/27/2014 10:27:20
02-0074	3	2	5	1	0	1/27/2014 11:55:44	1/27/2014	11-45	5	9	1	1		1	1/27/2014 11:55:44	0					535	0				4	4	1/27/2014	1/27/2014 11:54:43	1000	1000	1/27/2014	1/27/2014 11:56:54	1000	1000	1/27/2014	1/27/2014 11:56:54	1000	1000	1/27/2014	1/27/2014 11:56:54	1000	1000	1/27/2014	1/27/2014 11:56:54
02-0075	3	2	5	1	0	1/27/2014 12:04:44	1/27/2014	12-01	5	9	1	1		1	1/27/2014 12:04:45	0					536	0	2	1	10-21	4	4	1/27/2014	1/27/2014 12:05:38	1000	1000	1/27/2014	1/27/2014 12:05:38	1000	1000	1/27/2014	1/27/2014 12:05:38	1000	1000	1/27/2014	1/27/2014 12:05:38	1000	1000	1/27/2014	1/27/2014 12:05:38
02-0076	2	2	5	1	0	1/27/2014 12:44:51	1/27/2014	12-07	5	9	1	1		1	1/27/2014 12:44:51	0					539	0	2			4	4	1/27/2014	1/27/2014 12:44:57	1000	1000	1/27/2014	1/27/2014 12:44:57	1000	1000	1/27/2014	1/27/2014 12:44:57	1000	1000	1/27/2014	1/27/2014 12:44:57	1000	1000	1/27/2014	1/27/2014 12:44:57
02-0077	2	2	5	1	0	1/28/2014 09:23:36	1/28/2014	09-10	5	9	1	1		1	1/28/2014 09:23:38	0					549	0	2			4	4	1/28/2014	1/28/2014 09:23:35	1000	1000	1/28/2014	1/28/2014 09:23:35	1000	1000	1/28/2014	1/28/2014 09:23:35	1000	1000	1/28/2014	1/28/2014 09:23:35	1000	1000	1/28/2014	1/28/2014 09:23:35
02-0078	2	2	5	1	0	1/28/2014 10:02:28	1/28/2014	09-50	5	9	1	1		1	1/28/2014 10:02:29	0					550	0	2			4	4	1/28/2014	1/28/2014 10:02:54	1000	1000	1/28/2014	1/28/2014 10:02:54	1000	1000	1/28/2014	1/28/2014 10:02:54	1000	1000	1/28/2014	1/28/2014 10:02:54	1000	1000	1/28/2014	1/28/2014 10:02:54
02-0079	1	2	5	1	0	1/28/2014 10:41:33	1/28/2014	10-29	5	9	1	1		1	1/28/2014 10:41:35	0					556	0	2			4	4	1/28/2014	1/28/2014 10:42:14	1000	1000	1/28/2014	1/28/2014 10:42:14	1000	1000	1/28/2014	1/28/2014 10:42:14	1000	1000	1/28/2014	1/28/2014 10:42:14	1000	1000	1/28/2014	1/28/2014 10:42:14
02-0080	3	2	5	1	0	1/28/2014 10:49:53	1/28/2014	10-43	5	9	1	1		1	1/28/2014 10:49:55	0					557	0	2	1	12-29	4	4	1/28/2014	1/28/2014 10:50:58	1000	1000	1/28/2014	1/28/2014 10:50:58	1000	1000	1/28/2014	1/28/2014 10:50:58	1000	1000	1/28/2014	1/28/2014 10:50:58	1000	1000	1/28/2014	1/28/2014 10:50:58
02-0081	1	2	5	1	0	1/28/2014 11:11:41	1/28/2014	11-04	5	9	1	1		1	1/28/2014 11:11:42	0					558	0	2			4	4	1/28/2014	1/28/2014 11:12:49	1000	1000	1/28/2014	1/28/2014 11:12:49	1000	1000	1/28/2014	1/28/2014 11:12:49	1000	1000	1/28/2014	1/28/2014 11:12:49	1000	1000	1/28/2014	1/28/2014 11:12:49
02-0082	3	2	5	1	0	1/28/2014 12:13:55	1/28/2014	11-58	5	9	1	1		1	1/28/2014 12:13:57	0					563	0	2	1	13-09	4	4	1/28/2014	1/28/2014 12:13:59	1000	1000	1/28/2014	1/28/2014 12:13:59	1000	1000	1/28/2014	1/28/2014 12:13:59	1000	1000	1/28/2014	1/28/2014 12:13:59	1000	1000	1/28/2014	1/28/2014 12:13:59
02-0083	1	2	5	1	0	1/31/2014 09:25:13	1/31/2014	09-10	5	9	1	1	MARY ZULU TEMBO	1	1/31/2014 09:25:13	0					51001	0	2			4	4	1/31/2014	1/31/2014 09:24:35	1000	1000	1/31/2014	1/31/2014 09:24:35	1000	1000	1/31/2014	1/31/2014 09:24:35	1000	1000	1/31/2014	1/31/2014 09:24:35	1000	1000	1/31/2014	1/31/2014 09:24:35
02-0084	2	2	5	1	0	1/31/2014 09:48:55	1/31/2014	09-28	5	9	1	1		1	1/31/2014 09:48:55	0					51002	0	2			4	4	1/31/2014	1/31/2014 09:48:37	1000	1000	1/31/2014	1/31/2014 09:48:37	1000	1000	1/31/2014	1/31/2014 09:48:37	1000	1000	1/31/2014	1/31/2014 09:48:37	1000	1000	1/31/2014	1/31/2014 09:48:37
02-0085	1	2	5	1	0	1/31/2014 10:00:57	1/31/2014	09-36	5	9	1	1		1	1/31/2014 10:00:57	0					51003	0	2			4	4	1/31/2014	1/31/2014 10:01:44	1000	1000	1/31/2014	1/31/2014 10:01:44	1000	1000	1/31/2014	1/31/2014 10:01:44	1000	1000	1/31/2014	1/31/2014 10:01:44	1000	1000	1/31/2014	1/31/2014 10:01:44
02-0086	3	2	5	1	0	1/31/2014 10:27:25	1/31/2014	10-03	5	9	1	1		1	1/31/2014 10:27:25	0					51004	0	2	1	10-52	4	4	1/31/2014	1/31/2014 10:27:57	1000	1000	1/31/2014	1/31/2014 10:27:57	1000	1000	1/31/2014	1/31/2014 10:27:57	1000	1000	1/31/2014	1/31/2014 10:27:57	1000	1000	1/31/2014	1/31/2014 10:27:57
02-0087	1	2	5	1	0	2/3/2014 09:50:18	2/3/2014	09-29	5	9	1	1		1	2/3/2014 09:50:18	0					51009	0	2			4	4	2/3/2014	2/3/2014 09:49:38	1000	1000	2/3/2014	2/3/2014 09:49:38	1000	1000	2/3/2014	2/3/2014 09:49:38	1000	1000	2/3/2014	2/3/2014 09:49:38	1000	1000	2/3/2014	2/3/2014 09:49:38
02-0088	3	2	5	1	0	2/3/2014 10:05:55	2/3/2014	10-00	5	9	1	1		1	2/3/2014 10:05:55	0					51010	0	2	1	11-37	4	4	2/3/2014	2/3/2014 10:04:55	1000	1000	2/3/2014	2/3/2014 10:04:55	1000	1000	2/3/2014	2/3/2014 10:04:55	1000	1000	2/3/2014	2/3/2014 10:04:55	1000	1000	2/3/2014	2/3/2014 10:04:55
02-0089	2	2	5	1	0	2/3/2014 10:51:24	2/3/2014	10-45	5	9	1	1		1	2/3/2014 10:51:24	0					51011	0	2			4	4	2/3/2014	2/3/2014 10:50:48	1000	1000	2/3/2014	2/3/2014 10:50:48	1000	1000	2/3/2014	2/3/2014 10:50:48	1000	1000	2/3/2014	2/3/2014 10:50:48	1000	1000	2/3/2014	2/3/2014 10:50:48
02-0090	2	2	5	1	0	2/3/2014 11:29:59	2/3/2014	11-26	5	9	1	1		1	2/3/2014 11:29:59	0					51012	0	2			4	4	2/3/2014	2/3/2014 11:30:07	1000	1000	2/3/2014	2/3/2014 11:30:07	1000	1000	2/3/2014	2/3/2014 11:30:07	1000	1000	2/3/2014	2/3/2014 11:30:07	1000	1000	2/3/2014	2/3/2014 11:30:07
02-0091	3	2	5	1	0	2/4/2014 09:53:23	2/4/2014	09-28	5	9	1	1		1	2/4/2014 09:53:23	0					51018	0	2	1	11-20	4	4	2/4/2014	2/4/2014 09:53:36	1000	1000	2/4/2014	2/4/2014 09:53:36	1000	1000	2/4/2014	2/4/2014 09:53:36	1000	1000	2/4/2014	2/4/2014 09:53:36	1000	1000	2/4/2014	2/4/2014 09:53:36
02-0093	1	2	5	1	0	2/5/2014 08:55:19	2/5/2014	07-54	5	9	1	1		1	2/5/2014 08:55:19	0					51025	0	2			4	4	2/5/2014	2/5/2014 08:56:25	1000	1000	2/5/2014	2/5/2014 08:56:25	1000	1000	2/5/2014	2/5/2014 08:56:25	1000	1000	2/5/2014	2/5/2014 08:56:25	1000	1000	2/5/2014	2/5/2014 08:56:25
02-0094	3	2	5	1	0	2/5/2014 09:08:15	2/5/2014	09-00	5	9	1	1		1	2/5/2014 09:08:15	0					51026	0	2	1	10-10	4	4	2/5/2014	2/5/2014 09:07:20	1000	1000	2/5/2014	2/5/2014 09:07:20	1000	1000	2/5/2014	2/5/2014 09:07:20	1000	1000	2/5/2014	2/5/2014 09:07:20	1000	1000	2/5/2014	2/5/2014 09:07:20
02-0095	1	2	5	1	0	2/5/2014 09:29:24	2/5/2014	09-20	5	9	1	1		1	2/5/2014 09:29:24	0					51027	0	2			4	4	2/5/2014	2/5/2014 09:29:11	1000	1000	2/5/2014	2/5/2014 09:29:11	1000	1000	2/5/2014	2/5/2014 09:29:11	1000	1000	2/5/2014	2/5/2014 09:29:11	1000	1000	2/5/2014	2/5/2014 09:29:11
02-0096	2	2	5	1	0	2/5/2014 09:57:20	2/5/2014	09-46	5	9	1	1		1	2/5/2014 09:57:20	0					51028	0	2			4	4	2/5/2014	2/5/2014 09:57:35	1000	1000	2/5/2014	2/5/2014 09:57:35	1000	1000	2/5/2014	2/5/2014 09:57:35	1000	1000	2/5/2014	2/5/2014 09:57:35	1000	1000	2/5/2014	2/5/2014 09:57:35
02-0097	2	2	5	1	0	2/5/2014 10:22:04	2/5/2014	10-14	5	9	1	1		1	2/5/2014 10:22:04	0					51029	0	2			4	4	2/5/2014	2/5/2014 10:21:37	1000	1000	2/5/2014	2/5/2014 10:21:37	1000	1000	2/5/2014	2/5/2014 10:21:37	1000	1000	2/5/2014	2/5/2014 10:21:37	1000	1000	2/5/2014	2/5/2014 10:21:37
02-0098	1	2	5	1	0	2/5/2014 11:53:41	2/5/2014	11-48	5	9	1	1		1	2/5/2014 11:53:41	0					51037	0	2			4	4	2/5/2014	2/5/2014 11:53:22	1000	1000	2/5/2014	2/5/2014 11:53:22	1000	1000	2/5/2014	2/5/2014 11:53:22	1000	1000	2/5/2014	2/5/2014 11:53:22	1000	1000	2/5/2014	2/5/2014 11:53:22
02-0099	2	2	5	1	0	2/5/2014 13:00:46	2/5/2014	12-51	5	9	1	1		1	2/5/2014 13:00:46	0					51038	0	2			4	4	2/5/2014	2/5/2014 13:01:05	1000	1000	2/5/2014	2/5/2014 13:01:05	1000	1000	2/5/2014	2/5/2014 13:01:05	1000	1000	2/5/2014	2/5/2014 13:01:05	1000	1000	2/5/2014	2/5/2014 13:01:05
02-0100	2	2	5	1	0	2/6/2014 09:24:08	2/6/2014	09-19	5	9	1	1		1	2/6/2014 09:24:08	0					51042	0	2			4	4	2/6/2014	2/6/2014 09:24:25	1000	1000	2/6/2014	2/6/2014 09:24:25	1000	1000	2/6/2014	2/6/2014 09:24:25	1000	1000	2/6/2014	2/6/2014 09:24:25	1000	1000	2/6/2014	2/6/2014 09:24:25
02-0101	1	2	5	1	0	2/6/2014 09:31:54	2/6/2014	09-27	5	9	1	1		1	2/6/2014 09:31:54	0					51043	0	2			4	4	2/6/2014	2/6/2014 09:30:58	1000	1000	2/6/2014	2/6/2014 09:30:58	1000	1000	2/6/2014	2/6/2014 09:30:58	1000	1000	2/6/2014	2/6/2014 09:30:58	1000	1000	2/6/2014	2/6/2014 09:30:58
02-0102	3	2	5	1	0	2/6/2014 11:28:27	2/6/2014	11-15	5	9	1	1		1	2/6/2014 11:28:27	0					51046	0	2	1	12-20	4	4	2/6/2014	2/6/2014 11:28:56	1000	1000	2/6/2014	2/6/2014 11:28:56	1000	1000	2/6/2014	2/6/2014 11:28:56	1000	1000	2/6/2014	2/6/2014 11:28:56	1000	1000	2/6/2014	2/6/2014 11:28:56
02-0103	1	2	5	1	0	2/7/2014 09:04:00	2/7/2014	08-58	5	9	1	1		1	2/7/2014 09:04:00	0					51049	0	2			4	4	2/7/2014	2/7/2014 09:04:22	1000	1000	2/7/2014	2/7/2014 09:04:22	1000	1000	2/7/2014	2/7/2014 09:04:22	1000	1000	2/7/2014	2/7/2014 09:04:22	1000	1000	2/7/2014	2/7/2014 09:04:22
02-0104	3	2	5	1	0	2/7/2014 09:16:02	2/7/2014	09-13	5	9	1	1		1	2/7/2014 09:16:02	0					51050	0	2	1	10-15	4	4	2/7/2014	2/7/2014 09:15:17	1000	1000	2/7/2014	2/7/2014 09:15:17	1000	1000	2/7/2014	2/7/2014 09:15:17	1000	1000	2/7/2014	2/7/2014 09:15:17	1000	1000	2/7/2014	2/7/2014 09:15:17
02-0105	3	2	5	1	0	2/10/2014 09:27:28	2/10/2014	09-24	5	9	1	1		1	2/10/2014 09:27:28	0					51055	0	2	1	10-47	4	4	2/10/2014	2/10/2014 09:27:13	1000	1000	2/10/2014	2/10/2014 09:27:13	1000	1000	2/10/2014	2/10/2014 09:27:13	1000	1000	2/10/2014	2/10/2014 09:27:13	1000	1000	2/10/2014	2/10/2014 09:27:13
02-0106	2	2	5	1	0	2/10/2014 09:34:01	2/10/2014	09-28	5	9	1	1		1	2/10/2014 09:34:01	0					51056	0	2			4	4	2/10/2014	2/10/2014 09:33:46	1000	1000	2/10/2014	2/10/2014 09:33:46	1000	1000	2/10/2014	2/10/2014 09:33:46	1000	1000	2/10/2014	2/10/2014 09:33:46	1000	1000	2/10/2014	2/10/2014 09:33:46
02-0107	2	2	5	1	0	2/10/2014 09:42:15	2/10/2014	09-27	5	9	1	1		1	2/10/2014 09:42:15	0					51057	0	2			4	4	2/10/2014	2/10/2014 09:42:31	1000	1000	2/10/2014	2/10/2014 09:42:31	1000	1000	2/10/2014	2/10/2014 09:42:31	1000	1000	2/10/2014	2/10/2014 09:42:31	1000	1000	2/10/2014	2/10/2014 09:42:31
02-0108	1	2	5	1	0	2/10/2014 10:16:14	2/10/2014	10-10	5	9	1	1		1	2/10/2014 10:16:14	0					51058	0	2			4	4	2/10/2014	2/10/2014 10:15:17	1000	1000	2/10/2014	2/10/2014 10:15:17	1000	1000	2/10/2014	2/10/2014 10:15:17	1000	1000	2/10/2014	2/10/2014 10:15:17	1000	1000	2/10/2014	2/10/2014 10:15:17
02-0109	3	2	5	1	0	2/10/2014 10:28:15	2/10/2014	10-20	5	9	1	1		1	2/10/2014 10:28:15	0					51059	0	2	1	12-02	4	4	2/10/2014	2/10/2014 10:28:23	1000	1000	2/10/2014	2/10/2014 10:28:23	1000	1000	2/10/2014	2/10/2014 10:28:23	1000	1000	2/10/2014	2/10/2014 10:28:23	1000	1000	2/10/2014	2/10/2014 10:28:23
02-0110	1	2	5	1	0	2/10/2014 10:44:01	2/10/2014	10-29	5	9	1	1		1	2/10/2014 10:44:01	0					51060	0	2			4	4	2/10/2014	2/10/2014 10:43:41	1000	1000	2/10/2014	2/10/2014 10:43:41	1000	1000	2/10/2014	2/10/2014 10:43:41	1000	1000	2/10/2014	2/10/2014 10:43:41	1000	1000	2/10/2014	2/10/2014 10:43:41
02-0111	1	2	5	1	0	2/10/2014 11:02:18	2/10/2014	10-55	5	9	1	1		1	2/10/2014 11:02:18	0					51064	0	2			4	4	2/10/2014	2/10/2014 11:03:20	1000	1000	2/10/2014	2/10/2014 11:03:20	1000	1000	2/10/2014	2/10/2014 11:03:20	1000	1000	2/10/2014	2/10/2014 11:03:20	1000	1000	2/10/2014	2/10/2014 11:03:20
02-0112	2	2	5	1	0	2/10/2014 11:11:17	2/10/2014	11-05	5	9	1	1		1	2/10/2014 11:11:17	0					51065	0	2			4	4	2/10/2014	2/10/2014 11:12:05	1000	1000	2/10/2014	2/10/2014 11:12:05	1000	1000	2/10/2014	2/10/2014 11:12:05	1000	1000	2/10/2014	2/10/2014 11:12:05	1000	1000	2/10/2014	2/10/2014 11:12:05
02-0113	1	2	5	1	0	2/10/2014 11:23:38	2/10/2014	11-14	5	9	1	1		1	2/10/2014 11:23:38	0					51066	0	2			4	4	2/10/2014	2/10/2014 11:23:00	1000	1000	2/10/2014	2/10/2014 11:23:00	1000	1000	2/10/2014	2/10/2014 11:23:00	1000	1000	2/10/2014	2/10/2014 11:23:00	1000	1000	2/10/2014	2/10/2014 11:23:00
02-0114	2	2	5	1	0	2/10/2014 11:51:21	2/10/2014	11-48	5	9	1	1		1	2/10/2014 11:51:21	0					51067	0	2			4	4	2/10/2014	2/10/2014 11:51:24	1000	1000	2/10/2014	2/10/2014 11:51:24	1000	1000	2/10/2014	2/10/2014 11:51:24	1000	1000	2/10/2014	2/10/2014 11:51:24	1000	1000	2/10/2014	2/10/2014 11:51:24
02-0115	3	2	5	1	0	2/10/2014 13:34:53	2/10/2014	13-29	5	9	1	1		1	2/10/2014 13:34:53	0					51073	0	2	1	14-31	4	4	2/10/2014	2/10/2014 13:34:04	1000	1000	2/10/2014	2/10/2014 13:34:04	1000	1000	2/10/2014	2/10/2014 13:34:04	1000	1000	2/10/2014	2/10/2014 13:34:04	1000	1000	2/10/2014	2/10/2014 13:34:04
02-0116	3	2	5	1	0	2/11/2014 10:50:58	2/11/2014	10-45	5	9	1	1	AFTER PROVIDER HAD ALREADY INSERTED JADELLE; 2 RODS,THEY REALISED THAT THE PREGNANCY TEST WAS POSITIVE,WHICH ONLY SHOWED 10 MINS AFTER CLIENT HAD LEFT PROVIDER'S ROOM BUT THEY WERE ABLE TO NOTICE AND CALLED HER BACK TO CANCEL.	1	2/11/2014 10:50:58	0					51076	0	2	1	12-01	4	4	2/11/2014	2/11/2014 10:52:01	1000	1000	2/11/2014	2/11/2014 10:52:01	1000	1000	2/11/2014	2/11/2014 10:52:01	1000	1000	2/11/2014	2/11/2014 10:52:01	1000	1000	2/11/2014	2/11/2014 10:52:01
02-0117	2	2	5	1	0	2/11/2014 11:44:03	2/11/2014	11-39	5	9	1	1		1	2/11/2014 11:44:03	0					51077	0	2			4	3	2/11/2014	2/11/2014 11:44:27	1000	1000	2/11/2014	2/11/2014 11:44:27	1000	1000	2/11/2014	2/11/2014 11:44:27	1000	1000	2/11/2014	2/11/2014 11:44:27	1000	1000	2/11/2014	2/11/2014 11:44:27
02-0118	3	2	5	1	0	2/12/2014 10:05:14	2/12/2014	10-01	5	9	1	1		1	2/12/2014 10:05:14	0					51089	0	2	1	11-43	4	4	2/12/2014	2/12/2014 10:05:45	1000	1000	2/12/2014	2/12/2014 10:05:45	1000	1000	2/12/2014	2/12/2014 10:05:45	1000	1000	2/12/2014	2/12/2014 10:05:45	1000	1000	2/12/2014	2/12/2014 10:05:45
02-0119	3	2	5	1	0	2/12/2014 10:16:19	2/12/2014	10-12	5	9	1	1		1	2/12/2014 10:16:19	0					51090	0	2	1	12-15	4	4	2/12/2014	2/12/2014 10:16:41	1000	1000	2/12/2014	2/12/2014 10:16:41	1000	1000	2/12/2014	2/12/2014 10:16:41	1000	1000	2/12/2014	2/12/2014 10:16:41	1000	1000	2/12/2014	2/12/2014 10:16:41
02-0120	1	2	5	1	0	2/12/2014 10:30:05	2/12/2014	10-26	5	9	1	1		1	2/12/2014 10:30:05	0					51091	0	2			4	4	2/12/2014	2/12/2014 10:29:47	1000	1000	2/12/2014	2/12/2014 10:29:47	1000	1000	2/12/2014	2/12/2014 10:29:47	1000	1000	2/12/2014	2/12/2014 10:29:47	1000	1000	2/12/2014	2/12/2014 10:29:47
02-0121	2	2	5	1	0	2/12/2014 10:36:20	2/12/2014	10-32	5	9	1	1		1	2/12/2014 10:36:20	0					51092	0	2			4	4	2/12/2014	2/12/2014 10:36:20	1000	1000	2/12/2014	2/12/2014 10:36:20	1000	1000	2/12/2014	2/12/2014 10:36:20	1000	1000	2/12/2014	2/12/2014 10:36:20	1000	1000	2/12/2014	2/12/2014 10:36:20
02-0122	2	2	5	1	0	2/12/2014 10:52:31	2/12/2014	10-49	5	9	1	1	CLIENT REFUSED TO CONTINUE WITH THE PROJECT	1	2/12/2014 10:52:30	0					51093	0	2			4	4	2/12/2014	2/12/2014 10:51:38	1000	1000	2/12/2014	2/12/2014 10:51:38	1000	1000	2/12/2014	2/12/2014 10:51:38	1000	1000	2/12/2014	2/12/2014 10:51:38	1000	1000	2/12/2014	2/12/2014 10:51:38
02-0123	2	2	5	1	0	2/12/2014 10:59:10	2/12/2014	10-54	5	9	1	1		1	2/12/2014 10:59:10	0					51094	0	2			4	4	2/12/2014	2/12/2014 10:58:11	1000	1000	2/12/2014	2/12/2014 10:58:11	1000	1000	2/12/2014	2/12/2014 10:58:11	1000	1000	2/12/2014	2/12/2014 10:58:11	1000	1000	2/12/2014	2/12/2014 10:58:11
02-0124	1	2	5	1	0	2/12/2014 11:07:44	2/12/2014	11-00	5	9	1	1		1	2/12/2014 11:07:44	0					51095	0	2			4	4	2/12/2014	2/12/2014 11:06:55	1000	1000	2/12/2014	2/12/2014 11:06:55	1000	1000	2/12/2014	2/12/2014 11:06:55	1000	1000	2/12/2014	2/12/2014 11:06:55	1000	1000	2/12/2014	2/12/2014 11:06:55
02-0125	3	2	5	1	0	2/12/2014 12:54:43	2/12/2014	12-36	5	9	1	1		1	2/12/2014 12:54:43	0					51106	0	2	1	13-53	4	4	2/12/2014	2/12/2014 12:53:58	1000	1000	2/12/2014	2/12/2014 12:53:58	1000	1000	2/12/2014	2/12/2014 12:53:58	1000	1000	2/12/2014	2/12/2014 12:53:58	1000	1000	2/12/2014	2/12/2014 12:53:58
02-0126	1	2	5	1	0	2/12/2014 13:02:58	2/12/2014	13-00	5	9	1	1		1	2/12/2014 13:02:58	0					51107	0	2			4	4	2/12/2014	2/12/2014 13:02:42	1000	1000	2/12/2014	2/12/2014 13:02:42	1000	1000	2/12/2014	2/12/2014 13:02:42	1000	1000	2/12/2014	2/12/2014 13:02:42	1000	1000	2/12/2014	2/12/2014 13:02:42
02-0127	3	2	5	1	0	2/13/2014 09:11:56	2/13/2014	09-05	5	9	1	1		1	2/13/2014 09:11:56	0					51110	0	2	1	10-27	4	4	2/13/2014	2/13/2014 09:12:56	1000	1000	2/13/2014	2/13/2014 09:12:56	1000	1000	2/13/2014	2/13/2014 09:12:56	1000	1000	2/13/2014	2/13/2014 09:12:56	1000	1000	2/13/2014	2/13/2014 09:12:56
02-0128	1	2	5	1	0	2/13/2014 09:26:45	2/13/2014	09-23	5	9	1	1	CLIENT TESTED POSITIVE FOR PREGNANCY SO SHE COULD NOT ACCESS FAMILY PLANNING.	1	2/13/2014 09:26:45	0					51111	0	2			4	3	2/13/2014	2/13/2014 09:26:03	1000	1000	2/13/2014	2/13/2014 09:26:03	1000	1000	2/13/2014	2/13/2014 09:26:03	1000	1000	2/13/2014	2/13/2014 09:26:03	1000	1000	2/13/2014	2/13/2014 09:26:03
02-0129	2	2	5	1	0	2/13/2014 10:08:40	2/13/2014	10-02	5	9	1	1		1	2/13/2014 10:08:40	0					51112	0	2			4	4	2/13/2014	2/13/2014 10:09:44	1000	1000	2/13/2014	2/13/2014 10:09:44	1000	1000	2/13/2014	2/13/2014 10:09:44	1000	1000	2/13/2014	2/13/2014 10:09:44	1000	1000	2/13/2014	2/13/2014 10:09:44
02-0130	3	2	5	1	0	2/13/2014 10:52:30	2/13/2014	10-45	5	9	1	1		1	2/13/2014 10:52:30	0					51115	0	2	1	12-07	4	4	2/13/2014	2/13/2014 10:53:25	1000	1000	2/13/2014	2/13/2014 10:53:25	1000	1000	2/13/2014	2/13/2014 10:53:25	1000	1000	2/13/2014	2/13/2014 10:53:25	1000	1000	2/13/2014	2/13/2014 10:53:25
02-0131	2	2	5	1	0	2/13/2014 11:11:03	2/13/2014	10-59	5	9	1	1		1	2/13/2014 11:11:03	0					51116	0	2			4	4	2/13/2014	2/13/2014 11:10:54	1000	1000	2/13/2014	2/13/2014 11:10:54	1000	1000	2/13/2014	2/13/2014 11:10:54	1000	1000	2/13/2014	2/13/2014 11:10:54	1000	1000	2/13/2014	2/13/2014 11:10:54
02-0132	1	2	5	1	0	2/14/2014 09:29:46	2/14/2014	09-25	5	9	1	1		1	2/14/2014 09:29:46	0					51122	0	2			4	4	2/14/2014	2/14/2014 09:30:01	1000	1000	2/14/2014	2/14/2014 09:30:01	1000	1000	2/14/2014	2/14/2014 09:30:01	1000	1000	2/14/2014	2/14/2014 09:30:01	1000	1000	2/14/2014	2/14/2014 09:30:01
02-0133	1	2	5	1	0	2/14/2014 09:35:01	2/14/2014	09-31	5	9	1	1		1	2/14/2014 09:35:01	0					51123	0	2			4	4	2/14/2014	2/14/2014 09:34:23	1000	1000	2/14/2014	2/14/2014 09:34:23	1000	1000	2/14/2014	2/14/2014 09:34:23	1000	1000	2/14/2014	2/14/2014 09:34:23	1000	1000	2/14/2014	2/14/2014 09:34:23
02-0134	3	2	5	1	0	2/14/2014 09:47:18	2/14/2014	09-42	5	9	1	1		1	2/14/2014 09:47:17	0					51124	0	2			4	4	2/14/2014	2/14/2014 09:47:30	1000	1000	2/14/2014	2/14/2014 09:47:30	1000	1000	2/14/2014	2/14/2014 09:47:30	1000	1000	2/14/2014	2/14/2014 09:47:30	1000	1000	2/14/2014	2/14/2014 09:47:30
02-0135	2	2	5	1	0	2/14/2014 10:05:31	2/14/2014	09-59	5	9	1	1		1	2/14/2014 10:05:31	0					51125	0	2			4	4	2/14/2014	2/14/2014 10:04:58	1000	1000	2/14/2014	2/14/2014 10:04:58	1000	1000	2/14/2014	2/14/2014 10:04:58	1000	1000	2/14/2014	2/14/2014 10:04:58	1000	1000	2/14/2014	2/14/2014 10:04:58
02-0137	1	2	5	1	0	2/14/2014 11:08:57	2/14/2014	10-56	5	9	1	1		1	2/14/2014 11:08:57	0					51127	0	2			4	4	2/14/2014	2/14/2014 11:08:19	1000	1000	2/14/2014	2/14/2014 11:08:19	1000	1000	2/14/2014	2/14/2014 11:08:19	1000	1000	2/14/2014	2/14/2014 11:08:19	1000	1000	2/14/2014	2/14/2014 11:08:19
02-0138	3	2	5	1	0	2/17/2014 10:13:05	2/17/2014	10-07	5	9	1	1		1	2/17/2014 10:13:05	0					51129	0	2	1	13-32	4	4	2/17/2014	2/17/2014 10:12:32	1000	1000	2/17/2014	2/17/2014 10:12:32	1000	1000	2/17/2014	2/17/2014 10:12:32	1000	1000	2/17/2014	2/17/2014 10:12:32	1000	1000	2/17/2014	2/17/2014 10:12:32
02-0139	2	2	5	1	0	2/17/2014 10:19:37	2/17/2014	10-15	5	9	1	1		1	2/17/2014 10:19:37	0					51130	0	2			4	4	2/17/2014	2/17/2014 10:19:05	1000	1000	2/17/2014	2/17/2014 10:19:05	1000	1000	2/17/2014	2/17/2014 10:19:05	1000	1000	2/17/2014	2/17/2014 10:19:05	1000	1000	2/17/2014	2/17/2014 10:19:05
02-0140	3	2	5	1	0	2/17/2014 10:34:10	2/17/2014	10-28	5	9	1	1		1	2/17/2014 10:34:10	0					51131	0	2	1	13-27	4	4	2/17/2014	2/17/2014 10:34:23	1000	1000	2/17/2014	2/17/2014 10:34:23	1000	1000	2/17/2014	2/17/2014 10:34:23	1000	1000	2/17/2014	2/17/2014 10:34:23	1000	1000	2/17/2014	2/17/2014 10:34:23
02-0141	2	2	5	1	0	2/17/2014 11:01:16	2/17/2014	10-55	5	9	1	1		1	2/17/2014 11:01:16	0					51132	0	2			4	4	2/17/2014	2/17/2014 11:00:35	1000	1000	2/17/2014	2/17/2014 11:00:35	1000	1000	2/17/2014	2/17/2014 11:00:35	1000	1000	2/17/2014	2/17/2014 11:00:35	1000	1000	2/17/2014	2/17/2014 11:00:35
02-0142	3	2	5	1	0	2/17/2014 12:13:36	2/17/2014	11-58	5	9	1	1		1	2/17/2014 12:13:36	0					51136	0	2			4	4	2/17/2014	2/17/2014 12:12:41	1000	1000	2/17/2014	2/17/2014 12:12:41	1000	1000	2/17/2014	2/17/2014 12:12:41	1000	1000	2/17/2014	2/17/2014 12:12:41	1000	1000	2/17/2014	2/17/2014 12:12:41
02-0143	2	2	5	1	0	2/18/2014 10:17:10	2/18/2014	10-13	5	9	1	1		1	2/18/2014 10:17:10	0					51142	0	2			4	4	2/18/2014	2/18/2014 10:16:30	1000	1000	2/18/2014	2/18/2014 10:16:30	1000	1000	2/18/2014	2/18/2014 10:16:30	1000	1000	2/18/2014	2/18/2014 10:16:30	1000	1000	2/18/2014	2/18/2014 10:16:30
02-0144	1	2	5	1	0	2/18/2014 10:30:30	2/18/2014	10-27	5	9	1	1		1	2/18/2014 10:30:30	0					51143	0	2			4	4	2/18/2014	2/18/2014 10:29:37	1000	1000	2/18/2014	2/18/2014 10:29:37	1000	1000	2/18/2014	2/18/2014 10:29:37	1000	1000	2/18/2014	2/18/2014 10:29:37	1000	1000	2/18/2014	2/18/2014 10:29:37
02-0145	2	2	5	1	0	2/18/2014 12:07:03	2/18/2014	12-01	5	9	1	1		1	2/18/2014 12:07:03	0					51147	0	2			4	4	2/18/2014	2/18/2014 12:07:55	1000	1000	2/18/2014	2/18/2014 12:07:55	1000	1000	2/18/2014	2/18/2014 12:07:55	1000	1000	2/18/2014	2/18/2014 12:07:55	1000	1000	2/18/2014	2/18/2014 12:07:55
02-0146	1	2	5	1	0	2/18/2014 12:12:08	2/18/2014	12-09	5	9	1	1		1	2/18/2014 12:12:08	0					51148	0	2			4	4	2/18/2014	2/18/2014 12:12:17	1000	1000	2/18/2014	2/18/2014 12:12:17	1000	1000	2/18/2014	2/18/2014 12:12:17	1000	1000	2/18/2014	2/18/2014 12:12:17	1000	1000	2/18/2014	2/18/2014 12:12:17
02-0147	1	2	5	1	0	2/18/2014 13:04:46	2/18/2014	13-01	5	9	1	1		1	2/18/2014 13:04:46	0					51149	0	2			4	4	2/18/2014	2/18/2014 13:04:43	1000	1000	2/18/2014	2/18/2014 13:04:43	1000	1000	2/18/2014	2/18/2014 13:04:43	1000	1000	2/18/2014	2/18/2014 13:04:43	1000	1000	2/18/2014	2/18/2014 13:04:43
02-0148	1	2	5	1	0	2/18/2014 13:55:15	2/18/2014	13-45	5	9	1	1		1	2/18/2014 13:55:15	0					51152	0	2			4	4	2/18/2014	2/18/2014 13:54:58	1000	1000	2/18/2014	2/18/2014 13:54:58	1000	1000	2/18/2014	2/18/2014 13:54:58	1000	1000	2/18/2014	2/18/2014 13:54:58	1000	1000	2/18/2014	2/18/2014 13:54:58
02-0149	3	2	5	1	0	2/19/2014 10:29:07	2/19/2014	10-24	5	9	1	1		1	2/19/2014 10:29:07	0					51156	0	2	1	10-22	4	4	2/19/2014	2/19/2014 10:29:13	1000	1000	2/19/2014	2/19/2014 10:29:13	1000	1000	2/19/2014	2/19/2014 10:29:13	1000	1000	2/19/2014	2/19/2014 10:29:13	1000	1000	2/19/2014	2/19/2014 10:29:13
02-0150	3	2	5	1	0	2/19/2014 12:06:12	2/19/2014	12-00	5	9	1	1		1	2/19/2014 12:06:12	0					51157	0	2	1	09-01	4	4	2/19/2014	2/19/2014 12:05:21	1000	1000	2/19/2014	2/19/2014 12:05:21	1000	1000	2/19/2014	2/19/2014 12:05:21	1000	1000	2/19/2014	2/19/2014 12:05:21	1000	1000	2/19/2014	2/19/2014 12:05:21
02-0151	2	2	5	1	0	2/19/2014 12:30:05	2/19/2014	12-26	5	9	1	1		1	2/19/2014 12:30:05	0					51158	0	2			4	4	2/19/2014	2/19/2014 12:29:22	1000	1000	2/19/2014	2/19/2014 12:29:22	1000	1000	2/19/2014	2/19/2014 12:29:22	1000	1000	2/19/2014	2/19/2014 12:29:22	1000	1000	2/19/2014	2/19/2014 12:29:22
02-0152	2	2	5	1	0	2/20/2014 10:30:53	2/20/2014	10-25	5	9	1	1		1	2/20/2014 10:30:53	0					51159	0	2			4	4	2/20/2014	2/20/2014 10:31:01	1000	1000	2/20/2014	2/20/2014 10:31:01	1000	1000	2/20/2014	2/20/2014 10:31:01	1000	1000	2/20/2014	2/20/2014 10:31:01	1000	1000	2/20/2014	2/20/2014 10:31:01
02-0153	3	2	5	1	0	2/20/2014 10:46:00	2/20/2014	10-41	5	9	1	1		1	2/20/2014 10:46:00	0					51160	0	2	1	09-22	4	4	2/20/2014	2/20/2014 10:46:18	1000	1000	2/20/2014	2/20/2014 10:46:18	1000	1000	2/20/2014	2/20/2014 10:46:18	1000	1000	2/20/2014	2/20/2014 10:46:18	1000	1000	2/20/2014	2/20/2014 10:46:18
02-0154	1	2	5	1	0	2/21/2014 10:40:24	2/21/2014	10-35	5	9	1	1		1	2/21/2014 10:40:24	0					51164	0	2			4	4	2/21/2014	2/21/2014 10:39:22	1000	1000	2/21/2014	2/21/2014 10:39:22	1000	1000	2/21/2014	2/21/2014 10:39:22	1000	1000	2/21/2014	2/21/2014 10:39:22	1000	1000	2/21/2014	2/21/2014 10:39:22
02-0155	2	2	5	1	0	2/21/2014 10:55:27	2/21/2014	10-49	5	9	1	1	PROVIDER WAS UNABLE TO INSERT THE LOOP AND COULDN'T GIVE HER JADELLE BECAUSE HER BP WAS TOO HIGH SO CLIENT CAN'T BE REFFERED FOR 6 WEEKS.	1	2/21/2014 10:55:27	0					51165	0	2			4	4	2/21/2014	2/21/2014 10:54:39	1000	1000	2/21/2014	2/21/2014 10:54:39	1000	1000	2/21/2014	2/21/2014 10:54:39	1000	1000	2/21/2014	2/21/2014 10:54:39	1000	1000	2/21/2014	2/21/2014 10:54:39
02-0156	3	2	5	1	0	2/21/2014 11:08:22	2/21/2014	11-03	5	9	1	1		1	2/21/2014 11:08:22	0					51166	0	2	1	12-10	4	4	2/21/2014	2/21/2014 11:07:46	1000	1000	2/21/2014	2/21/2014 11:07:46	1000	1000	2/21/2014	2/21/2014 11:07:46	1000	1000	2/21/2014	2/21/2014 11:07:46	1000	1000	2/21/2014	2/21/2014 11:07:46
02-0157	2	2	5	1	0	2/21/2014 11:38:38	2/21/2014	11-33	5	9	1	1		1	2/21/2014 11:38:38	0					51167	0	2			4	4	2/21/2014	2/21/2014 11:38:21	1000	1000	2/21/2014	2/21/2014 11:38:21	1000	1000	2/21/2014	2/21/2014 11:38:21	1000	1000	2/21/2014	2/21/2014 11:38:21	1000	1000	2/21/2014	2/21/2014 11:38:21
02-0158	3	2	5	1	0	2/21/2014 12:25:28	2/21/2014	12-22	5	9	1	1		1	2/21/2014 12:25:28	0					51171	0	2	1	14-03	4	4	2/21/2014	2/21/2014 12:26:24	1000	1000	2/21/2014	2/21/2014 12:26:24	1000	1000	2/21/2014	2/21/2014 12:26:24	1000	1000	2/21/2014	2/21/2014 12:26:24	1000	1000	2/21/2014	2/21/2014 12:26:24
02-0159	3	2	5	1	0	2/21/2014 12:39:26	2/21/2014	12-34	5	9	1	1		1	2/21/2014 12:39:26	0					51172	0	2	1	14-16	4	4	2/21/2014	2/21/2014 12:39:31	1000	1000	2/21/2014	2/21/2014 12:39:31	1000	1000	2/21/2014	2/21/2014 12:39:31	1000	1000	2/21/2014	2/21/2014 12:39:31	1000	1000	2/21/2014	2/21/2014 12:39:31
02-0160	1	2	5	1	0	2/24/2014 10:09:41	2/24/2014	10-03	5	9	1	1		1	2/24/2014 10:09:41	0					51185	0	2			4	4	2/24/2014	2/24/2014 10:09:47	1000	1000	2/24/2014	2/24/2014 10:09:47	1000	1000	2/24/2014	2/24/2014 10:09:47	1000	1000	2/24/2014	2/24/2014 10:09:47	1000	1000	2/24/2014	2/24/2014 10:09:47
02-0161	1	2	5	1	0	2/24/2014 10:44:24	2/24/2014	10-39	5	9	1	1		1	2/24/2014 10:44:24	0					51186	0	2			4	4	2/24/2014	2/24/2014 10:44:44	1000	1000	2/24/2014	2/24/2014 10:44:44	1000	1000	2/24/2014	2/24/2014 10:44:44	1000	1000	2/24/2014	2/24/2014 10:44:44	1000	1000	2/24/2014	2/24/2014 10:44:44
02-0162	2	2	5	1	0	2/24/2014 10:53:33	2/24/2014	10-47	5	9	1	1		1	2/24/2014 10:53:33	0					51187	0	2			4	4	2/24/2014	2/24/2014 10:53:28	1000	1000	2/24/2014	2/24/2014 10:53:28	1000	1000	2/24/2014	2/24/2014 10:53:28	1000	1000	2/24/2014	2/24/2014 10:53:28	1000	1000	2/24/2014	2/24/2014 10:53:28
02-0163	1	2	5	1	0	2/24/2014 11:04:22	2/24/2014	10-58	5	9	1	1		1	2/24/2014 11:04:22	0					51188	0	2			4	4	2/24/2014	2/24/2014 11:04:24	1000	1000	2/24/2014	2/24/2014 11:04:24	1000	1000	2/24/2014	2/24/2014 11:04:24	1000	1000	2/24/2014	2/24/2014 11:04:24	1000	1000	2/24/2014	2/24/2014 11:04:24
02-0164	3	2	5	1	0	2/24/2014 11:38:55	2/24/2014	11-32	5	9	1	1		1	2/24/2014 11:38:55	0					51189	0	2	1	13-11	4	4	2/24/2014	2/24/2014 11:39:21	1000	1000	2/24/2014	2/24/2014 11:39:21	1000	1000	2/24/2014	2/24/2014 11:39:21	1000	1000	2/24/2014	2/24/2014 11:39:21	1000	1000	2/24/2014	2/24/2014 11:39:21
02-0165	3	2	5	1	0	2/24/2014 11:54:33	2/24/2014	11-48	5	9	1	1		1	2/24/2014 11:54:33	0					51190	0	2	1	13-11	4	4	2/24/2014	2/24/2014 11:54:38	1000	1000	2/24/2014	2/24/2014 11:54:38	1000	1000	2/24/2014	2/24/2014 11:54:38	1000	1000	2/24/2014	2/24/2014 11:54:38	1000	1000	2/24/2014	2/24/2014 11:54:38
02-0166	2	2	5	1	0	2/24/2014 12:08:00	2/24/2014	12-04	5	9	1	1		1	2/24/2014 12:08:00	0					51191	0	2			4	4	2/24/2014	2/24/2014 12:07:45	1000	1000	2/24/2014	2/24/2014 12:07:45	1000	1000	2/24/2014	2/24/2014 12:07:45	1000	1000	2/24/2014	2/24/2014 12:07:45	1000	1000	2/24/2014	2/24/2014 12:07:45
02-0167	3	2	5	1	0	2/25/2014 09:36:20	2/25/2014	09-30	5	9	1	1		1	2/25/2014 09:36:20	0					51199	0	2	1	12-13	4	4	2/25/2014	2/25/2014 09:36:37	1000	1000	2/25/2014	2/25/2014 09:36:37	1000	1000	2/25/2014	2/25/2014 09:36:37	1000	1000	2/25/2014	2/25/2014 09:36:37	1000	1000	2/25/2014	2/25/2014 09:36:37
02-0168	1	2	5	1	0	2/25/2014 11:22:04	2/25/2014	11-17	5	9	1	1		1	2/25/2014 11:22:04	0					51200	0	2			4	4	2/25/2014	2/25/2014 11:21:29	1000	1000	2/25/2014	2/25/2014 11:21:29	1000	1000	2/25/2014	2/25/2014 11:21:29	1000	1000	2/25/2014	2/25/2014 11:21:29	1000	1000	2/25/2014	2/25/2014 11:21:29
02-0169	2	2	5	1	0	2/26/2014 09:20:23	2/26/2014	09-15	5	9	1	1		1	2/26/2014 09:20:23	0					51203	0	2			4	4	2/26/2014	2/26/2014 09:20:56	1000	1000	2/26/2014	2/26/2014 09:20:56	1000	1000	2/26/2014	2/26/2014 09:20:56	1000	1000	2/26/2014	2/26/2014 09:20:56	1000	1000	2/26/2014	2/26/2014 09:20:56
02-0170	1	2	5	1	0	2/26/2014 09:30:01	2/26/2014	09-26	5	9	1	1		1	2/26/2014 09:30:01	0					51204	0	2			4	4	2/26/2014	2/26/2014 09:29:41	1000	1000	2/26/2014	2/26/2014 09:29:41	1000	1000	2/26/2014	2/26/2014 09:29:41	1000	1000	2/26/2014	2/26/2014 09:29:41	1000	1000	2/26/2014	2/26/2014 09:29:41
02-0171	2	2	5	1	0	2/26/2014 09:39:01	2/26/2014	09-33	5	9	1	1		1	2/26/2014 09:39:01	0					51205	0	2			4	4	2/26/2014	2/26/2014 09:38:25	1000	1000	2/26/2014	2/26/2014 09:38:25	1000	1000	2/26/2014	2/26/2014 09:38:25	1000	1000	2/26/2014	2/26/2014 09:38:25	1000	1000	2/26/2014	2/26/2014 09:38:25
02-0172	1	2	5	1	0	2/26/2014 10:11:53	2/26/2014	10-07	5	9	1	1		1	2/26/2014 10:11:53	0					51206	0	2			4	4	2/26/2014	2/26/2014 10:11:11	1000	1000	2/26/2014	2/26/2014 10:11:11	1000	1000	2/26/2014	2/26/2014 10:11:11	1000	1000	2/26/2014	2/26/2014 10:11:11	1000	1000	2/26/2014	2/26/2014 10:11:11
02-0173	1	2	5	1	0	2/26/2014 10:27:36	2/26/2014	10-24	5	9	1	1		1	2/26/2014 10:27:36	0					51208	0	2			4	4	2/26/2014	2/26/2014 10:28:40	1000	1000	2/26/2014	2/26/2014 10:28:40	1000	1000	2/26/2014	2/26/2014 10:28:40	1000	1000	2/26/2014	2/26/2014 10:28:40	1000	1000	2/26/2014	2/26/2014 10:28:40
02-0174	2	2	5	1	0	2/26/2014 10:49:34	2/26/2014	10-44	5	9	1	1		1	2/26/2014 10:49:34	0					51211	0	2			4	4	2/26/2014	2/26/2014 10:50:30	1000	1000	2/26/2014	2/26/2014 10:50:30	1000	1000	2/26/2014	2/26/2014 10:50:30	1000	1000	2/26/2014	2/26/2014 10:50:30	1000	1000	2/26/2014	2/26/2014 10:50:30
02-0175	2	2	5	1	0	2/26/2014 11:16:42	2/26/2014	11-12	5	9	1	1		1	2/26/2014 11:16:42	0					51212	0	2			4	4	2/26/2014	2/26/2014 11:16:43	1000	1000	2/26/2014	2/26/2014 11:16:43	1000	1000	2/26/2014	2/26/2014 11:16:43	1000	1000	2/26/2014	2/26/2014 11:16:43	1000	1000	2/26/2014	2/26/2014 11:16:43
02-0176	3	2	5	1	0	2/26/2014 11:34:30	2/26/2014	11-27	5	9	1	1		1	2/26/2014 11:34:30	0					51213	0	2	1	12-40	4	4	2/26/2014	2/26/2014 11:34:12	1000	1000	2/26/2014	2/26/2014 11:34:12	1000	1000	2/26/2014	2/26/2014 11:34:12	1000	1000	2/26/2014	2/26/2014 11:34:12	1000	1000	2/26/2014	2/26/2014 11:34:12
02-0177	3	2	5	1	0	2/27/2014 09:06:38	2/27/2014	09-01	5	9	1	1		1	2/27/2014 09:06:38	0					51220	0	2	1	09-47	4	4	2/27/2014	2/27/2014 09:07:26	1000	1000	2/27/2014	2/27/2014 09:07:26	1000	1000	2/27/2014	2/27/2014 09:07:26	1000	1000	2/27/2014	2/27/2014 09:07:26	1000	1000	2/27/2014	2/27/2014 09:07:26
02-0178	3	2	5	1	0	2/28/2014 08:54:48	2/28/2014	08-48	5	9	1	1		1	2/28/2014 08:54:48	0					51224	0	2	1	09-53	4	4	2/28/2014	2/28/2014 08:53:56	1000	1000	2/28/2014	2/28/2014 08:53:56	1000	1000	2/28/2014	2/28/2014 08:53:56	1000	1000	2/28/2014	2/28/2014 08:53:56	1000	1000	2/28/2014	2/28/2014 08:53:56
02-0179	2	2	5	1	0	2/28/2014 09:08:53	2/28/2014	09-03	5	9	1	1		1	2/28/2014 09:08:53	0					51225	0	2			4	4	2/28/2014	2/28/2014 09:09:14	1000	1000	2/28/2014	2/28/2014 09:09:14	1000	1000	2/28/2014	2/28/2014 09:09:14	1000	1000	2/28/2014	2/28/2014 09:09:14	1000	1000	2/28/2014	2/28/2014 09:09:14
02-0180	1	2	5	1	0	2/28/2014 09:16:04	2/28/2014	09-11	5	9	1	1		1	2/28/2014 09:16:04	0					51226	0	2			4	4	2/28/2014	2/28/2014 09:15:47	1000	1000	2/28/2014	2/28/2014 09:15:47	1000	1000	2/28/2014	2/28/2014 09:15:47	1000	1000	2/28/2014	2/28/2014 09:15:47	1000	1000	2/28/2014	2/28/2014 09:15:47
02-0181	1	2	5	1	0	2/28/2014 09:33:44	2/28/2014	09-28	5	9	1	1		1	2/28/2014 09:33:44	0					51227	0	2			4	4	2/28/2014	2/28/2014 09:33:16	1000	1000	2/28/2014	2/28/2014 09:33:16	1000	1000	2/28/2014	2/28/2014 09:33:16	1000	1000	2/28/2014	2/28/2014 09:33:16	1000	1000	2/28/2014	2/28/2014 09:33:16
02-0182	3	2	5	1	0	3/3/2014 09:14:53	3/3/2014	09-11	5	9	1	1		1	3/3/2014 09:14:53	0					51232	0	2	1	10-11	4	4	3/3/2014	3/3/2014 09:14:36	1000	1000	3/3/2014	3/3/2014 09:14:36	1000	1000	3/3/2014	3/3/2014 09:14:36	1000	1000	3/3/2014	3/3/2014 09:14:36	1000	1000	3/3/2014	3/3/2014 09:14:36
02-0183	3	2	5	1	0	3/4/2014 10:13:12	3/4/2014	10-07	5	9	1	1		1	3/4/2014 10:13:12	0					51235	0	2	1	12-43	4	4	3/4/2014	3/4/2014 10:13:12	1000	1000	3/4/2014	3/4/2014 10:13:12	1000	1000	3/4/2014	3/4/2014 10:13:12	1000	1000	3/4/2014	3/4/2014 10:13:12	1000	1000	3/4/2014	3/4/2014 10:13:12
02-0184	2	2	5	1	0	3/4/2014 10:37:19	3/4/2014	10-30	5	9	1	1		1	3/4/2014 10:37:19	0					51236	0	2			4	4	3/4/2014	3/4/2014 10:37:14	1000	1000	3/4/2014	3/4/2014 10:37:14	1000	1000	3/4/2014	3/4/2014 10:37:14	1000	1000	3/4/2014	3/4/2014 10:37:14	1000	1000	3/4/2014	3/4/2014 10:37:14
02-0185	1	2	5	1	0	3/4/2014 11:27:44	3/4/2014	11-24	5	9	1	1		1	3/4/2014 11:27:44	0					51237	0	2			4	4	3/4/2014	3/4/2014 11:27:28	1000	1000	3/4/2014	3/4/2014 11:27:28	1000	1000	3/4/2014	3/4/2014 11:27:28	1000	1000	3/4/2014	3/4/2014 11:27:28	1000	1000	3/4/2014	3/4/2014 11:27:28
02-0186	2	2	5	1	0	3/5/2014 09:03:15	3/5/2014	08-55	5	9	1	1		1	3/5/2014 09:03:15	0					51240	0	2			4	4	3/5/2014	3/5/2014 09:02:54	1000	1000	3/5/2014	3/5/2014 09:02:54	1000	1000	3/5/2014	3/5/2014 09:02:54	1000	1000	3/5/2014	3/5/2014 09:02:54	1000	1000	3/5/2014	3/5/2014 09:02:54
02-0187	1	2	5	1	0	3/5/2014 09:10:35	3/5/2014	09-06	5	9	1	1		1	3/5/2014 09:10:35	0					51241	0	2			4	4	3/5/2014	3/5/2014 09:11:38	1000	1000	3/5/2014	3/5/2014 09:11:38	1000	1000	3/5/2014	3/5/2014 09:11:38	1000	1000	3/5/2014	3/5/2014 09:11:38	1000	1000	3/5/2014	3/5/2014 09:11:38
02-0188	2	2	5	1	0	3/5/2014 10:31:15	3/5/2014	10-24	5	9	1	1		1	3/5/2014 10:31:15	0					51244	0	2			4	4	3/5/2014	3/5/2014 10:30:17	1000	1000	3/5/2014	3/5/2014 10:30:17	1000	1000	3/5/2014	3/5/2014 10:30:17	1000	1000	3/5/2014	3/5/2014 10:30:17	1000	1000	3/5/2014	3/5/2014 10:30:17
02-0189	3	2	5	1	0	3/5/2014 10:43:03	3/5/2014	10-29	5	9	1	1		1	3/5/2014 10:43:03	0					51245	0	2	1	09-57	4	4	3/5/2014	3/5/2014 10:43:23	1000	1000	3/5/2014	3/5/2014 10:43:23	1000	1000	3/5/2014	3/5/2014 10:43:23	1000	1000	3/5/2014	3/5/2014 10:43:23	1000	1000	3/5/2014	3/5/2014 10:43:23
02-0190	2	2	5	1	0	3/5/2014 10:52:10	3/5/2014	10-38	5	9	1	1		1	3/5/2014 10:52:10	0					51246	0	2			4	4	3/5/2014	3/5/2014 10:52:08	1000	1000	3/5/2014	3/5/2014 10:52:08	1000	1000	3/5/2014	3/5/2014 10:52:08	1000	1000	3/5/2014	3/5/2014 10:52:08	1000	1000	3/5/2014	3/5/2014 10:52:08
02-0191	1	2	5	1	0	3/5/2014 11:04:11	3/5/2014	11-01	5	9	1	1		1	3/5/2014 11:04:11	0					51247	0	2			4	4	3/5/2014	3/5/2014 11:05:14	1000	1000	3/5/2014	3/5/2014 11:05:14	1000	1000	3/5/2014	3/5/2014 11:05:14	1000	1000	3/5/2014	3/5/2014 11:05:14	1000	1000	3/5/2014	3/5/2014 11:05:14
02-0192	2	2	5	1	0	3/5/2014 11:31:42	3/5/2014	11-27	5	9	1	1		1	3/5/2014 11:31:42	0					51248	0	2			4	4	3/5/2014	3/5/2014 11:31:27	1000	1000	3/5/2014	3/5/2014 11:31:27	1000	1000	3/5/2014	3/5/2014 11:31:27	1000	1000	3/5/2014	3/5/2014 11:31:27	1000	1000	3/5/2014	3/5/2014 11:31:27
02-0193	3	2	5	1	0	3/6/2014 09:42:48	3/6/2014	09-34	5	9	1	1		1	3/6/2014 09:42:48	0					51249	0	2	1	10-40	4	4	3/6/2014	3/6/2014 09:41:50	1000	1000	3/6/2014	3/6/2014 09:41:50	1000	1000	3/6/2014	3/6/2014 09:41:50	1000	1000	3/6/2014	3/6/2014 09:41:50	1000	1000	3/6/2014	3/6/2014 09:41:50
02-0194	3	2	5	1	0	3/6/2014 10:04:26	3/6/2014	10-00	5	9	1	1		1	3/6/2014 10:04:26	0					51255	0	2	1	11-15	4	4	3/6/2014	3/6/2014 10:03:40	1000	1000	3/6/2014	3/6/2014 10:03:40	1000	1000	3/6/2014	3/6/2014 10:03:40	1000	1000	3/6/2014	3/6/2014 10:03:40	1000	1000	3/6/2014	3/6/2014 10:03:40
02-0195	2	2	5	1	0	3/6/2014 10:35:04	3/6/2014	10-28	5	9	1	1		1	3/6/2014 10:35:04	0					51256	0	2			4	4	3/6/2014	3/6/2014 10:34:15	1000	1000	3/6/2014	3/6/2014 10:34:15	1000	1000	3/6/2014	3/6/2014 10:34:15	1000	1000	3/6/2014	3/6/2014 10:34:15	1000	1000	3/6/2014	3/6/2014 10:34:15
02-0196	3	2	5	1	0	3/6/2014 12:10:56	3/6/2014	12-04	5	9	1	1		1	3/6/2014 12:10:56	0					51264	0	2	1	10-47	4	4	3/6/2014	3/6/2014 12:10:23	1000	1000	3/6/2014	3/6/2014 12:10:23	1000	1000	3/6/2014	3/6/2014 12:10:23	1000	1000	3/6/2014	3/6/2014 12:10:23	1000	1000	3/6/2014	3/6/2014 12:10:23
02-0197	1	2	5	1	0	3/7/2014 08:54:11	3/7/2014	08-49	5	9	1	1		1	3/7/2014 08:54:11	0					51265	0	2			4	4	3/7/2014	3/7/2014 08:53:23	1000	1000	3/7/2014	3/7/2014 08:53:23	1000	1000	3/7/2014	3/7/2014 08:53:23	1000	1000	3/7/2014	3/7/2014 08:53:23	1000	1000	3/7/2014	3/7/2014 08:53:23
02-0198	1	2	5	1	0	3/7/2014 09:15:47	3/7/2014	09-10	5	9	1	1		1	3/7/2014 09:15:47	0					51266	0	2			4	4	3/7/2014	3/7/2014 09:15:13	1000	1000	3/7/2014	3/7/2014 09:15:13	1000	1000	3/7/2014	3/7/2014 09:15:13	1000	1000	3/7/2014	3/7/2014 09:15:13	1000	1000	3/7/2014	3/7/2014 09:15:13
02-0199	3	2	5	1	0	3/7/2014 09:44:55	3/7/2014	09-39	5	9	1	1		1	3/7/2014 09:44:55	0					51267	0	2	1	12-23	4	4	3/7/2014	3/7/2014 09:45:48	1000	1000	3/7/2014	3/7/2014 09:45:48	1000	1000	3/7/2014	3/7/2014 09:45:48	1000	1000	3/7/2014	3/7/2014 09:45:48	1000	1000	3/7/2014	3/7/2014 09:45:48
02-0200	1	2	5	1	0	3/7/2014 09:56:18	3/7/2014	09-51	5	9	1	1		1	3/7/2014 09:56:18	0					51268	0	2			4	4	3/7/2014	3/7/2014 09:56:44	1000	1000	3/7/2014	3/7/2014 09:56:44	1000	1000	3/7/2014	3/7/2014 09:56:44	1000	1000	3/7/2014	3/7/2014 09:56:44	1000	1000	3/7/2014	3/7/2014 09:56:44
02-0201	3	2	5	1	0	3/7/2014 10:03:41	3/7/2014	10-00	5	9	1	1		1	3/7/2014 10:03:41	0					51269	0	2	1	12-12	4	4	3/7/2014	3/7/2014 10:03:17	1000	1000	3/7/2014	3/7/2014 10:03:17	1000	1000	3/7/2014	3/7/2014 10:03:17	1000	1000	3/7/2014	3/7/2014 10:03:17	1000	1000	3/7/2014	3/7/2014 10:03:17
02-0202	2	2	5	1	0	3/10/2014 09:21:42	3/10/2014	10-14	5	9	1	1		1	3/10/2014 09:21:42	0					51278	0	2			1000	4	3/10/2014	3/10/2014 09:22:47	1000	1000	3/10/2014	3/10/2014 09:22:47	1000	1000	3/10/2014	3/10/2014 09:22:47	1000	1000	3/10/2014	3/10/2014 09:22:47	1000	1000	3/10/2014	3/10/2014 09:22:47
02-0203	1	2	5	1	0	3/10/2014 10:13:46	3/10/2014	10-05	5	9	1	1		1	3/10/2014 10:13:46	0					51279	0	2			5	4	3/10/2014	3/10/2014 10:13:02	1000	1000	3/10/2014	3/10/2014 10:13:02	1000	1000	3/10/2014	3/10/2014 10:13:02	1000	1000	3/10/2014	3/10/2014 10:13:02	1000	1000	3/10/2014	3/10/2014 10:13:02
02-0204	2	2	5	1	0	3/10/2014 10:38:39	3/10/2014	10-30	5	9	1	1		1	3/10/2014 10:38:39	0					51280	0	2			4	4	3/10/2014	3/10/2014 10:39:14	1000	1000	3/10/2014	3/10/2014 10:39:14	1000	1000	3/10/2014	3/10/2014 10:39:14	1000	1000	3/10/2014	3/10/2014 10:39:14	1000	1000	3/10/2014	3/10/2014 10:39:14
02-0205	3	2	5	1	0	3/11/2014 08:37:02	3/11/2014	08-27	5	9	1	1		1	3/11/2014 08:37:02	0					51281	0	2	1	09-33	4	4	3/11/2014	3/11/2014 08:36:31	1000	1000	3/11/2014	3/11/2014 08:36:31	1000	1000	3/11/2014	3/11/2014 08:36:31	1000	1000	3/11/2014	3/11/2014 08:36:31	1000	1000	3/11/2014	3/11/2014 08:36:31
02-0206	2	2	5	1	0	3/11/2014 08:45:15	3/11/2014	08-40	5	9	1	1		1	3/11/2014 08:45:15	0					51282	0	2			4	4	3/11/2014	3/11/2014 08:45:15	1000	1000	3/11/2014	3/11/2014 08:45:15	1000	1000	3/11/2014	3/11/2014 08:45:15	1000	1000	3/11/2014	3/11/2014 08:45:15	1000	1000	3/11/2014	3/11/2014 08:45:15
02-0207	1	2	5	1	0	3/11/2014 10:40:39	3/11/2014	10-37	5	9	1	1		1	3/11/2014 10:40:39	0					51290	0	2			4	4	3/11/2014	3/11/2014 10:41:02	1000	1000	3/11/2014	3/11/2014 10:41:02	1000	1000	3/11/2014	3/11/2014 10:41:02	1000	1000	3/11/2014	3/11/2014 10:41:02	1000	1000	3/11/2014	3/11/2014 10:41:02
02-0208	3	2	5	1	0	3/11/2014 11:25:25	3/11/2014	11-20	5	9	1	1		1	3/11/2014 11:25:25	0					51291	0	2	1	12-23	4	4	3/11/2014	3/11/2014 11:24:43	1000	1000	3/11/2014	3/11/2014 11:24:43	1000	1000	3/11/2014	3/11/2014 11:24:43	1000	1000	3/11/2014	3/11/2014 11:24:43	1000	1000	3/11/2014	3/11/2014 11:24:43
02-0209	1	2	5	1	0	3/11/2014 11:42:59	3/11/2014	11-37	5	9	1	1		1	3/11/2014 11:42:59	0					51292	0	2			4	4	3/11/2014	3/11/2014 11:42:12	1000	1000	3/11/2014	3/11/2014 11:42:12	1000	1000	3/11/2014	3/11/2014 11:42:12	1000	1000	3/11/2014	3/11/2014 11:42:12	1000	1000	3/11/2014	3/11/2014 11:42:12
02-0210	3	2	5	1	0	3/13/2014 09:09:08	3/13/2014	09-04	5	9	1	1		1	3/13/2014 09:09:08	0					51295	0	2	1	10-02	4	4	3/13/2014	3/13/2014 09:08:30	1000	1000	3/13/2014	3/13/2014 09:08:30	1000	1000	3/13/2014	3/13/2014 09:08:30	1000	1000	3/13/2014	3/13/2014 09:08:30	1000	1000	3/13/2014	3/13/2014 09:08:30
02-0211	2	2	5	1	0	3/13/2014 09:17:20	3/13/2014	09-12	5	9	1	1		1	3/13/2014 09:17:20	0					51296	0	2			4	4	3/13/2014	3/13/2014 09:17:14	1000	1000	3/13/2014	3/13/2014 09:17:14	1000	1000	3/13/2014	3/13/2014 09:17:14	1000	1000	3/13/2014	3/13/2014 09:17:14	1000	1000	3/13/2014	3/13/2014 09:17:14
02-0212	2	2	5	1	0	3/13/2014 09:46:58	3/13/2014	09-40	5	9	1	1		1	3/13/2014 09:46:58	0					51297	0	2			4	4	3/13/2014	3/13/2014 09:47:49	1000	1000	3/13/2014	3/13/2014 09:47:49	1000	1000	3/13/2014	3/13/2014 09:47:49	1000	1000	3/13/2014	3/13/2014 09:47:49	1000	1000	3/13/2014	3/13/2014 09:47:49
02-0213	1	2	5	1	0	3/13/2014 09:56:27	3/13/2014	09-51	5	9	1	1		1	3/13/2014 09:56:27	0					51298	0	2			4	4	3/13/2014	3/13/2014 09:56:33	1000	1000	3/13/2014	3/13/2014 09:56:33	1000	1000	3/13/2014	3/13/2014 09:56:33	1000	1000	3/13/2014	3/13/2014 09:56:33	1000	1000	3/13/2014	3/13/2014 09:56:33
02-0214	2	2	5	1	0	3/13/2014 10:13:37	3/13/2014	10-09	5	9	1	1		1	3/13/2014 10:13:37	0					51299	0	2			4	4	3/13/2014	3/13/2014 10:14:02	1000	1000	3/13/2014	3/13/2014 10:14:02	1000	1000	3/13/2014	3/13/2014 10:14:02	1000	1000	3/13/2014	3/13/2014 10:14:02	1000	1000	3/13/2014	3/13/2014 10:14:02
02-0215	3	2	5	1	0	3/13/2014 10:22:13	3/13/2014	10-17	5	9	1	1		1	3/13/2014 10:22:13	0					51300	0	2	1	13-03	4	4	3/13/2014	3/13/2014 10:22:46	1000	1000	3/13/2014	3/13/2014 10:22:46	1000	1000	3/13/2014	3/13/2014 10:22:46	1000	1000	3/13/2014	3/13/2014 10:22:46	1000	1000	3/13/2014	3/13/2014 10:22:46
02-0216	1	2	5	1	0	3/13/2014 10:51:03	3/13/2014	10-45	5	9	1	1		1	3/13/2014 10:51:03	0					51306	0	2			4	4	3/13/2014	3/13/2014 10:51:10	1000	1000	3/13/2014	3/13/2014 10:51:10	1000	1000	3/13/2014	3/13/2014 10:51:10	1000	1000	3/13/2014	3/13/2014 10:51:10	1000	1000	3/13/2014	3/13/2014 10:51:10
02-0217	2	2	5	1	0	3/14/2014 08:49:47	3/14/2014	08-45	5	9	1	1		1	3/14/2014 08:49:47	0					51313	0	2			4	4	3/14/2014	3/14/2014 08:50:38	1000	1000	3/14/2014	3/14/2014 08:50:38	1000	1000	3/14/2014	3/14/2014 08:50:38	1000	1000	3/14/2014	3/14/2014 08:50:38	1000	1000	3/14/2014	3/14/2014 08:50:38
02-0218	3	2	5	1	0	3/14/2014 09:56:34	3/14/2014	09-51	5	9	1	1		1	3/14/2014 09:56:34	0					51316	0	2	1	10-43	4	4	3/14/2014	3/14/2014 09:56:10	1000	1000	3/14/2014	3/14/2014 09:56:10	1000	1000	3/14/2014	3/14/2014 09:56:10	1000	1000	3/14/2014	3/14/2014 09:56:10	1000	1000	3/14/2014	3/14/2014 09:56:10
02-0219	1	2	5	1	0	3/14/2014 10:03:33	3/14/2014	10-00	5	9	1	1		1	3/14/2014 10:03:33	0					51317	0	2			4	4	3/14/2014	3/14/2014 10:02:43	1000	1000	3/14/2014	3/14/2014 10:02:43	1000	1000	3/14/2014	3/14/2014 10:02:43	1000	1000	3/14/2014	3/14/2014 10:02:43	1000	1000	3/14/2014	3/14/2014 10:02:43
02-0220	2	2	5	1	0	3/14/2014 10:15:56	3/14/2014	10-09	5	9	1	1		1	3/14/2014 10:15:56	0					51318	0	2			4	4	3/14/2014	3/14/2014 10:15:50	1000	1000	3/14/2014	3/14/2014 10:15:50	1000	1000	3/14/2014	3/14/2014 10:15:50	1000	1000	3/14/2014	3/14/2014 10:15:50	1000	1000	3/14/2014	3/14/2014 10:15:50
02-0221	3	2	5	1	0	3/14/2014 10:26:02	3/14/2014	10-20	5	9	1	1		1	3/14/2014 10:26:02	0					51319	0	2	1	11-42	4	4	3/14/2014	3/14/2014 10:26:45	1000	1000	3/14/2014	3/14/2014 10:26:45	1000	1000	3/14/2014	3/14/2014 10:26:45	1000	1000	3/14/2014	3/14/2014 10:26:45	1000	1000	3/14/2014	3/14/2014 10:26:45
02-0223	2	2	5	1	0	3/14/2014 10:54:10	3/14/2014	10-50	5	9	1	1		1	3/14/2014 10:54:10	0					51324	0	2			4	4	3/14/2014	3/14/2014 10:55:09	1000	1000	3/14/2014	3/14/2014 10:55:09	1000	1000	3/14/2014	3/14/2014 10:55:09	1000	1000	3/14/2014	3/14/2014 10:55:09	1000	1000	3/14/2014	3/14/2014 10:55:09
02-0224	1	2	5	1	0	3/14/2014 11:11:39	3/14/2014	11-03	5	9	1	1		1	3/14/2014 11:11:39	0					51325	0	2			4	4	3/14/2014	3/14/2014 11:12:37	1000	1000	3/14/2014	3/14/2014 11:12:37	1000	1000	3/14/2014	3/14/2014 11:12:37	1000	1000	3/14/2014	3/14/2014 11:12:37	1000	1000	3/14/2014	3/14/2014 11:12:37
02-0225	1	2	5	1	0	3/17/2014 09:25:37	3/17/2014	09-22	5	9	1	1		1	3/17/2014 09:25:37	0					51338	0	2			4	4	3/17/2014	3/17/2014 09:26:35	1000	1000	3/17/2014	3/17/2014 09:26:35	1000	1000	3/17/2014	3/17/2014 09:26:35	1000	1000	3/17/2014	3/17/2014 09:26:35	1000	1000	3/17/2014	3/17/2014 09:26:35
02-0226	2	2	5	1	0	3/17/2014 10:22:56	3/17/2014	10-17	5	9	1	1		1	3/17/2014 10:22:55	0					51342	0	2			4	4	3/17/2014	3/17/2014 10:23:23	1000	1000	3/17/2014	3/17/2014 10:23:23	1000	1000	3/17/2014	3/17/2014 10:23:23	1000	1000	3/17/2014	3/17/2014 10:23:23	1000	1000	3/17/2014	3/17/2014 10:23:23
02-0227	2	2	5	1	0	3/17/2014 10:38:38	3/17/2014	10-33	5	9	1	1		1	3/17/2014 10:38:38	0					51343	0	2			4	4	3/17/2014	3/17/2014 10:38:41	1000	1000	3/17/2014	3/17/2014 10:38:41	1000	1000	3/17/2014	3/17/2014 10:38:41	1000	1000	3/17/2014	3/17/2014 10:38:41	1000	1000	3/17/2014	3/17/2014 10:38:41
02-0228	3	2	5	1	0	3/17/2014 10:48:05	3/17/2014	10-43	5	9	1	1		1	3/17/2014 10:48:05	0					51344	0	2	1	12-36	4	4	3/17/2014	3/17/2014 10:47:25	1000	1000	3/17/2014	3/17/2014 10:47:25	1000	1000	3/17/2014	3/17/2014 10:47:25	1000	1000	3/17/2014	3/17/2014 10:47:25	1000	1000	3/17/2014	3/17/2014 10:47:25
02-0229	1	2	5	1	0	3/18/2014 10:15:07	3/18/2014	10-11	5	9	1	1		1	3/18/2014 10:15:07	0					51351	0	2			4	4	3/18/2014	3/18/2014 10:14:15	1000	1000	3/18/2014	3/18/2014 10:14:15	1000	1000	3/18/2014	3/18/2014 10:14:15	1000	1000	3/18/2014	3/18/2014 10:14:15	1000	1000	3/18/2014	3/18/2014 10:14:15
02-0230	1	2	5	1	0	3/19/2014 09:14:50	3/19/2014	09-08	5	9	1	1		1	3/19/2014 09:14:50	0					51352	0	2			4	4	3/19/2014	3/19/2014 09:14:53	1000	1000	3/19/2014	3/19/2014 09:14:53	1000	1000	3/19/2014	3/19/2014 09:14:53	1000	1000	3/19/2014	3/19/2014 09:14:53	1000	1000	3/19/2014	3/19/2014 09:14:53
02-0231	2	2	5	1	0	3/19/2014 09:29:16	3/19/2014	09-25	5	9	1	1		1	3/19/2014 09:29:16	0					51353	0	2			4	4	3/19/2014	3/19/2014 09:30:10	1000	1000	3/19/2014	3/19/2014 09:30:10	1000	1000	3/19/2014	3/19/2014 09:30:10	1000	1000	3/19/2014	3/19/2014 09:30:10	1000	1000	3/19/2014	3/19/2014 09:30:10
02-0232	3	2	5	1	0	3/19/2014 09:43:05	3/19/2014	09-38	5	9	1	1		1	3/19/2014 09:43:05	0					51354	0	2	1	12-11	4	4	3/19/2014	3/19/2014 09:43:17	1000	1000	3/19/2014	3/19/2014 09:43:17	1000	1000	3/19/2014	3/19/2014 09:43:17	1000	1000	3/19/2014	3/19/2014 09:43:17	1000	1000	3/19/2014	3/19/2014 09:43:17
02-0233	3	2	5	1	0	3/19/2014 10:01:15	3/19/2014	09-55	5	9	1	1		1	3/19/2014 10:01:15	0					51355	0	2	1	12-21	4	4	3/19/2014	3/19/2014 10:00:45	1000	1000	3/19/2014	3/19/2014 10:00:45	1000	1000	3/19/2014	3/19/2014 10:00:45	1000	1000	3/19/2014	3/19/2014 10:00:45	1000	1000	3/19/2014	3/19/2014 10:00:45
02-0234	1	2	5	1	0	3/19/2014 10:33:36	3/19/2014	10-30	5	9	1	1		1	3/19/2014 10:33:36	0					51356	0	2			4	4	3/19/2014	3/19/2014 10:33:31	1000	1000	3/19/2014	3/19/2014 10:33:31	1000	1000	3/19/2014	3/19/2014 10:33:31	1000	1000	3/19/2014	3/19/2014 10:33:31	1000	1000	3/19/2014	3/19/2014 10:33:31
02-0235	2	2	5	1	0	3/19/2014 10:58:00	3/19/2014	10-52	5	9	1	1		1	3/19/2014 10:58:00	0					51360	0	2			4	4	3/19/2014	3/19/2014 10:57:33	1000	1000	3/19/2014	3/19/2014 10:57:33	1000	1000	3/19/2014	3/19/2014 10:57:33	1000	1000	3/19/2014	3/19/2014 10:57:33	1000	1000	3/19/2014	3/19/2014 10:57:33
02-0236	1	2	5	1	0	3/19/2014 11:17:03	3/19/2014	11-10	5	9	1	1		1	3/19/2014 11:17:03	0					51361	0	2			4	4	3/19/2014	3/19/2014 11:17:13	1000	1000	3/19/2014	3/19/2014 11:17:13	1000	1000	3/19/2014	3/19/2014 11:17:13	1000	1000	3/19/2014	3/19/2014 11:17:13	1000	1000	3/19/2014	3/19/2014 11:17:13
02-0237	3	2	5	1	0	3/19/2014 11:35:45	3/19/2014	11-29	5	9	1	1		1	3/19/2014 11:35:45	0					51362	0	2	1	12-29	4	4	3/19/2014	3/19/2014 11:34:41	1000	1000	3/19/2014	3/19/2014 11:34:41	1000	1000	3/19/2014	3/19/2014 11:34:41	1000	1000	3/19/2014	3/19/2014 11:34:41	1000	1000	3/19/2014	3/19/2014 11:34:41
02-0238	3	2	5	1	0	3/19/2014 11:54:10	3/19/2014	11-46	5	9	1	1		1	3/19/2014 11:54:10	0					51363	0	2	1	12-54	4	4	3/19/2014	3/19/2014 11:54:21	1000	1000	3/19/2014	3/19/2014 11:54:21	1000	1000	3/19/2014	3/19/2014 11:54:21	1000	1000	3/19/2014	3/19/2014 11:54:21	1000	1000	3/19/2014	3/19/2014 11:54:21
02-0239	1	2	5	1	0	3/19/2014 13:08:56	3/19/2014	13-01	5	9	1	1		1	3/19/2014 13:08:56	0					51375	0	2			4	4	3/19/2014	3/19/2014 13:08:38	1000	1000	3/19/2014	3/19/2014 13:08:38	1000	1000	3/19/2014	3/19/2014 13:08:38	1000	1000	3/19/2014	3/19/2014 13:08:38	1000	1000	3/19/2014	3/19/2014 13:08:38
02-0240	1	2	5	1	0	3/20/2014 09:40:51	3/20/2014	09-36	5	9	1	1		1	3/20/2014 09:40:51	0					51376	0	2			4	4	3/20/2014	3/20/2014 09:40:42	1000	1000	3/20/2014	3/20/2014 09:40:42	1000	1000	3/20/2014	3/20/2014 09:40:42	1000	1000	3/20/2014	3/20/2014 09:40:42	1000	1000	3/20/2014	3/20/2014 09:40:42
02-0241	3	2	5	1	0	3/20/2014 09:49:16	3/20/2014	09-44	5	9	1	1		1	3/20/2014 09:49:16	0					51377	0	2	1	10-46	4	4	3/20/2014	3/20/2014 09:49:26	1000	1000	3/20/2014	3/20/2014 09:49:26	1000	1000	3/20/2014	3/20/2014 09:49:26	1000	1000	3/20/2014	3/20/2014 09:49:26	1000	1000	3/20/2014	3/20/2014 09:49:26
02-0242	2	2	5	1	0	3/20/2014 11:48:53	3/20/2014	11-29	5	9	1	1		1	3/20/2014 11:48:53	0					51380	0	2			4	4	3/20/2014	3/20/2014 11:49:35	1000	1000	3/20/2014	3/20/2014 11:49:35	1000	1000	3/20/2014	3/20/2014 11:49:35	1000	1000	3/20/2014	3/20/2014 11:49:35	1000	1000	3/20/2014	3/20/2014 11:49:35
02-0243	2	2	5	1	0	3/20/2014 13:33:17	3/20/2014	13-28	5	9	1	1		1	3/20/2014 13:33:17	0					51381	0	2			4	4	3/20/2014	3/20/2014 13:32:16	1000	1000	3/20/2014	3/20/2014 13:32:16	1000	1000	3/20/2014	3/20/2014 13:32:16	1000	1000	3/20/2014	3/20/2014 13:32:16	1000	1000	3/20/2014	3/20/2014 13:32:16
02-0244	2	2	5	1	0	3/21/2014 09:17:52	3/21/2014	09-10	5	9	1	1		1	3/21/2014 09:17:52	0					51385	0	2			4	4	3/21/2014	3/21/2014 09:18:28	1000	1000	3/21/2014	3/21/2014 09:18:28	1000	1000	3/21/2014	3/21/2014 09:18:28	1000	1000	3/21/2014	3/21/2014 09:18:28	1000	1000	3/21/2014	3/21/2014 09:18:28
02-0245	1	2	5	1	0	3/21/2014 09:32:57	3/21/2014	09-23	5	9	1	1	PROVIDER WAS UNABLE TO INSERT JADELLE SO CLIENT WAS ADVISED TO CONSULT THE HUSBAND ON AN ALTERNATIVE METHOD.	1	3/21/2014 09:32:57	0					51386	0	2			4	4	3/21/2014	3/21/2014 09:33:45	1000	1000	3/21/2014	3/21/2014 09:33:45	1000	1000	3/21/2014	3/21/2014 09:33:45	1000	1000	3/21/2014	3/21/2014 09:33:45	1000	1000	3/21/2014	3/21/2014 09:33:45
02-0246	3	2	5	1	0	3/21/2014 10:27:47	3/21/2014	10-23	5	9	1	1		1	3/21/2014 10:27:47	0					51387	0	2	1	12-23	4	4	3/21/2014	3/21/2014 10:28:22	1000	1000	3/21/2014	3/21/2014 10:28:22	1000	1000	3/21/2014	3/21/2014 10:28:22	1000	1000	3/21/2014	3/21/2014 10:28:22	1000	1000	3/21/2014	3/21/2014 10:28:22
02-0247	3	2	5	1	0	3/21/2014 10:37:02	3/21/2014	10-31	5	9	1	1		1	3/21/2014 10:37:02	0					51388	0	2	1	12-29	4	4	3/21/2014	3/21/2014 10:37:06	1000	1000	3/21/2014	3/21/2014 10:37:06	1000	1000	3/21/2014	3/21/2014 10:37:06	1000	1000	3/21/2014	3/21/2014 10:37:06	1000	1000	3/21/2014	3/21/2014 10:37:06
02-0248	2	2	5	1	0	3/21/2014 10:53:42	3/21/2014	10-49	5	9	1	1		1	3/21/2014 10:53:42	0					51389	0	2			4	4	3/21/2014	3/21/2014 10:54:35	1000	1000	3/21/2014	3/21/2014 10:54:35	1000	1000	3/21/2014	3/21/2014 10:54:35	1000	1000	3/21/2014	3/21/2014 10:54:35	1000	1000	3/21/2014	3/21/2014 10:54:35
02-0249	2	2	5	1	0	3/21/2014 11:32:28	3/21/2014	11-29	5	9	1	1		1	3/21/2014 11:32:27	0					51390	0	2			4	4	3/21/2014	3/21/2014 11:31:43	1000	1000	3/21/2014	3/21/2014 11:31:43	1000	1000	3/21/2014	3/21/2014 11:31:43	1000	1000	3/21/2014	3/21/2014 11:31:43	1000	1000	3/21/2014	3/21/2014 11:31:43
02-0250	1	2	5	1	0	3/21/2014 11:45:47	3/21/2014	11-42	5	9	1	1		1	3/21/2014 11:45:47	0					51391	0	2			4	4	3/21/2014	3/21/2014 11:44:50	1000	1000	3/21/2014	3/21/2014 11:44:50	1000	1000	3/21/2014	3/21/2014 11:44:50	1000	1000	3/21/2014	3/21/2014 11:44:50	1000	1000	3/21/2014	3/21/2014 11:44:50
02-0251	1	2	5	1	0	3/21/2014 11:55:58	3/21/2014	11-50	5	9	1	1		1	3/21/2014 11:55:58	0					51392	0	2			4	4	3/21/2014	3/21/2014 11:55:45	1000	1000	3/21/2014	3/21/2014 11:55:45	1000	1000	3/21/2014	3/21/2014 11:55:45	1000	1000	3/21/2014	3/21/2014 11:55:45	1000	1000	3/21/2014	3/21/2014 11:55:45
02-0252	3	2	5	1	0	3/24/2014 08:55:33	3/24/2014	08-51	5	9	1	1		1	3/24/2014 08:55:33	0					51403	0	2	1	10-00	4	4	3/24/2014	3/24/2014 08:55:26	1000	1000	3/24/2014	3/24/2014 08:55:26	1000	1000	3/24/2014	3/24/2014 08:55:26	1000	1000	3/24/2014	3/24/2014 08:55:26	1000	1000	3/24/2014	3/24/2014 08:55:26
02-0253	2	2	5	1	0	3/24/2014 09:06:10	3/24/2014	09-00	5	9	1	1		1	3/24/2014 09:06:10	0					51404	0	2			4	4	3/24/2014	3/24/2014 09:06:22	1000	1000	3/24/2014	3/24/2014 09:06:22	1000	1000	3/24/2014	3/24/2014 09:06:22	1000	1000	3/24/2014	3/24/2014 09:06:22	1000	1000	3/24/2014	3/24/2014 09:06:22
02-0254	3	2	5	1	0	3/24/2014 09:21:00	3/24/2014	09-16	5	9	1	1		1	3/24/2014 09:21:00	0					51405	0	2	1	12-10	4	4	3/24/2014	3/24/2014 09:21:39	1000	1000	3/24/2014	3/24/2014 09:21:39	1000	1000	3/24/2014	3/24/2014 09:21:39	1000	1000	3/24/2014	3/24/2014 09:21:39	1000	1000	3/24/2014	3/24/2014 09:21:39
02-0255	3	2	5	1	0	3/24/2014 09:40:43	3/24/2014	09-32	5	9	1	1		1	3/24/2014 09:40:43	0					51406	0	2	1	12-16	4	4	3/24/2014	3/24/2014 09:41:19	1000	1000	3/24/2014	3/24/2014 09:41:19	1000	1000	3/24/2014	3/24/2014 09:41:19	1000	1000	3/24/2014	3/24/2014 09:41:19	1000	1000	3/24/2014	3/24/2014 09:41:19
02-0256	2	2	5	1	0	3/24/2014 10:09:24	3/24/2014	10-04	5	9	1	1		1	3/24/2014 10:09:24	0					51409	0	2			4	4	3/24/2014	3/24/2014 10:09:43	1000	1000	3/24/2014	3/24/2014 10:09:43	1000	1000	3/24/2014	3/24/2014 10:09:43	1000	1000	3/24/2014	3/24/2014 10:09:43	1000	1000	3/24/2014	3/24/2014 10:09:43
02-0257	3	2	5	1	0	3/24/2014 10:19:52	3/24/2014	10-15	5	9	1	1		1	3/24/2014 10:19:52	0					51410	0	2	1	12-26	4	4	3/24/2014	3/24/2014 10:20:38	1000	1000	3/24/2014	3/24/2014 10:20:38	1000	1000	3/24/2014	3/24/2014 10:20:38	1000	1000	3/24/2014	3/24/2014 10:20:38	1000	1000	3/24/2014	3/24/2014 10:20:38
02-0258	1	2	5	1	0	3/25/2014 09:19:42	3/25/2014	09-14	5	9	1	1		1	3/25/2014 09:19:42	0					51422	0	2			4	4	3/25/2014	3/25/2014 09:19:05	1000	1000	3/25/2014	3/25/2014 09:19:05	1000	1000	3/25/2014	3/25/2014 09:19:05	1000	1000	3/25/2014	3/25/2014 09:19:05	1000	1000	3/25/2014	3/25/2014 09:19:05
02-0259	2	2	5	1	0	3/25/2014 09:28:41	3/25/2014	09-22	5	9	1	1		1	3/25/2014 09:28:41	0					51423	0	2			4	4	3/25/2014	3/25/2014 09:27:49	1000	1000	3/25/2014	3/25/2014 09:27:49	1000	1000	3/25/2014	3/25/2014 09:27:49	1000	1000	3/25/2014	3/25/2014 09:27:49	1000	1000	3/25/2014	3/25/2014 09:27:49
02-0260	1	2	5	1	0	3/25/2014 09:39:26	3/25/2014	09-34	5	9	1	1		1	3/25/2014 09:39:26	0					51424	0	2			4	4	3/25/2014	3/25/2014 09:38:44	1000	1000	3/25/2014	3/25/2014 09:38:44	1000	1000	3/25/2014	3/25/2014 09:38:44	1000	1000	3/25/2014	3/25/2014 09:38:44	1000	1000	3/25/2014	3/25/2014 09:38:44
02-0261	1	2	5	1	0	3/25/2014 12:14:11	3/25/2014	12-08	5	9	1	1		1	3/25/2014 12:14:11	0					51428	0	2			4	4	3/25/2014	3/25/2014 12:13:50	1000	1000	3/25/2014	3/25/2014 12:13:50	1000	1000	3/25/2014	3/25/2014 12:13:50	1000	1000	3/25/2014	3/25/2014 12:13:50	1000	1000	3/25/2014	3/25/2014 12:13:50
02-0262	3	2	5	1	0	3/25/2014 12:29:14	3/25/2014	12-23	5	9	1	1		1	3/25/2014 12:29:14	0					51429	0	2	1	13-35	4	4	3/25/2014	3/25/2014 12:29:08	1000	1000	3/25/2014	3/25/2014 12:29:08	1000	1000	3/25/2014	3/25/2014 12:29:08	1000	1000	3/25/2014	3/25/2014 12:29:08	1000	1000	3/25/2014	3/25/2014 12:29:08
02-0263	2	2	5	1	0	3/26/2014 09:01:35	3/26/2014	08-56	5	9	1	1		1	3/26/2014 09:01:36	0					51431	0	2			4	4	3/26/2014	3/26/2014 09:01:13	1000	1000	3/26/2014	3/26/2014 09:01:13	1000	1000	3/26/2014	3/26/2014 09:01:13	1000	1000	3/26/2014	3/26/2014 09:01:13	1000	1000	3/26/2014	3/26/2014 09:01:13
02-0264	3	2	5	1	0	3/26/2014 09:15:59	3/26/2014	09-11	5	9	1	1		1	3/26/2014 09:15:59	0					51432	0	2	1	10-12	4	4	3/26/2014	3/26/2014 09:16:30	1000	1000	3/26/2014	3/26/2014 09:16:30	1000	1000	3/26/2014	3/26/2014 09:16:30	1000	1000	3/26/2014	3/26/2014 09:16:30	1000	1000	3/26/2014	3/26/2014 09:16:30
02-0265	1	2	5	1	0	3/26/2014 09:23:41	3/26/2014	09-19	5	9	1	1		1	3/26/2014 09:23:42	0					51433	0	2			4	4	3/26/2014	3/26/2014 09:23:03	1000	1000	3/26/2014	3/26/2014 09:23:03	1000	1000	3/26/2014	3/26/2014 09:23:03	1000	1000	3/26/2014	3/26/2014 09:23:03	1000	1000	3/26/2014	3/26/2014 09:23:03
02-0266	3	2	5	1	0	3/26/2014 09:39:09	3/26/2014	09-34	5	9	1	1		1	3/26/2014 09:39:10	0					51436	0	2	1	12-12	4	4	3/26/2014	3/26/2014 09:38:21	1000	1000	3/26/2014	3/26/2014 09:38:21	1000	1000	3/26/2014	3/26/2014 09:38:21	1000	1000	3/26/2014	3/26/2014 09:38:21	1000	1000	3/26/2014	3/26/2014 09:38:21
02-0267	1	2	5	1	0	3/26/2014 09:48:32	3/26/2014	09-42	5	9	1	1		1	3/26/2014 09:48:32	0					51437	0	2			4	4	3/26/2014	3/26/2014 09:49:16	1000	1000	3/26/2014	3/26/2014 09:49:16	1000	1000	3/26/2014	3/26/2014 09:49:16	1000	1000	3/26/2014	3/26/2014 09:49:16	1000	1000	3/26/2014	3/26/2014 09:49:16
02-0268	2	2	5	1	0	3/26/2014 11:23:27	3/26/2014	11-15	5	9	1	1		1	3/26/2014 11:23:27	0					51441	0	2			4	4	3/26/2014	3/26/2014 11:23:12	1000	1000	3/26/2014	3/26/2014 11:23:12	1000	1000	3/26/2014	3/26/2014 11:23:12	1000	1000	3/26/2014	3/26/2014 11:23:12	1000	1000	3/26/2014	3/26/2014 11:23:12
02-0269	1	2	5	1	0	3/26/2014 11:31:36	3/26/2014	11-27	5	9	1	1		1	3/26/2014 11:31:36	0					51442	0	2			4	4	3/26/2014	3/26/2014 11:31:57	1000	1000	3/26/2014	3/26/2014 11:31:57	1000	1000	3/26/2014	3/26/2014 11:31:57	1000	1000	3/26/2014	3/26/2014 11:31:57	1000	1000	3/26/2014	3/26/2014 11:31:57
02-0270	2	2	5	1	0	3/26/2014 11:45:25	3/26/2014	11-40	5	9	1	1		1	3/26/2014 11:45:25	0					51443	0	2			4	4	3/26/2014	3/26/2014 11:45:03	1000	1000	3/26/2014	3/26/2014 11:45:03	1000	1000	3/26/2014	3/26/2014 11:45:03	1000	1000	3/26/2014	3/26/2014 11:45:03	1000	1000	3/26/2014	3/26/2014 11:45:03
02-0271	2	2	5	1	0	3/26/2014 12:18:10	3/26/2014	12-11	5	9	1	1		1	3/26/2014 12:18:10	0					51449	0	2			4	4	3/26/2014	3/26/2014 12:17:49	1000	1000	3/26/2014	3/26/2014 12:17:49	1000	1000	3/26/2014	3/26/2014 12:17:49	1000	1000	3/26/2014	3/26/2014 12:17:49	1000	1000	3/26/2014	3/26/2014 12:17:49
02-0272	1	2	5	1	0	3/27/2014 09:03:43	3/27/2014	08-58	5	9	1	1		1	3/27/2014 09:03:43	0					51460	0	2			4	4	3/27/2014	3/27/2014 09:03:00	1000	1000	3/27/2014	3/27/2014 09:03:00	1000	1000	3/27/2014	3/27/2014 09:03:00	1000	1000	3/27/2014	3/27/2014 09:03:00	1000	1000	3/27/2014	3/27/2014 09:03:00
02-0273	2	2	5	1	0	3/27/2014 09:44:59	3/27/2014	09-38	5	9	1	1		1	3/27/2014 09:44:59	0					51461	0	2			4	4	3/27/2014	3/27/2014 09:44:30	1000	1000	3/27/2014	3/27/2014 09:44:30	1000	1000	3/27/2014	3/27/2014 09:44:30	1000	1000	3/27/2014	3/27/2014 09:44:30	1000	1000	3/27/2014	3/27/2014 09:44:30
02-0274	2	2	5	1	0	3/27/2014 09:56:59	3/27/2014	09-51	5	9	1	1		1	3/27/2014 09:56:59	0					51462	0	2			4	4	3/27/2014	3/27/2014 09:57:37	1000	1000	3/27/2014	3/27/2014 09:57:37	1000	1000	3/27/2014	3/27/2014 09:57:37	1000	1000	3/27/2014	3/27/2014 09:57:37	1000	1000	3/27/2014	3/27/2014 09:57:37
02-0275	1	2	5	1	0	3/27/2014 10:07:45	3/27/2014	10-03	5	9	1	1		1	3/27/2014 10:07:45	0					51463	0	2			4	4	3/27/2014	3/27/2014 10:08:32	1000	1000	3/27/2014	3/27/2014 10:08:32	1000	1000	3/27/2014	3/27/2014 10:08:32	1000	1000	3/27/2014	3/27/2014 10:08:32	1000	1000	3/27/2014	3/27/2014 10:08:32
02-0276	3	2	5	1	0	3/27/2014 10:24:34	3/27/2014	10-20	5	9	1	1		1	3/27/2014 10:24:34	0					51464	0	2	1	12-23	4	4	3/27/2014	3/27/2014 10:23:50	1000	1000	3/27/2014	3/27/2014 10:23:50	1000	1000	3/27/2014	3/27/2014 10:23:50	1000	1000	3/27/2014	3/27/2014 10:23:50	1000	1000	3/27/2014	3/27/2014 10:23:50
02-0277	3	2	5	1	0	3/27/2014 10:38:24	3/27/2014	10-32	5	9	1	1		1	3/27/2014 10:38:24	0					51465	0	2	1	12-27	4	4	3/27/2014	3/27/2014 10:39:07	1000	1000	3/27/2014	3/27/2014 10:39:07	1000	1000	3/27/2014	3/27/2014 10:39:07	1000	1000	3/27/2014	3/27/2014 10:39:07	1000	1000	3/27/2014	3/27/2014 10:39:07
02-0278	3	2	5	1	0	3/28/2014 09:10:42	3/28/2014	09-06	5	9	1	1		1	3/28/2014 09:10:42	0					51479	0	2	1	09-33	4	4	3/28/2014	3/28/2014 09:11:21	1000	1000	3/28/2014	3/28/2014 09:11:21	1000	1000	3/28/2014	3/28/2014 09:11:21	1000	1000	3/28/2014	3/28/2014 09:11:21	1000	1000	3/28/2014	3/28/2014 09:11:21
02-0279	1	2	5	1	0	3/28/2014 09:23:13	3/28/2014	09-20	5	9	1	1		1	3/28/2014 09:23:13	0					51480	0	2			4	4	3/28/2014	3/28/2014 09:22:16	1000	1000	3/28/2014	3/28/2014 09:22:16	1000	1000	3/28/2014	3/28/2014 09:22:16	1000	1000	3/28/2014	3/28/2014 09:22:16	1000	1000	3/28/2014	3/28/2014 09:22:16
02-0280	3	2	5	1	0	3/28/2014 09:47:03	3/28/2014	09-37	6	9	1	1		1	3/28/2014 09:47:03	0					51481	0	2	1	11-52	4	4	3/28/2014	3/28/2014 09:46:18	1000	1000	3/28/2014	3/28/2014 09:46:18	1000	1000	3/28/2014	3/28/2014 09:46:18	1000	1000	3/28/2014	3/28/2014 09:46:18	1000	1000	3/28/2014	3/28/2014 09:46:18
02-0281	2	2	5	1	0	3/28/2014 10:46:28	3/28/2014	10-42	5	9	1	1		1	3/28/2014 10:46:28	0					51482	0	2			4	4	3/28/2014	3/28/2014 10:47:28	1000	1000	3/28/2014	3/28/2014 10:47:28	1000	1000	3/28/2014	3/28/2014 10:47:28	1000	1000	3/28/2014	3/28/2014 10:47:28	1000	1000	3/28/2014	3/28/2014 10:47:28
02-0283	3	2	5	1	0	3/28/2014 11:38:37	3/28/2014	11-35	5	9	1	1		1	3/28/2014 11:38:37	0					51486	0	2	1	13-19	4	4	3/28/2014	3/28/2014 11:37:43	1000	1000	3/28/2014	3/28/2014 11:37:43	1000	1000	3/28/2014	3/28/2014 11:37:43	1000	1000	3/28/2014	3/28/2014 11:37:43	1000	1000	3/28/2014	3/28/2014 11:37:43
02-0284	1	2	5	1	0	3/28/2014 12:04:42	3/28/2014	12-00	5	9	1	1		1	3/28/2014 12:04:42	0					51487	0	2			4	4	3/28/2014	3/28/2014 12:03:56	1000	1000	3/28/2014	3/28/2014 12:03:56	1000	1000	3/28/2014	3/28/2014 12:03:56	1000	1000	3/28/2014	3/28/2014 12:03:56	1000	1000	3/28/2014	3/28/2014 12:03:56
02-0285	1	2	5	1	0	3/31/2014 09:32:46	3/31/2014	09-27	5	9	1	1		1	3/31/2014 09:32:46	0					51498	0	2			4	4	3/31/2014	3/31/2014 09:32:01	1000	1000	3/31/2014	3/31/2014 09:32:01	1000	1000	3/31/2014	3/31/2014 09:32:01	1000	1000	3/31/2014	3/31/2014 09:32:01	1000	1000	3/31/2014	3/31/2014 09:32:01
02-0286	2	2	5	1	0	3/31/2014 10:03:00	3/31/2014	10-01	5	9	1	1		1	3/31/2014 10:03:00	0					51499	0	2			4	4	3/31/2014	3/31/2014 10:02:36	1000	1000	3/31/2014	3/31/2014 10:02:36	1000	1000	3/31/2014	3/31/2014 10:02:36	1000	1000	3/31/2014	3/31/2014 10:02:36	1000	1000	3/31/2014	3/31/2014 10:02:36
02-0287	3	2	5	1	0	3/31/2014 10:11:40	3/31/2014	10-06	5	9	1	1		1	3/31/2014 10:11:40	0					51500	0	2	1	12-56	4	4	3/31/2014	3/31/2014 10:11:20	1000	1000	3/31/2014	3/31/2014 10:11:20	1000	1000	3/31/2014	3/31/2014 10:11:20	1000	1000	3/31/2014	3/31/2014 10:11:20	1000	1000	3/31/2014	3/31/2014 10:11:20
02-0288	1	2	5	1	0	3/31/2014 10:20:21	3/31/2014	10-13	5	9	1	1		1	3/31/2014 10:20:21	0					51501	0	2			4	4	3/31/2014	3/31/2014 10:20:04	1000	1000	3/31/2014	3/31/2014 10:20:04	1000	1000	3/31/2014	3/31/2014 10:20:04	1000	1000	3/31/2014	3/31/2014 10:20:04	1000	1000	3/31/2014	3/31/2014 10:20:04
02-0289	1	2	5	1	0	3/31/2014 10:57:20	3/31/2014	10-50	5	9	1	1		1	3/31/2014 10:57:20	0					51502	0	2			4	4	3/31/2014	3/31/2014 10:57:13	1000	1000	3/31/2014	3/31/2014 10:57:13	1000	1000	3/31/2014	3/31/2014 10:57:13	1000	1000	3/31/2014	3/31/2014 10:57:13	1000	1000	3/31/2014	3/31/2014 10:57:13
02-0290	1	2	5	1	0	3/31/2014 12:30:22	3/31/2014	12-23	5	9	1	1		1	3/31/2014 12:30:22	0					51505	0	2			4	4	3/31/2014	3/31/2014 12:31:09	1000	1000	3/31/2014	3/31/2014 12:31:09	1000	1000	3/31/2014	3/31/2014 12:31:09	1000	1000	3/31/2014	3/31/2014 12:31:09	1000	1000	3/31/2014	3/31/2014 12:31:09
02-0291	2	2	5	1	0	4/1/2014 09:11:34	4/1/2014	09-07	5	9	1	1		1	4/1/2014 09:11:34	0					51506	0	2			4	4	4/1/2014	4/1/2014 09:11:58	1000	1000	4/1/2014	4/1/2014 09:11:58	1000	1000	4/1/2014	4/1/2014 09:11:58	1000	1000	4/1/2014	4/1/2014 09:11:58	1000	1000	4/1/2014	4/1/2014 09:11:58
02-0292	3	2	5	1	0	4/1/2014 09:22:30	4/1/2014	09-15	5	9	1	1		1	4/1/2014 09:22:30	0					51507	0	2	1	11-11	4	4	4/1/2014	4/1/2014 09:22:53	1000	1000	4/1/2014	4/1/2014 09:22:53	1000	1000	4/1/2014	4/1/2014 09:22:53	1000	1000	4/1/2014	4/1/2014 09:22:53	1000	1000	4/1/2014	4/1/2014 09:22:53
02-0293	1	2	5	1	0	4/1/2014 10:53:44	4/1/2014	10-49	5	9	1	1		1	4/1/2014 10:53:44	0					51508	0	2			4	4	4/1/2014	4/1/2014 10:54:38	1000	1000	4/1/2014	4/1/2014 10:54:38	1000	1000	4/1/2014	4/1/2014 10:54:38	1000	1000	4/1/2014	4/1/2014 10:54:38	1000	1000	4/1/2014	4/1/2014 10:54:38
02-0294	2	2	5	1	0	4/1/2014 11:30:05	4/1/2014	11-29	5	9	1	1		1	4/1/2014 11:30:05	0					51515	0	2			4	4	4/1/2014	4/1/2014 11:29:35	1000	1000	4/1/2014	4/1/2014 11:29:35	1000	5	4/1/2014	4/1/2014 11:29:35	1000	1000	4/1/2014	4/1/2014 11:29:35	1000	1000	4/1/2014	4/1/2014 11:29:35
02-0295	3	2	5	1	0	4/1/2014 12:30:03	4/1/2014	12-17	5	9	1	1		1	4/1/2014 12:30:03	0					51516	0	2	1	13-17	4	4	4/1/2014	4/1/2014 12:30:45	1000	1000	4/1/2014	4/1/2014 12:30:45	1000	1000	4/1/2014	4/1/2014 12:30:45	1000	1000	4/1/2014	4/1/2014 12:30:45	1000	1000	4/1/2014	4/1/2014 12:30:45
02-0296	3	2	5	1	0	4/1/2014 12:52:34	4/1/2014	12-49	5	9	1	1		1	4/1/2014 12:52:34	0					51519	0	2			4	4	4/1/2014	4/1/2014 12:52:36	1000	1000	4/1/2014	4/1/2014 12:52:36	1000	1000	4/1/2014	4/1/2014 12:52:36	1000	1000	4/1/2014	4/1/2014 12:52:36	1000	1000	4/1/2014	4/1/2014 12:52:36
02-0297	2	2	5	1	0	4/2/2014 11:15:54	4/2/2014	11-10	5	9	1	1		1	4/2/2014 11:15:54	0					51522	0	2			4	4	4/2/2014	4/2/2014 11:16:05	1000	1000	4/2/2014	4/2/2014 11:16:05	1000	1000	4/2/2014	4/2/2014 11:16:05	1000	1000	4/2/2014	4/2/2014 11:16:05	1000	1000	4/2/2014	4/2/2014 11:16:05
02-0298	3	2	5	1	0	4/3/2014 09:09:54	4/3/2014	09-04	5	9	1	1		1	4/3/2014 09:09:54	0					51525	0	2	1	10-33	4	4	4/3/2014	4/3/2014 09:09:00	1000	1000	4/3/2014	4/3/2014 09:09:00	1000	1000	4/3/2014	4/3/2014 09:09:00	1000	1000	4/3/2014	4/3/2014 09:09:00	1000	1000	4/3/2014	4/3/2014 09:09:00
02-0299	3	2	5	1	0	4/3/2014 09:20:10	4/3/2014	09-14	5	9	1	1		1	4/3/2014 09:20:10	0					51526	0	2	1	10-53	4	4	4/3/2014	4/3/2014 09:19:55	1000	1000	4/3/2014	4/3/2014 09:19:55	1000	1000	4/3/2014	4/3/2014 09:19:55	1000	1000	4/3/2014	4/3/2014 09:19:55	1000	1000	4/3/2014	4/3/2014 09:19:55
02-0300	3	2	5	1	0	4/3/2014 11:57:45	4/3/2014	11-52	5	9	1	1		1	4/3/2014 11:57:45	0					51532	0	2	1	13-23	4	4	4/3/2014	4/3/2014 11:57:12	1000	1000	4/3/2014	4/3/2014 11:57:12	1000	1000	4/3/2014	4/3/2014 11:57:12	1000	1000	4/3/2014	4/3/2014 11:57:12	1000	1000	4/3/2014	4/3/2014 11:57:12
02-0301	1	2	5	1	0	4/3/2014 12:21:32	4/3/2014	12-10	5	9	1	1		1	4/3/2014 12:21:32	0					51533	0	2			4	4	4/3/2014	4/3/2014 12:21:14	1000	1000	4/3/2014	4/3/2014 12:21:14	1000	1000	4/3/2014	4/3/2014 12:21:14	1000	1000	4/3/2014	4/3/2014 12:21:14	1000	1000	4/3/2014	4/3/2014 12:21:14
02-0302	1	2	5	1	0	4/4/2014 08:53:25	4/4/2014	08-47	5	9	1	1		1	4/4/2014 08:53:25	0					51536	0	2			4	4	4/4/2014	4/4/2014 08:53:18	1000	1000	4/4/2014	4/4/2014 08:53:18	1000	1000	4/4/2014	4/4/2014 08:53:18	1000	1000	4/4/2014	4/4/2014 08:53:18	1000	1000	4/4/2014	4/4/2014 08:53:18
02-0303	2	2	5	1	0	4/4/2014 09:01:25	4/4/2014	08-56	5	9	1	1		1	4/4/2014 09:01:25	0					51537	0	2			4	4	4/4/2014	4/4/2014 09:02:03	1000	1000	4/4/2014	4/4/2014 09:02:03	1000	1000	4/4/2014	4/4/2014 09:02:03	1000	1000	4/4/2014	4/4/2014 09:02:03	1000	1000	4/4/2014	4/4/2014 09:02:03
02-0304	2	2	5	1	0	4/4/2014 09:14:52	4/4/2014	09-11	5	9	1	1		1	4/4/2014 09:14:52	0					51538	0	2			4	4	4/4/2014	4/4/2014 09:15:09	1000	1000	4/4/2014	4/4/2014 09:15:09	1000	1000	4/4/2014	4/4/2014 09:15:09	1000	1000	4/4/2014	4/4/2014 09:15:09	1000	1000	4/4/2014	4/4/2014 09:15:09
02-0305	1	2	5	1	0	4/4/2014 09:22:48	4/4/2014	09-17	5	9	1	1		1	4/4/2014 09:22:48	0					51539	0	2			4	4	4/4/2014	4/4/2014 09:23:53	1000	1000	4/4/2014	4/4/2014 09:23:53	1000	1000	4/4/2014	4/4/2014 09:23:53	1000	1000	4/4/2014	4/4/2014 09:23:53	1000	1000	4/4/2014	4/4/2014 09:23:53
02-0306	2	2	5	1	0	4/4/2014 09:29:31	4/4/2014	09-26	5	9	1	1		1	4/4/2014 09:29:31	0					51540	0	2			4	4	4/4/2014	4/4/2014 09:30:27	1000	1000	4/4/2014	4/4/2014 09:30:27	1000	1000	4/4/2014	4/4/2014 09:30:27	1000	1000	4/4/2014	4/4/2014 09:30:27	1000	1000	4/4/2014	4/4/2014 09:30:27
02-0307	2	2	5	1	0	4/4/2014 09:38:43	4/4/2014	09-32	5	9	1	1		1	4/4/2014 09:38:43	0					51541	0	2			4	4	4/4/2014	4/4/2014 09:39:11	1000	1000	4/4/2014	4/4/2014 09:39:11	1000	1000	4/4/2014	4/4/2014 09:39:11	1000	1000	4/4/2014	4/4/2014 09:39:11	1000	1000	4/4/2014	4/4/2014 09:39:11
02-0308	1	2	5	1	0	4/4/2014 10:06:07	4/4/2014	10-02	5	9	1	1		1	4/4/2014 10:06:07	0					51542	0	2			4	4	4/4/2014	4/4/2014 10:05:24	1000	1000	4/4/2014	4/4/2014 10:05:24	1000	1000	4/4/2014	4/4/2014 10:05:24	1000	1000	4/4/2014	4/4/2014 10:05:24	1000	1000	4/4/2014	4/4/2014 10:05:24
02-0309	1	2	5	1	0	4/4/2014 10:22:59	4/4/2014	10-19	5	9	1	1		1	4/4/2014 10:22:59	0					51543	0	2			4	4	4/4/2014	4/4/2014 10:22:52	1000	1000	4/4/2014	4/4/2014 10:22:52	1000	1000	4/4/2014	4/4/2014 10:22:52	1000	1000	4/4/2014	4/4/2014 10:22:52	1000	1000	4/4/2014	4/4/2014 10:22:52
02-0310	3	2	5	1	0	4/4/2014 10:51:19	4/4/2014	10-47	5	9	1	1		1	4/4/2014 10:51:19	0					51544	0	2	1	10-08	4	4	4/4/2014	4/4/2014 10:51:16	1000	1000	4/4/2014	4/4/2014 10:51:16	1000	1000	4/4/2014	4/4/2014 10:51:16	1000	1000	4/4/2014	4/4/2014 10:51:16	1000	1000	4/4/2014	4/4/2014 10:51:16
02-0311	3	2	5	1	0	4/4/2014 11:00:34	4/4/2014	10-55	5	9	1	1		1	4/4/2014 11:00:34	0					51545	0	2	1	12-15	4	4	4/4/2014	4/4/2014 11:00:01	1000	1000	4/4/2014	4/4/2014 11:00:01	1000	1000	4/4/2014	4/4/2014 11:00:01	1000	1000	4/4/2014	4/4/2014 11:00:01	1000	1000	4/4/2014	4/4/2014 11:00:01
02-0312	3	2	5	1	0	4/7/2014 12:41:29	4/7/2014	12-33	5	9	1	1		1	4/7/2014 12:41:29	0					51556	0	2	1	12-13	4	4	4/7/2014	4/7/2014 12:41:30	1000	1000	4/7/2014	4/7/2014 12:41:30	1000	1000	4/7/2014	4/7/2014 12:41:30	1000	1000	4/7/2014	4/7/2014 12:41:30	1000	1000	4/7/2014	4/7/2014 12:41:30
02-0313	2	2	5	1	0	4/7/2014 13:10:50	4/7/2014	01-03	5	9	1	1		1	4/7/2014 13:10:50	0					51557	0				4			4/7/2014 13:09:54	1000			4/7/2014 13:09:54	1000			4/7/2014 13:09:54	1000			4/7/2014 13:09:54	1000			4/7/2014 13:09:54
02-0314	1	2	5	1	0	4/8/2014 09:04:34	4/8/2014	08-56	5	9	1	1		1	4/8/2014 09:04:34	0					51558	0	2			4	4	4/8/2014	4/8/2014 09:04:51	1000	1000	4/8/2014	4/8/2014 09:04:51	1000	1000	4/8/2014	4/8/2014 09:04:51	1000	1000	4/8/2014	4/8/2014 09:04:51	1000	1000	4/8/2014	4/8/2014 09:04:51
02-0315	2	2	5	1	0	4/8/2014 09:37:41	4/8/2014	09-33	5	9	1	1		1	4/8/2014 09:37:41	0					51559	0	2			4	4	4/8/2014	4/8/2014 09:37:37	1000	1000	4/8/2014	4/8/2014 09:37:37	1000	1000	4/8/2014	4/8/2014 09:37:37	1000	1000	4/8/2014	4/8/2014 09:37:37	1000	1000	4/8/2014	4/8/2014 09:37:37
02-0317	2	2	5	1	0	4/8/2014 10:32:06	4/8/2014	10-28	5	9	1	1		1	4/8/2014 10:32:06	0					51561	0	2			4	4	4/8/2014	4/8/2014 10:32:14	1000	1000	4/8/2014	4/8/2014 10:32:14	1000	1000	4/8/2014	4/8/2014 10:32:14	1000	1000	4/8/2014	4/8/2014 10:32:14	1000	1000	4/8/2014	4/8/2014 10:32:14
02-0318	3	2	5	1	0	4/8/2014 11:34:03	4/8/2014	11-29	5	9	1	1		1	4/8/2014 11:34:03	0					51562	0	2	1	13-13	4	4	4/8/2014	4/8/2014 11:33:24	1000	1000	4/8/2014	4/8/2014 11:33:24	1000	1000	4/8/2014	4/8/2014 11:33:24	1000	1000	4/8/2014	4/8/2014 11:33:24	1000	1000	4/8/2014	4/8/2014 11:33:24
02-0319	1	2	5	1	0	4/8/2014 12:44:28	4/8/2014	12-40	5	9	1	1		1	4/8/2014 12:44:28	0					51563	0	2			4	4	4/8/2014	4/8/2014 12:45:29	1000	1000	4/8/2014	4/8/2014 12:45:29	1000	1000	4/8/2014	4/8/2014 12:45:29	1000	1000	4/8/2014	4/8/2014 12:45:29	1000	1000	4/8/2014	4/8/2014 12:45:29
02-0320	1	2	5	1	0	4/9/2014 08:59:31	4/9/2014	08-54	5	9	1	1		1	4/9/2014 08:59:31	0					51564	0	2			4	4	4/9/2014	4/9/2014 09:00:05	1000	1000	4/9/2014	4/9/2014 09:00:05	1000	1000	4/9/2014	4/9/2014 09:00:05	1000	1000	4/9/2014	4/9/2014 09:00:05	1000	1000	4/9/2014	4/9/2014 09:00:05
02-0321	2	2	5	1	0	4/9/2014 09:21:57	4/9/2014	09-15	5	9	1	1		1	4/9/2014 09:21:57	0					51568	0	2			4	4	4/9/2014	4/9/2014 09:21:56	1000	1000	4/9/2014	4/9/2014 09:21:56	1000	1000	4/9/2014	4/9/2014 09:21:56	1000	1000	4/9/2014	4/9/2014 09:21:56	1000	1000	4/9/2014	4/9/2014 09:21:56
02-0322	3	2	5	1	0	4/9/2014 09:30:49	4/9/2014	09-26	5	9	1	1		1	4/9/2014 09:30:49	0					51569	0	2	1	12-27	4	4	4/9/2014	4/9/2014 09:30:40	1000	1000	4/9/2014	4/9/2014 09:30:40	1000	1000	4/9/2014	4/9/2014 09:30:40	1000	1000	4/9/2014	4/9/2014 09:30:40	1000	1000	4/9/2014	4/9/2014 09:30:40
02-0323	3	2	5	1	0	4/9/2014 09:39:36	4/9/2014	09-35	5	9	1	1		1	4/9/2014 09:39:36	0					51570	0	2	1	11-27	4	4	4/9/2014	4/9/2014 09:39:24	1000	1000	4/9/2014	4/9/2014 09:39:24	1000	1000	4/9/2014	4/9/2014 09:39:24	1000	1000	4/9/2014	4/9/2014 09:39:24	1000	1000	4/9/2014	4/9/2014 09:39:24
02-0324	2	2	5	1	0	4/9/2014 09:48:03	4/9/2014	09-44	5	9	1	1		1	4/9/2014 09:48:03	0					51571	0	2			4	4	4/9/2014	4/9/2014 09:48:09	1000	1000	4/9/2014	4/9/2014 09:48:09	1000	1000	4/9/2014	4/9/2014 09:48:09	1000	1000	4/9/2014	4/9/2014 09:48:09	1000	1000	4/9/2014	4/9/2014 09:48:09
02-0325	2	2	5	1	0	4/9/2014 10:02:32	4/9/2014	09-55	5	9	1	1		1	4/9/2014 10:02:32	0					51572	0	2			4	4	4/9/2014	4/9/2014 10:03:26	1000	1000	4/9/2014	4/9/2014 10:03:26	1000	1000	4/9/2014	4/9/2014 10:03:26	1000	1000	4/9/2014	4/9/2014 10:03:26	1000	1000	4/9/2014	4/9/2014 10:03:26
02-0326	3	2	5	1	0	4/9/2014 11:06:59	4/9/2014	11-00	5	9	1	1		1	4/9/2014 11:06:59	0					51580	0	2	1	12-44	4	4	4/9/2014	4/9/2014 11:06:47	1000	1000	4/9/2014	4/9/2014 11:06:47	1000	1000	4/9/2014	4/9/2014 11:06:47	1000	1000	4/9/2014	4/9/2014 11:06:47	1000	1000	4/9/2014	4/9/2014 11:06:47
02-0327	3	2	5	1	0	4/9/2014 12:03:31	4/9/2014	12-01	5	9	1	1		1	4/9/2014 12:03:31	0					51581	0	2	1	13-26	4	4	4/9/2014	4/9/2014 12:03:35	1000	1000	4/9/2014	4/9/2014 12:03:35	1000	1000	4/9/2014	4/9/2014 12:03:35	1000	1000	4/9/2014	4/9/2014 12:03:35	1000	1000	4/9/2014	4/9/2014 12:03:35
02-0328	2	2	5	1	0	4/10/2014 10:44:49	4/10/2014	10-35	5	9	1	1		1	4/10/2014 10:44:49	0					51596	0	2			4	4	4/10/2014	4/10/2014 10:44:33	1000	1000	4/10/2014	4/10/2014 10:44:33	1000	1000	4/10/2014	4/10/2014 10:44:33	1000	1000	4/10/2014	4/10/2014 10:44:33	1000	1000	4/10/2014	4/10/2014 10:44:33
02-0329	1	2	5	1	0	4/11/2014 08:45:42	4/11/2014	08-40	5	9	1	1		1	4/11/2014 08:45:42	0					51600	0	2			4	4	4/11/2014	4/11/2014 08:46:11	1000	1000	4/11/2014	4/11/2014 08:46:11	1000	1000	4/11/2014	4/11/2014 08:46:11	1000	1000	4/11/2014	4/11/2014 08:46:11	1000	1000	4/11/2014	4/11/2014 08:46:11
02-0330	2	2	5	1	0	4/11/2014 09:54:03	4/11/2014	09-49	5	9	1	1		1	4/11/2014 09:54:03	0					51601	0				4			4/11/2014 09:53:55	1000			4/11/2014 09:53:55	1000			4/11/2014 09:53:55	1000			4/11/2014 09:53:55	1000			4/11/2014 09:53:55
02-0331	3	2	5	1	0	4/11/2014 10:26:35	4/11/2014	10-23	5	9	1	1		1	4/11/2014 10:26:35	0					51602	0	2	1	09-25	4	4	4/11/2014	4/11/2014 10:26:41	1000	1000	4/11/2014	4/11/2014 10:26:41	1000	1000	4/11/2014	4/11/2014 10:26:41	1000	1000	4/11/2014	4/11/2014 10:26:41	1000	1000	4/11/2014	4/11/2014 10:26:41
02-0332	1	2	5	1	0	4/15/2014 09:34:46	4/15/2014	09-30	5	9	1	1		1	4/15/2014 09:34:46	0					51603	0	2			4	4	4/15/2014	4/15/2014 09:34:52	1000	1000	4/15/2014	4/15/2014 09:34:52	1000	1000	4/15/2014	4/15/2014 09:34:52	1000	1000	4/15/2014	4/15/2014 09:34:52	1000	1000	4/15/2014	4/15/2014 09:34:52
02-0333	1	2	5	1	0	4/15/2014 10:41:37	4/15/2014	10-38	6	9	1	1		1	4/15/2014 10:41:37	0					51604	0	2			4	4	4/15/2014	4/15/2014 10:42:35	1000	1000	4/15/2014	4/15/2014 10:42:35	1000	1000	4/15/2014	4/15/2014 10:42:35	1000	1000	4/15/2014	4/15/2014 10:42:35	1000	1000	4/15/2014	4/15/2014 10:42:35
02-0334	1	2	5	1	0	4/15/2014 11:07:43	4/15/2014	11-03	5	9	1	1		1	4/15/2014 11:07:43	0					51605	0	2			4	4	4/15/2014	4/15/2014 11:08:48	1000	1000	4/15/2014	4/15/2014 11:08:48	1000	1000	4/15/2014	4/15/2014 11:08:48	1000	1000	4/15/2014	4/15/2014 11:08:48	1000	1000	4/15/2014	4/15/2014 11:08:48
02-0335	2	2	5	1	0	4/15/2014 12:01:21	4/15/2014	11-56	5	9	1	1		1	4/15/2014 12:01:21	0					51606	0	2			4	4	4/15/2014	4/15/2014 12:01:14	1000	1000	4/15/2014	4/15/2014 12:01:14	1000	1000	4/15/2014	4/15/2014 12:01:14	1000	1000	4/15/2014	4/15/2014 12:01:14	1000	1000	4/15/2014	4/15/2014 12:01:14
02-0336	3	2	5	1	0	4/15/2014 12:26:39	4/15/2014	12-22	5	9	1	1		1	4/15/2014 12:26:39	0					51607	0	2	1	08-35	4	4	4/15/2014	4/15/2014 12:27:27	1000	1000	4/15/2014	4/15/2014 12:27:27	1000	1000	4/15/2014	4/15/2014 12:27:27	1000	1000	4/15/2014	4/15/2014 12:27:27	1000	1000	4/15/2014	4/15/2014 12:27:27
02-0337	2	2	5	1	0	4/15/2014 12:34:53	4/15/2014	12-29	5	9	1	1		1	4/15/2014 12:34:53	0					51608	0	2			4	4	4/15/2014	4/15/2014 12:34:00	1000	1000	4/15/2014	4/15/2014 12:34:00	1000	1000	4/15/2014	4/15/2014 12:34:00	1000	1000	4/15/2014	4/15/2014 12:34:00	1000	1000	4/15/2014	4/15/2014 12:34:00
02-0338	2	2	5	1	0	4/17/2014 10:01:28	4/17/2014	09-52	5	9	1	1		1	4/17/2014 10:01:28	0					51611	0	2			4	4	4/17/2014	4/17/2014 10:02:29	1000	1000	4/17/2014	4/17/2014 10:02:29	1000	1000	4/17/2014	4/17/2014 10:02:29	1000	1000	4/17/2014	4/17/2014 10:02:29	1000	1000	4/17/2014	4/17/2014 10:02:29
02-0339	1	2	5	1	0	4/17/2014 10:42:57	4/17/2014	10-38	5	9	1	1		1	4/17/2014 10:42:57	0					51612	0	2			4	4	4/17/2014	4/17/2014 10:43:59	1000	1000	4/17/2014	4/17/2014 10:43:59	1000	1000	4/17/2014	4/17/2014 10:43:59	1000	1000	4/17/2014	4/17/2014 10:43:59	1000	1000	4/17/2014	4/17/2014 10:43:59
02-0340	3	2	5	1	0	4/17/2014 11:53:59	4/17/2014	11-48	5	9	1	1		1	4/17/2014 11:53:59	0					51613	0	2	1	10-28	4	4	4/17/2014	4/17/2014 11:53:53	1000	1000	4/17/2014	4/17/2014 11:53:53	1000	1000	4/17/2014	4/17/2014 11:53:53	1000	1000	4/17/2014	4/17/2014 11:53:53	1000	1000	4/17/2014	4/17/2014 11:53:53
02-0341	1	2	5	1	0	4/22/2014 09:54:55	4/22/2014	09-49	5	9	1	1		1	4/22/2014 09:54:55	0					51621	0	2			4	4	4/22/2014	4/22/2014 09:53:58	1000	1000	4/22/2014	4/22/2014 09:53:58	1000	1000	4/22/2014	4/22/2014 09:53:58	1000	1000	4/22/2014	4/22/2014 09:53:58	1000	1000	4/22/2014	4/22/2014 09:53:58
02-0343	1	2	5	1	0	4/22/2014 10:15:32	4/22/2014	10-11	5	9	1	1		1	4/22/2014 10:15:32	0					51623	0	2			4	4	4/22/2014	4/22/2014 10:15:48	1000	1000	4/22/2014	4/22/2014 10:15:48	1000	1000	4/22/2014	4/22/2014 10:15:48	1000	1000	4/22/2014	4/22/2014 10:15:48	1000	1000	4/22/2014	4/22/2014 10:15:48
02-0344	2	2	5	1	0	4/22/2014 10:24:01	4/22/2014	10-17	5	9	1	1		1	4/22/2014 10:24:01	0					51624	0	2			4	4	4/22/2014	4/22/2014 10:24:33	1000	1000	4/22/2014	4/22/2014 10:24:33	1000	1000	4/22/2014	4/22/2014 10:24:33	1000	1000	4/22/2014	4/22/2014 10:24:33	1000	1000	4/22/2014	4/22/2014 10:24:33
02-0345	2	2	5	1	0	4/22/2014 10:35:20	4/22/2014	10-27	5	9	1	1		1	4/22/2014 10:35:20	0					51625	0	2			4	4	4/22/2014	4/22/2014 10:35:28	1000	1000	4/22/2014	4/22/2014 10:35:28	1000	1000	4/22/2014	4/22/2014 10:35:28	1000	1000	4/22/2014	4/22/2014 10:35:28	1000	1000	4/22/2014	4/22/2014 10:35:28
02-0346	1	2	5	1	0	4/22/2014 10:59:12	4/22/2014	10-54	5	9	1	1		1	4/22/2014 10:59:12	0					51626	0	2			4	4	4/22/2014	4/22/2014 10:59:30	1000	1000	4/22/2014	4/22/2014 10:59:30	1000	1000	4/22/2014	4/22/2014 10:59:30	1000	1000	4/22/2014	4/22/2014 10:59:30	1000	1000	4/22/2014	4/22/2014 10:59:30
02-0347	3	2	5	1	0	4/23/2014 08:37:44	4/23/2014	08-29	5	9	1	1		1	4/23/2014 08:37:44	0					51627	0	2	1	10-19	4	4	4/23/2014	4/23/2014 08:37:07	1000	1000	4/23/2014	4/23/2014 08:37:07	1000	1000	4/23/2014	4/23/2014 08:37:07	1000	1000	4/23/2014	4/23/2014 08:37:07	1000	1000	4/23/2014	4/23/2014 08:37:07
02-0348	2	2	5	1	0	4/23/2014 08:57:59	4/23/2014	08-51	5	9	1	1		1	4/23/2014 08:57:59	0					51628	0	2			4	4	4/23/2014	4/23/2014 08:58:57	1000	1000	4/23/2014	4/23/2014 08:58:57	1000	1000	4/23/2014	4/23/2014 08:58:57	1000	1000	4/23/2014	4/23/2014 08:58:57	1000	1000	4/23/2014	4/23/2014 08:58:57
02-0349	1	2	5	1	0	4/23/2014 09:39:49	4/23/2014	09-36	5	9	1	1		1	4/23/2014 09:39:49	0					51629	0	2			4	4	4/23/2014	4/23/2014 09:40:28	1000	1000	4/23/2014	4/23/2014 09:40:28	1000	1000	4/23/2014	4/23/2014 09:40:28	1000	1000	4/23/2014	4/23/2014 09:40:28	1000	1000	4/23/2014	4/23/2014 09:40:28
02-0350	3	2	5	1	0	4/23/2014 09:50:11	4/23/2014	09-45	5	9	1	1		1	4/23/2014 09:50:11	0					51630	0	2	1	11-09	4	4	4/23/2014	4/23/2014 09:49:12	1000	1000	4/23/2014	4/23/2014 09:49:12	1000	1000	4/23/2014	4/23/2014 09:49:12	1000	1000	4/23/2014	4/23/2014 09:49:12	1000	1000	4/23/2014	4/23/2014 09:49:12
02-0351	3	2	5	1	0	4/23/2014 10:10:25	4/23/2014	10-02	5	9	1	1		1	4/23/2014 10:10:25	0					51631	0	2	1	12-45	4	4	4/23/2014	4/23/2014 10:11:03	1000	1000	4/23/2014	4/23/2014 10:11:03	1000	1000	4/23/2014	4/23/2014 10:11:03	1000	1000	4/23/2014	4/23/2014 10:11:03	1000	1000	4/23/2014	4/23/2014 10:11:03
02-0352	1	2	5	1	0	4/23/2014 11:22:24	4/23/2014	11-17	5	9	1	1		1	4/23/2014 11:22:24	0					51642	0	2			4	4	4/23/2014	4/23/2014 11:23:08	1000	1000	4/23/2014	4/23/2014 11:23:08	1000	1000	4/23/2014	4/23/2014 11:23:08	1000	1000	4/23/2014	4/23/2014 11:23:08	1000	1000	4/23/2014	4/23/2014 11:23:08
02-0353	1	2	5	1	0	4/23/2014 11:37:36	4/23/2014	11-32	5	9	1	1		1	4/23/2014 11:37:36	0					51643	0	2			4	4	4/23/2014	4/23/2014 11:38:26	1000	1000	4/23/2014	4/23/2014 11:38:26	1000	1000	4/23/2014	4/23/2014 11:38:26	1000	1000	4/23/2014	4/23/2014 11:38:26	1000	1000	4/23/2014	4/23/2014 11:38:26
02-0354	3	2	5	1	0	4/23/2014 11:51:34	4/23/2014	11-46	5	9	1	1		1	4/23/2014 11:51:34	0					51644	0				4			4/23/2014 11:51:32	1000			4/23/2014 11:51:32	1000			4/23/2014 11:51:32	1000			4/23/2014 11:51:32	1000			4/23/2014 11:51:32
02-0355	2	2	5	1	0	4/24/2014 10:09:55	4/24/2014	10-07	5	9	1	1		1	4/24/2014 10:09:55	0					51650	0	2			4	4	4/24/2014	4/24/2014 10:10:39	1000	1000	4/24/2014	4/24/2014 10:10:39	1000	1000	4/24/2014	4/24/2014 10:10:39	1000	1000	4/24/2014	4/24/2014 10:10:39	1000	1000	4/24/2014	4/24/2014 10:10:39
02-0356	3	2	5	1	0	4/24/2014 12:20:24	4/24/2014	12-16	5	9	1	1		1	4/24/2014 12:20:24	0					51651	0	2	1	13-29	4	4	4/24/2014	4/24/2014 12:19:32	1000	1000	4/24/2014	4/24/2014 12:19:32	1000	1000	4/24/2014	4/24/2014 12:19:32	1000	1000	4/24/2014	4/24/2014 12:19:32	1000	1000	4/24/2014	4/24/2014 12:19:32
02-0357	2	2	5	1	0	4/24/2014 12:25:25	4/24/2014	12-22	5	9	1	1		1	4/24/2014 12:25:25	0					51652	0	2			4	4	4/24/2014	4/24/2014 12:26:06	1000	1000	4/24/2014	4/24/2014 12:26:06	1000	1000	4/24/2014	4/24/2014 12:26:06	1000	1000	4/24/2014	4/24/2014 12:26:06	1000	1000	4/24/2014	4/24/2014 12:26:06
02-0358	1	2	5	1	0	4/28/2014 09:40:52	4/28/2014	09-36	5	9	1	1		1	4/28/2014 09:40:52	0					51653	0	2			4	4	4/28/2014	4/28/2014 09:40:41	1000	1000	4/28/2014	4/28/2014 09:40:41	1000	1000	4/28/2014	4/28/2014 09:40:41	1000	1000	4/28/2014	4/28/2014 09:40:41	1000	1000	4/28/2014	4/28/2014 09:40:41
02-0359	3	2	5	1	0	4/28/2014 09:48:52	4/28/2014	09-43	5	9	1	1		1	4/28/2014 09:48:52	0					51654	0	2	1	13-11	4	4	4/28/2014	4/28/2014 09:49:25	1000	1000	4/28/2014	4/28/2014 09:49:25	1000	1000	4/28/2014	4/28/2014 09:49:25	1000	1000	4/28/2014	4/28/2014 09:49:25	1000	1000	4/28/2014	4/28/2014 09:49:25
02-0360	2	2	5	1	0	4/28/2014 09:59:11	4/28/2014	09-53	5	9	1	1		1	4/28/2014 09:59:11	0					51655	0	2			4	4	4/28/2014	4/28/2014 09:58:10	1000	1000	4/28/2014	4/28/2014 09:58:10	1000	1000	4/28/2014	4/28/2014 09:58:10	1000	1000	4/28/2014	4/28/2014 09:58:10	1000	1000	4/28/2014	4/28/2014 09:58:10
02-0361	3	2	5	1	0	4/28/2014 10:39:47	4/28/2014	10-36	5	9	1	1		1	4/28/2014 10:39:47	0					51656	0	2	1	13-23	4	4	4/28/2014	4/28/2014 10:39:40	1000	1000	4/28/2014	4/28/2014 10:39:40	1000	1000	4/28/2014	4/28/2014 10:39:40	1000	1000	4/28/2014	4/28/2014 10:39:40	1000	1000	4/28/2014	4/28/2014 10:39:40
02-0362	1	2	5	1	0	4/30/2014 09:35:40	4/30/2014	09-29	5	9	1	1		1	4/30/2014 09:35:40	0					51662	0	2			4	4	4/30/2014	4/30/2014 09:35:32	1000	1000	4/30/2014	4/30/2014 09:35:32	1000	1000	4/30/2014	4/30/2014 09:35:32	1000	1000	4/30/2014	4/30/2014 09:35:32	1000	1000	4/30/2014	4/30/2014 09:35:32
02-0363	1	2	5	1	0	4/30/2014 10:05:58	4/30/2014	10-02	5	9	1	1		1	4/30/2014 10:05:58	0					51663	0	2			4	4	4/30/2014	4/30/2014 10:06:07	1000	1000	4/30/2014	4/30/2014 10:06:07	1000	1000	4/30/2014	4/30/2014 10:06:07	1000	1000	4/30/2014	4/30/2014 10:06:07	1000	1000	4/30/2014	4/30/2014 10:06:07
02-0365	2	2	5	1	0	4/30/2014 11:14:38	4/30/2014	11-08	5	9	1	1		1	4/30/2014 11:14:38	0					51665	0	2			4	4	4/30/2014	4/30/2014 11:13:50	1000	1000	4/30/2014	4/30/2014 11:13:50	1000	1000	4/30/2014	4/30/2014 11:13:50	1000	1000	4/30/2014	4/30/2014 11:13:50	1000	1000	4/30/2014	4/30/2014 11:13:50
02-0366	3	2	5	1	0	4/30/2014 11:36:31	4/30/2014	11-30	5	9	1	1		1	4/30/2014 11:36:31	0					51666	0	2	1	13-57	4	4	4/30/2014	4/30/2014 11:35:41	1000	1000	4/30/2014	4/30/2014 11:35:41	1000	1000	4/30/2014	4/30/2014 11:35:41	1000	1000	4/30/2014	4/30/2014 11:35:41	1000	1000	4/30/2014	4/30/2014 11:35:41
02-0367	3	2	5	1	0	5/2/2014 09:07:06	5/2/2014	09-03	5	9	1	1		1	5/2/2014 09:07:06	0					51667	0	2	1	13-01	4	4	5/2/2014	5/2/2014 09:06:21	1000	1000	5/2/2014	5/2/2014 09:06:21	1000	1000	5/2/2014	5/2/2014 09:06:21	1000	1000	5/2/2014	5/2/2014 09:06:21	1000	1000	5/2/2014	5/2/2014 09:06:21
02-0368	2	2	5	1	0	5/2/2014 09:19:21	5/2/2014	09-15	5	9	1	1		1	5/2/2014 09:19:21	0					51668	0	2			4	4	5/2/2014	5/2/2014 09:19:27	1000	1000	5/2/2014	5/2/2014 09:19:27	1000	1000	5/2/2014	5/2/2014 09:19:27	1000	1000	5/2/2014	5/2/2014 09:19:27	1000	1000	5/2/2014	5/2/2014 09:19:27
02-0369	1	2	5	1	0	5/2/2014 10:27:47	5/2/2014	10-22	5	9	1	1		1	5/2/2014 10:27:47	0					51669	0	2			4	4	5/2/2014	5/2/2014 10:27:10	1000	1000	5/2/2014	5/2/2014 10:27:10	1000	1000	5/2/2014	5/2/2014 10:27:10	1000	1000	5/2/2014	5/2/2014 10:27:10	1000	1000	5/2/2014	5/2/2014 10:27:10
02-0370	3	2	5	1	0	5/2/2014 11:55:32	5/2/2014	11-49	5	9	1	1		1	5/2/2014 11:55:32	0					51670	0	2	1	11-21	4	4	5/2/2014	5/2/2014 11:54:33	1000	1000	5/2/2014	5/2/2014 11:54:33	1000	1000	5/2/2014	5/2/2014 11:54:33	1000	1000	5/2/2014	5/2/2014 11:54:33	1000	1000	5/2/2014	5/2/2014 11:54:33
02-0371	2	2	5	1	0	5/2/2014 12:17:19	5/2/2014	12-11	5	9	1	1		1	5/2/2014 12:17:19	0					51671	0	2			4	4	5/2/2014	5/2/2014 12:16:24	1000	1000	5/2/2014	5/2/2014 12:16:24	1000	1000	5/2/2014	5/2/2014 12:16:24	1000	1000	5/2/2014	5/2/2014 12:16:24	1000	1000	5/2/2014	5/2/2014 12:16:24
02-0372	2	2	5	1	0	5/2/2014 12:29:02	5/2/2014	12-24	5	9	1	1		1	5/2/2014 12:29:02	0					51672	0	2			4	4	5/2/2014	5/2/2014 12:29:31	1000	1000	5/2/2014	5/2/2014 12:29:31	1000	1000	5/2/2014	5/2/2014 12:29:31	1000	1000	5/2/2014	5/2/2014 12:29:31	1000	1000	5/2/2014	5/2/2014 12:29:31
02-0373	3	2	5	1	0	5/2/2014 12:47:14	5/2/2014	12-41	5	9	1	1		1	5/2/2014 12:47:14	0					51673	0	2	1	14-23	4	4	5/2/2014	5/2/2014 12:46:59	1000	1000	5/2/2014	5/2/2014 12:46:59	1000	1000	5/2/2014	5/2/2014 12:46:59	1000	1000	5/2/2014	5/2/2014 12:46:59	1000	1000	5/2/2014	5/2/2014 12:46:59
02-0374	1	2	5	1	0	5/5/2014 09:26:22	5/5/2014	09-21	5	9	1	1		0		0					51685	0	2			4	4	5/5/2014	5/5/2014 09:27:01	1000	1000	5/5/2014	5/5/2014 09:27:01	1000	1000	5/5/2014	5/5/2014 09:27:01	1000	1000	5/5/2014	5/5/2014 09:27:01	1000	1000	5/5/2014	5/5/2014 09:27:01
02-0375	3	2	5	1	0	5/5/2014 09:35:40	5/5/2014	09-31	5	9	1	1		1	5/5/2014 09:35:40	0					51686	0	2	1	12-26	4	4	5/5/2014	5/5/2014 09:35:45	1000	1000	5/5/2014	5/5/2014 09:35:45	1000	1000	5/5/2014	5/5/2014 09:35:45	1000	1000	5/5/2014	5/5/2014 09:35:45	1000	1000	5/5/2014	5/5/2014 09:35:45
02-0376	1	2	5	1	0	5/5/2014 10:59:19	5/5/2014	10-54	5	9	1	1		1	5/5/2014 10:59:19	0					51687	0	4			4	4	5/5/2014	5/5/2014 10:58:46	1000	1000	5/5/2014	5/5/2014 10:58:46	1000	1000	5/5/2014	5/5/2014 10:58:46	1000	1000	5/5/2014	5/5/2014 10:58:46	1000	1000	5/5/2014	5/5/2014 10:58:46
02-0377	2	2	5	1	0	5/5/2014 11:09:34	5/5/2014	11-04	5	9	1	1		1	5/5/2014 11:09:34	0					51688	0	4			4	4	5/5/2014	5/5/2014 11:09:41	1000	1000	5/5/2014	5/5/2014 11:09:41	1000	1000	5/5/2014	5/5/2014 11:09:41	1000	1000	5/5/2014	5/5/2014 11:09:41	1000	1000	5/5/2014	5/5/2014 11:09:41
02-0378	1	2	5	1	0	5/5/2014 11:21:43	5/5/2014	11-17	5	9	1	1		1	5/5/2014 11:21:43	0					51689	0	2			4	4	5/5/2014	5/5/2014 11:22:48	1000	1000	5/5/2014	5/5/2014 11:22:48	1000	1000	5/5/2014	5/5/2014 11:22:48	1000	1000	5/5/2014	5/5/2014 11:22:48	1000	1000	5/5/2014	5/5/2014 11:22:48
02-0379	1	2	5	1	0	5/5/2014 11:39:44	5/5/2014	11-34	5	9	1	1		1	5/5/2014 11:39:44	0					51690	0	2			4	4	5/5/2014	5/5/2014 11:40:16	1000	1000	5/5/2014	5/5/2014 11:40:16	1000	1000	5/5/2014	5/5/2014 11:40:16	1000	1000	5/5/2014	5/5/2014 11:40:16	1000	1000	5/5/2014	5/5/2014 11:40:16
02-0380	3	2	5	1	0	5/5/2014 12:08:15	5/5/2014	12-04	5	9	1	1		1	5/5/2014 12:08:15	0					51691	0	2			4	4	5/5/2014	5/5/2014 12:08:40	1000	1000	5/5/2014	5/5/2014 12:08:40	1000	1000	5/5/2014	5/5/2014 12:08:40	1000	1000	5/5/2014	5/5/2014 12:08:40	1000	1000	5/5/2014	5/5/2014 12:08:40
02-0381	1	2	5	1	0	5/6/2014 09:26:50	5/6/2014	09-20	5	9	1	1		1	5/6/2014 09:26:50	0					51692	0	2			4	4	5/6/2014	5/6/2014 09:26:37	1000	1000	5/6/2014	5/6/2014 09:26:37	1000	1000	5/6/2014	5/6/2014 09:26:37	1000	1000	5/6/2014	5/6/2014 09:26:37	1000	1000	5/6/2014	5/6/2014 09:26:37
02-0382	3	2	5	1	0	5/6/2014 09:40:39	5/6/2014	09-36	5	9	1	1		1	5/6/2014 09:40:39	0					51693	0	2	1	12-40	4	4	5/6/2014	5/6/2014 09:39:44	1000	1000	5/6/2014	5/6/2014 09:39:44	1000	1000	5/6/2014	5/6/2014 09:39:44	1000	1000	5/6/2014	5/6/2014 09:39:44	1000	1000	5/6/2014	5/6/2014 09:39:44
02-0383	1	2	5	1	0	5/6/2014 11:31:53	5/6/2014	11-28	5	9	1	1		1	5/6/2014 11:31:53	0					51694	0	2			4	4	5/6/2014	5/6/2014 11:31:08	1000	1000	5/6/2014	5/6/2014 11:31:08	1000	1000	5/6/2014	5/6/2014 11:31:08	1000	1000	5/6/2014	5/6/2014 11:31:08	1000	1000	5/6/2014	5/6/2014 11:31:08
02-0384	2	2	5	1	0	5/7/2014 10:35:13	5/7/2014	10-27	5	9	1	1		1	5/7/2014 10:35:13	0					51707	0	2			4	4	5/7/2014	5/7/2014 10:36:08	1000	1000	5/7/2014	5/7/2014 10:36:08	1000	1000	5/7/2014	5/7/2014 10:36:08	1000	1000	5/7/2014	5/7/2014 10:36:08	1000	1000	5/7/2014	5/7/2014 10:36:08
02-0385	2	2	5	1	0	5/7/2014 10:46:01	5/7/2014	10-42	5	9	1	1		1	5/7/2014 10:46:01	0					51708	0	2			4	4	5/7/2014	5/7/2014 10:47:03	1000	1000	5/7/2014	5/7/2014 10:47:03	1000	1000	5/7/2014	5/7/2014 10:47:03	1000	1000	5/7/2014	5/7/2014 10:47:03	1000	1000	5/7/2014	5/7/2014 10:47:03
02-0386	3	2	5	1	0	5/7/2014 11:03:22	5/7/2014	10-58	5	9	1	1		1	5/7/2014 11:03:22	0					51709	0	2	1	14-29	4	4	5/7/2014	5/7/2014 11:02:21	1000	1000	5/7/2014	5/7/2014 11:02:21	1000	1000	5/7/2014	5/7/2014 11:02:21	1000	1000	5/7/2014	5/7/2014 11:02:21	1000	1000	5/7/2014	5/7/2014 11:02:21
02-0387	2	2	5	1	0	5/7/2014 11:36:03	5/7/2014	11-18	5	9	1	1		1	5/7/2014 11:36:03	0					51710	0	2			4	4	5/7/2014	5/7/2014 11:35:07	1000	1000	5/7/2014	5/7/2014 11:35:07	1000	1000	5/7/2014	5/7/2014 11:35:07	1000	1000	5/7/2014	5/7/2014 11:35:07	1000	1000	5/7/2014	5/7/2014 11:35:07
02-0388	3	2	5	1	0	5/7/2014 12:19:45	5/7/2014	12-09	5	9	1	1		1	5/7/2014 12:19:45	0					51711	0	2	1	14-36	4	4	5/7/2014	5/7/2014 12:18:48	1000	1000	5/7/2014	5/7/2014 12:18:48	1000	1000	5/7/2014	5/7/2014 12:18:48	1000	1000	5/7/2014	5/7/2014 12:18:48	1000	1000	5/7/2014	5/7/2014 12:18:48
02-0389	1	2	5	1	0	5/8/2014 10:41:10	5/8/2014	10-36	5	9	1	1		1	5/8/2014 10:41:10	0					51731	0	2			4	4	5/8/2014	5/8/2014 10:40:07	1000	1000	5/8/2014	5/8/2014 10:40:07	1000	1000	5/8/2014	5/8/2014 10:40:07	1000	1000	5/8/2014	5/8/2014 10:40:07	1000	1000	5/8/2014	5/8/2014 10:40:07
02-0390	2	2	5	1	0	5/8/2014 10:54:56	5/8/2014	10-50	5	9	1	1		1	5/8/2014 10:54:56	0					51732	0	2			4	4	5/8/2014	5/8/2014 10:55:24	1000	1000	5/8/2014	5/8/2014 10:55:24	1000	1000	5/8/2014	5/8/2014 10:55:24	1000	1000	5/8/2014	5/8/2014 10:55:24	1000	1000	5/8/2014	5/8/2014 10:55:24
02-0391	3	2	5	1	0	5/8/2014 11:03:49	5/8/2014	11-00	5	9	1	1		1	5/8/2014 11:03:49	0					51733	0	2	1	12-09	4	4	5/8/2014	5/8/2014 11:04:08	1000	1000	5/8/2014	5/8/2014 11:04:08	1000	1000	5/8/2014	5/8/2014 11:04:08	1000	1000	5/8/2014	5/8/2014 11:04:08	1000	1000	5/8/2014	5/8/2014 11:04:08
02-0392	2	2	5	1	0	5/8/2014 11:14:59	5/8/2014	11-07	5	9	1	1		1	5/8/2014 11:14:59	0					51734	0	2			4	4	5/8/2014	5/8/2014 11:15:04	1000	1000	5/8/2014	5/8/2014 11:15:04	1000	1000	5/8/2014	5/8/2014 11:15:04	1000	1000	5/8/2014	5/8/2014 11:15:04	1000	1000	5/8/2014	5/8/2014 11:15:04
02-0393	1	2	5	1	0	5/8/2014 11:26:02	5/8/2014	11-17	5	9	1	1		1	5/8/2014 11:26:02	0					51735	0	2			4	4	5/8/2014	5/8/2014 11:25:59	1000	1000	5/8/2014	5/8/2014 11:25:59	1000	1000	5/8/2014	5/8/2014 11:25:59	1000	1000	5/8/2014	5/8/2014 11:25:59	1000	1000	5/8/2014	5/8/2014 11:25:59
02-0394	2	2	5	1	0	5/8/2014 13:14:22	5/8/2014	13-10	5	9	1	1		1	5/8/2014 13:14:22	0					51742	0	2			4	4	5/8/2014	5/8/2014 13:15:13	1000	1000	5/8/2014	5/8/2014 13:15:13	1000	1000	5/8/2014	5/8/2014 13:15:13	1000	1000	5/8/2014	5/8/2014 13:15:13	1000	1000	5/8/2014	5/8/2014 13:15:13
02-0395	3	2	5	1	0	5/9/2014 09:44:23	5/9/2014	09-38	5	9	1	1		1	5/9/2014 09:44:23	0					51743	0	2	1	13-52	4	4	5/9/2014	5/9/2014 09:45:06	1000	1000	5/9/2014	5/9/2014 09:45:06	1000	1000	5/9/2014	5/9/2014 09:45:06	1000	1000	5/9/2014	5/9/2014 09:45:06	1000	1000	5/9/2014	5/9/2014 09:45:06
02-0396	1	2	5	1	0	5/9/2014 09:54:37	5/9/2014	09-49	5	9	1	1		1	5/9/2014 09:54:37	0					51744	0	2			4	4	5/9/2014	5/9/2014 09:53:51	1000	1000	5/9/2014	5/9/2014 09:53:51	1000	1000	5/9/2014	5/9/2014 09:53:51	1000	1000	5/9/2014	5/9/2014 09:53:51	1000	1000	5/9/2014	5/9/2014 09:53:51
02-0398	2	2	5	1	0	5/14/2014 12:00:41	5/14/2014	11-54	5	9	1	1		1	5/14/2014 12:00:40	0					51746	0	2			4	4	5/14/2014	5/14/2014 12:00:46	1000	1000	5/14/2014	5/14/2014 12:00:46	1000	1000	5/14/2014	5/14/2014 12:00:46	1000	1000	5/14/2014	5/14/2014 12:00:46	1000	1000	5/14/2014	5/14/2014 12:00:46
02-0399	2	2	5	1	0	5/15/2014 11:56:24	5/15/2014	11-43	5	9	1	1		1	5/15/2014 11:56:24	0					51747	0	2			4	4	5/15/2014	5/15/2014 11:56:00	1000	1000	5/15/2014	5/15/2014 11:56:00	1000	1000	5/15/2014	5/15/2014 11:56:00	1000	1000	5/15/2014	5/15/2014 11:56:00	1000	1000	5/15/2014	5/15/2014 11:56:00
02-0400	3	2	5	1	0	5/15/2014 12:10:39	5/15/2014	12-03	5	9	1	1		1	5/15/2014 12:10:39	0					51748	0				4			5/15/2014 12:11:18	1000			5/15/2014 12:11:18	1000			5/15/2014 12:11:18	1000			5/15/2014 12:11:18	1000			5/15/2014 12:11:18
02-0401	1	2	5	1	0	5/15/2014 12:47:51	5/15/2014	12-39	5	9	1	1		1	5/15/2014 12:47:51	0					51749	0	2			4	4	5/15/2014	5/15/2014 12:48:26	1000	1000	5/15/2014	5/15/2014 12:48:26	1000	1000	5/15/2014	5/15/2014 12:48:26	1000	1000	5/15/2014	5/15/2014 12:48:26	1000	1000	5/15/2014	5/15/2014 12:48:26
02-0402	2	2	5	1	0	5/16/2014 10:02:53	5/16/2014	09-58	5	9	1	1		1	5/16/2014 10:02:53	0					51755	0	2			4	4	5/16/2014	5/16/2014 10:02:01	1000	1000	5/16/2014	5/16/2014 10:02:01	1000	1000	5/16/2014	5/16/2014 10:02:01	1000	1000	5/16/2014	5/16/2014 10:02:01	1000	1000	5/16/2014	5/16/2014 10:02:01
02-0403	3	2	5	1	0	5/16/2014 10:19:31	5/16/2014	10-13	5	9	1	1		1	5/16/2014 10:19:31	0					51756	0	2	1	13-23	4	4	5/16/2014	5/16/2014 10:19:30	1000	1000	5/16/2014	5/16/2014 10:19:30	1000	1000	5/16/2014	5/16/2014 10:19:30	1000	1000	5/16/2014	5/16/2014 10:19:30	1000	1000	5/16/2014	5/16/2014 10:19:30
02-0404	3	2	5	1	0	5/16/2014 11:51:36	5/16/2014	11-44	5	9	1	1		1	5/16/2014 11:51:36	0					51757	0	2	1	13-26	4	4	5/16/2014	5/16/2014 11:51:15	1000	1000	5/16/2014	5/16/2014 11:51:15	1000	1000	5/16/2014	5/16/2014 11:51:15	1000	1000	5/16/2014	5/16/2014 11:51:15	1000	1000	5/16/2014	5/16/2014 11:51:15
02-0405	1	2	5	1	0	5/16/2014 11:59:42	5/16/2014	11-54	5	9	1	1		1	5/16/2014 11:59:42	0					51758	0	2			4	4	5/16/2014	5/16/2014 11:59:59	1000	1000	5/16/2014	5/16/2014 11:59:59	1000	1000	5/16/2014	5/16/2014 11:59:59	1000	1000	5/16/2014	5/16/2014 11:59:59	1000	1000	5/16/2014	5/16/2014 11:59:59
02-0406	1	2	5	1	0	5/19/2014 09:01:25	5/19/2014	08-57	5	9	1	1		1	5/19/2014 09:01:25	0					51759	0	2			4	4	5/19/2014	5/19/2014 09:01:52	1000	1000	5/19/2014	5/19/2014 09:01:52	1000	1000	5/19/2014	5/19/2014 09:01:52	1000	1000	5/19/2014	5/19/2014 09:01:52	1000	1000	5/19/2014	5/19/2014 09:01:52
02-0407	3	2	5	1	0	5/19/2014 09:51:20	5/19/2014	09-47	5	9	1	1		1	5/19/2014 09:51:20	0					51760	0	2	1	13-34	4	4	5/19/2014	5/19/2014 09:52:06	1000	1000	5/19/2014	5/19/2014 09:52:06	1000	1000	5/19/2014	5/19/2014 09:52:06	1000	1000	5/19/2014	5/19/2014 09:52:06	1000	1000	5/19/2014	5/19/2014 09:52:06
02-0408	1	2	5	1	0	5/19/2014 09:59:01	5/19/2014	09-54	5	9	1	1		1	5/19/2014 09:59:01	0					51761	0	2			4	4	5/19/2014	5/19/2014 09:58:39	1000	1000	5/19/2014	5/19/2014 09:58:39	1000	1000	5/19/2014	5/19/2014 09:58:39	1000	1000	5/19/2014	5/19/2014 09:58:39	1000	1000	5/19/2014	5/19/2014 09:58:39
02-0409	2	2	5	1	0	5/19/2014 10:06:55	5/19/2014	10-01	5	9	1	1		1	5/19/2014 10:06:55	0					51762	0	2			4	4	5/19/2014	5/19/2014 10:07:24	1000	1000	5/19/2014	5/19/2014 10:07:24	1000	1000	5/19/2014	5/19/2014 10:07:24	1000	1000	5/19/2014	5/19/2014 10:07:24	1000	1000	5/19/2014	5/19/2014 10:07:24
02-0410	3	2	5	1	0	5/19/2014 10:20:08	5/19/2014	10-15	5	9	1	1		1	5/19/2014 10:20:08	0					51763	0	2	1	10-29	4	4	5/19/2014	5/19/2014 10:20:30	1000	1000	5/19/2014	5/19/2014 10:20:30	1000	1000	5/19/2014	5/19/2014 10:20:30	1000	1000	5/19/2014	5/19/2014 10:20:30	1000	1000	5/19/2014	5/19/2014 10:20:30
02-0411	1	2	5	1	0	5/19/2014 10:28:56	5/19/2014	10-23	5	9	1	1		1	5/19/2014 10:28:56	0					51764	0	2			4	4	5/19/2014	5/19/2014 10:29:14	1000	1000	5/19/2014	5/19/2014 10:29:14	1000	1000	5/19/2014	5/19/2014 10:29:14	1000	1000	5/19/2014	5/19/2014 10:29:14	1000	1000	5/19/2014	5/19/2014 10:29:14
02-0412	3	2	5	1	0	5/19/2014 11:25:13	5/19/2014	11-13	5	9	1	1		1	5/19/2014 11:25:13	0					51765	0	2	1	10-31	4	4	5/19/2014	5/19/2014 11:26:02	1000	1000	5/19/2014	5/19/2014 11:26:02	1000	1000	5/19/2014	5/19/2014 11:26:02	1000	1000	5/19/2014	5/19/2014 11:26:02	1000	1000	5/19/2014	5/19/2014 11:26:02
02-0413	2	2	5	1	0	5/19/2014 12:40:50	5/19/2014	12-35	5	9	1	1		1	5/19/2014 12:40:50	0					51766	0	2			4	4	5/19/2014	5/19/2014 12:40:19	1000	1000	5/19/2014	5/19/2014 12:40:19	1000	1000	5/19/2014	5/19/2014 12:40:19	1000	1000	5/19/2014	5/19/2014 12:40:19	1000	1000	5/19/2014	5/19/2014 12:40:19
02-0414	2	2	5	1	0	5/19/2014 12:48:02	5/19/2014	12-43	5	9	1	1		1	5/19/2014 12:48:02	0					51767	0	2			4	4	5/19/2014	5/19/2014 12:49:03	1000	1000	5/19/2014	5/19/2014 12:49:03	1000	1000	5/19/2014	5/19/2014 12:49:03	1000	1000	5/19/2014	5/19/2014 12:49:03	1000	1000	5/19/2014	5/19/2014 12:49:03
02-0415	3	2	5	1	0	5/19/2014 12:57:48	5/19/2014	12-53	5	9	1	1		1	5/19/2014 12:57:48	0					51768	0	2	1	13-24	4	4	5/19/2014	5/19/2014 12:57:47	1000	1000	5/19/2014	5/19/2014 12:57:47	1000	1000	5/19/2014	5/19/2014 12:57:47	1000	1000	5/19/2014	5/19/2014 12:57:47	1000	1000	5/19/2014	5/19/2014 12:57:47
02-0416	1	2	5	1	0	5/19/2014 13:09:17	5/19/2014	13-04	5	9	1	1		1	5/19/2014 13:09:17	0					51769	0	2			4	4	5/19/2014	5/19/2014 13:08:43	1000	1000	5/19/2014	5/19/2014 13:08:43	1000	1000	5/19/2014	5/19/2014 13:08:43	1000	1000	5/19/2014	5/19/2014 13:08:43	1000	1000	5/19/2014	5/19/2014 13:08:43
02-0417	2	2	5	1	0	5/19/2014 13:17:34	5/19/2014	13-12	5	9	1	1		1	5/19/2014 13:17:34	0					51770	0	2			4	4	5/19/2014	5/19/2014 13:17:27	1000	1000	5/19/2014	5/19/2014 13:17:27	1000	1000	5/19/2014	5/19/2014 13:17:27	1000	1000	5/19/2014	5/19/2014 13:17:27	1000	1000	5/19/2014	5/19/2014 13:17:27
02-0418	2	2	5	1	0	5/19/2014 13:24:33	5/19/2014	13-20	5	9	1	1		1	5/19/2014 13:24:33	0					51771	0	2			4	4	5/19/2014	5/19/2014 13:24:00	1000	1000	5/19/2014	5/19/2014 13:24:00	1000	1000	5/19/2014	5/19/2014 13:24:00	1000	1000	5/19/2014	5/19/2014 13:24:00	1000	1000	5/19/2014	5/19/2014 13:24:00
02-0419	2	2	5	1	0	5/21/2014 09:15:07	5/21/2014	09-09	5	9	1	1		1	5/21/2014 09:15:07	0					51772	0	2			4	4	5/21/2014	5/21/2014 09:14:11	1000	1000	5/21/2014	5/21/2014 09:14:11	1000	1000	5/21/2014	5/21/2014 09:14:11	1000	1000	5/21/2014	5/21/2014 09:14:11	1000	1000	5/21/2014	5/21/2014 09:14:11
02-0420	3	2	5	1	0	5/21/2014 09:21:57	5/21/2014	09-18	5	9	1	1		1	5/21/2014 09:21:57	0					51773	0	2	1	13-38	4	4	5/21/2014	5/21/2014 09:22:55	1000	1000	5/21/2014	5/21/2014 09:22:55	1000	1000	5/21/2014	5/21/2014 09:22:55	1000	1000	5/21/2014	5/21/2014 09:22:55	1000	1000	5/21/2014	5/21/2014 09:22:55
02-0421	3	2	5	1	0	5/21/2014 09:36:28	5/21/2014	09-31	5	9	1	1		1	5/21/2014 09:36:28	0					51774	0	2	1	13-47	4	4	5/21/2014	5/21/2014 09:36:02	1000	1000	5/21/2014	5/21/2014 09:36:02	1000	1000	5/21/2014	5/21/2014 09:36:02	1000	1000	5/21/2014	5/21/2014 09:36:02	1000	1000	5/21/2014	5/21/2014 09:36:02
02-0422	1	2	5	1	0	5/21/2014 09:52:31	5/21/2014	09-47	5	9	1	1		1	5/21/2014 09:52:31	0					51775	0	2			4	4	5/21/2014	5/21/2014 09:53:30	1000	1000	5/21/2014	5/21/2014 09:53:30	1000	1000	5/21/2014	5/21/2014 09:53:30	1000	1000	5/21/2014	5/21/2014 09:53:30	1000	1000	5/21/2014	5/21/2014 09:53:30
02-0423	1	2	5	1	0	5/21/2014 11:16:50	5/21/2014	11-11	5	9	1	1		1	5/21/2014 11:16:50	0					51776	0	2			4	4	5/21/2014	5/21/2014 11:16:31	1000	1000	5/21/2014	5/21/2014 11:16:31	1000	1000	5/21/2014	5/21/2014 11:16:31	1000	1000	5/21/2014	5/21/2014 11:16:31	1000	1000	5/21/2014	5/21/2014 11:16:31
02-0424	3	2	5	1	0	5/22/2014 11:35:22	5/22/2014	11-29	5	9	1	1		1	5/22/2014 11:35:22	0					70001	0	2			4	4	5/22/2014	5/22/2014 11:35:47	1000	5	5/22/2014	5/22/2014 11:35:47	1000	1000	5/22/2014	5/22/2014 11:35:47	1000	1000	5/22/2014	5/22/2014 11:35:47	1000	1000	5/22/2014	5/22/2014 11:35:47
02-0426	3	2	5	1	0	5/22/2014 11:53:00	5/22/2014	11-49	5	9	1	1		1	5/22/2014 11:53:00	0					70003	0	2	1	11-31	4	4	5/22/2014	5/22/2014 11:53:16	1000	1000	5/22/2014	5/22/2014 11:53:16	1000	1000	5/22/2014	5/22/2014 11:53:16	1000	1000	5/22/2014	5/22/2014 11:53:16	1000	1000	5/22/2014	5/22/2014 11:53:16
02-0427	2	2	5	1	0	5/22/2014 12:43:47	5/22/2014	12-27	5	9	1	1		1	5/22/2014 12:43:47	0					70004	0	2			4	4	5/22/2014	5/22/2014 12:43:30	1000	1000	5/22/2014	5/22/2014 12:43:30	1000	1000	5/22/2014	5/22/2014 12:43:30	1000	1000	5/22/2014	5/22/2014 12:43:30	1000	1000	5/22/2014	5/22/2014 12:43:30
02-0429	2	2	5	1	0	5/23/2014 09:40:52	5/23/2014	09-37	5	9	1	1		1	5/23/2014 09:40:52	0					70006	0	2			4	4	5/23/2014	5/23/2014 09:41:48	1000	1000	5/23/2014	5/23/2014 09:41:48	1000	1000	5/23/2014	5/23/2014 09:41:48	1000	1000	5/23/2014	5/23/2014 09:41:48	1000	1000	5/23/2014	5/23/2014 09:41:48
02-0430	3	2	5	1	0	5/23/2014 09:47:56	5/23/2014	09-44	5	9	1	1		1	5/23/2014 09:47:56	0					70007	0	2	1	12-57	4	4	5/23/2014	5/23/2014 09:48:21	1000	1000	5/23/2014	5/23/2014 09:48:21	1000	1000	5/23/2014	5/23/2014 09:48:21	1000	1000	5/23/2014	5/23/2014 09:48:21	1000	1000	5/23/2014	5/23/2014 09:48:21
02-0431	2	2	5	1	0	5/23/2014 10:01:34	5/23/2014	09-51	5	9	1	1		1	5/23/2014 10:01:34	0					70008	0	2			4	4	5/23/2014	5/23/2014 10:01:27	1000	1000	5/23/2014	5/23/2014 10:01:27	1000	1000	5/23/2014	5/23/2014 10:01:27	1000	1000	5/23/2014	5/23/2014 10:01:27	1000	1000	5/23/2014	5/23/2014 10:01:27
02-0432	1	2	5	1	0	5/23/2014 11:08:18	5/23/2014	11-02	5	9	1	1		1	5/23/2014 11:08:18	0					70009	0	2			4	4	5/23/2014	5/23/2014 11:09:11	1000	1000	5/23/2014	5/23/2014 11:09:11	1000	1000	5/23/2014	5/23/2014 11:09:11	1000	1000	5/23/2014	5/23/2014 11:09:11	1000	1000	5/23/2014	5/23/2014 11:09:11
02-0433	1	2	5	1	0	5/23/2014 11:19:00	5/23/2014	11-15	5	9	1	1		1	5/23/2014 11:19:00	0					70010	0	2			4	4	5/23/2014	5/23/2014 11:17:55	1000	1000	5/23/2014	5/23/2014 11:17:55	1000	1000	5/23/2014	5/23/2014 11:17:55	1000	1000	5/23/2014	5/23/2014 11:17:55	1000	1000	5/23/2014	5/23/2014 11:17:55
02-0434	1	2	5	1	0	5/23/2014 11:33:12	5/23/2014	11-28	5	9	1	1		1	5/23/2014 11:33:12	0					70011	0	2			4	4	5/23/2014	5/23/2014 11:33:12	1000	1000	5/23/2014	5/23/2014 11:33:12	1000	1000	5/23/2014	5/23/2014 11:33:12	1000	1000	5/23/2014	5/23/2014 11:33:12	1000	1000	5/23/2014	5/23/2014 11:33:12
02-0435	3	2	5	1	0	5/23/2014 11:40:38	5/23/2014	11-35	5	9	1	1		1	5/23/2014 11:40:38	0					70012	0	2	1	13-07	4	4	5/23/2014	5/23/2014 11:39:46	1000	1000	5/23/2014	5/23/2014 11:39:46	1000	1000	5/23/2014	5/23/2014 11:39:46	1000	1000	5/23/2014	5/23/2014 11:39:46	1000	1000	5/23/2014	5/23/2014 11:39:46
02-0436	3	2	5	1	0	5/23/2014 11:48:56	5/23/2014	11-44	5	9	1	1		1	5/23/2014 11:48:56	0					70013	0	2	1	12-16	4	4	5/23/2014	5/23/2014 11:48:30	1000	1000	5/23/2014	5/23/2014 11:48:30	1000	1000	5/23/2014	5/23/2014 11:48:30	1000	1000	5/23/2014	5/23/2014 11:48:30	1000	1000	5/23/2014	5/23/2014 11:48:30
02-0437	2	2	5	1	0	5/23/2014 11:56:19	5/23/2014	11-52	8	9	1	1		1	5/23/2014 11:56:19	0					70014	0	2			4	4	5/23/2014	5/23/2014 11:57:14	1000	1000	5/23/2014	5/23/2014 11:57:14	1000	1000	5/23/2014	5/23/2014 11:57:14	1000	1000	5/23/2014	5/23/2014 11:57:14	1000	1000	5/23/2014	5/23/2014 11:57:14
02-0438	2	2	5	1	0	5/27/2014 10:09:51	5/27/2014	10-04	5	9	1	1		1	5/27/2014 10:09:51	0					70022	0	2			4	4	5/27/2014	5/27/2014 10:10:48	1000	1000	5/27/2014	5/27/2014 10:10:48	1000	1000	5/27/2014	5/27/2014 10:10:48	1000	1000	5/27/2014	5/27/2014 10:10:48	1000	1000	5/27/2014	5/27/2014 10:10:48
02-0439	2	2	5	1	0	5/27/2014 10:58:50	5/27/2014	10-55	5	9	1	1		1	5/27/2014 10:58:50	0					70023	0	2			4	4	5/27/2014	5/27/2014 10:58:52	1000	1000	5/27/2014	5/27/2014 10:58:52	1000	1000	5/27/2014	5/27/2014 10:58:52	1000	1000	5/27/2014	5/27/2014 10:58:52	1000	1000	5/27/2014	5/27/2014 10:58:52
02-0440	3	2	5	1	0	5/28/2014 09:41:35	5/28/2014	09-37	5	9	1	1		1	5/28/2014 09:41:35	0					70028	0	2	1	12-01	4	4	5/28/2014	5/28/2014 09:42:01	1000	1000	5/28/2014	5/28/2014 09:42:01	1000	1000	5/28/2014	5/28/2014 09:42:01	1000	5	5/28/2014	5/28/2014 09:42:01	1000	1000	5/28/2014	5/28/2014 09:42:01
02-0441	1	2	5	1	0	5/28/2014 09:49:54	5/28/2014	09-46	5	9	1	1		1	5/28/2014 09:49:54	0					70029	0	2			4	4	5/28/2014	5/28/2014 09:50:45	1000	1000	5/28/2014	5/28/2014 09:50:45	1000	1000	5/28/2014	5/28/2014 09:50:45	1000	1000	5/28/2014	5/28/2014 09:50:45	1000	1000	5/28/2014	5/28/2014 09:50:45
02-0442	1	2	5	1	0	5/28/2014 09:58:17	5/28/2014	09-51	5	9	1	1		1	5/28/2014 09:58:17	0					70030	0	2			4	4	5/28/2014	5/28/2014 09:57:18	1000	1000	5/28/2014	5/28/2014 09:57:18	1000	1000	5/28/2014	5/28/2014 09:57:18	1000	1000	5/28/2014	5/28/2014 09:57:18	1000	1000	5/28/2014	5/28/2014 09:57:18
02-0443	2	2	5	1	0	5/28/2014 10:04:30	5/28/2014	10-00	5	9	1	1		1	5/28/2014 10:04:30	0					70031	0	2			4	4	5/28/2014	5/28/2014 10:03:52	1000	1000	5/28/2014	5/28/2014 10:03:52	1000	1000	5/28/2014	5/28/2014 10:03:52	1000	1000	5/28/2014	5/28/2014 10:03:52	1000	1000	5/28/2014	5/28/2014 10:03:52
02-0444	1	2	5	1	0	5/28/2014 10:15:28	5/28/2014	10-12	5	9	1	1		1	5/28/2014 10:15:28	0					70032	0	2			4	4	5/28/2014	5/28/2014 10:14:47	1000	1000	5/28/2014	5/28/2014 10:14:47	1000	1000	5/28/2014	5/28/2014 10:14:47	1000	1000	5/28/2014	5/28/2014 10:14:47	1000	1000	5/28/2014	5/28/2014 10:14:47
02-0445	3	2	5	1	0	5/28/2014 10:27:20	5/28/2014	10-24	5	9	1	1		1	5/28/2014 10:27:20	0					70033	0	2	1	12-08	4	4	5/28/2014	5/28/2014 10:27:53	1000	1000	5/28/2014	5/28/2014 10:27:53	1000	1000	5/28/2014	5/28/2014 10:27:53	1000	1000	5/28/2014	5/28/2014 10:27:53	1000	1000	5/28/2014	5/28/2014 10:27:53
02-0446	3	2	5	1	0	5/28/2014 10:35:03	5/28/2014	10-32	5	9	1	1		1	5/28/2014 10:35:03	0					70034	0	2	1	12-09	4	4	5/28/2014	5/28/2014 10:34:27	1000	1000	5/28/2014	5/28/2014 10:34:27	1000	1000	5/28/2014	5/28/2014 10:34:27	1000	1000	5/28/2014	5/28/2014 10:34:27	1000	1000	5/28/2014	5/28/2014 10:34:27
02-0447	1	2	5	1	0	5/28/2014 11:02:09	5/28/2014	10-56	5	9	1	1		1	5/28/2014 11:02:09	0					70035	0	2			4	4	5/28/2014	5/28/2014 11:02:51	1000	1000	5/28/2014	5/28/2014 11:02:51	1000	1000	5/28/2014	5/28/2014 11:02:51	1000	1000	5/28/2014	5/28/2014 11:02:51	1000	1000	5/28/2014	5/28/2014 11:02:51
02-0448	2	2	5	1	0	5/29/2014 09:24:39	5/29/2014	09-20	5	9	1	1		1	5/29/2014 09:24:39	0					70044	0	2			4	4	5/29/2014	5/29/2014 09:24:09	1000	1000	5/29/2014	5/29/2014 09:24:09	1000	1000	5/29/2014	5/29/2014 09:24:09	1000	1000	5/29/2014	5/29/2014 09:24:09	1000	1000	5/29/2014	5/29/2014 09:24:09
02-0449	3	2	5	1	0	5/29/2014 09:32:39	5/29/2014	09-27	5	9	1	1		1	5/29/2014 09:32:39	0					70045	0	2	1	11-49	4	4	5/29/2014	5/29/2014 09:32:53	1000	1000	5/29/2014	5/29/2014 09:32:53	1000	1000	5/29/2014	5/29/2014 09:32:53	1000	1000	5/29/2014	5/29/2014 09:32:53	1000	1000	5/29/2014	5/29/2014 09:32:53
02-0450	2	2	5	1	0	5/29/2014 09:44:35	5/29/2014	09-41	5	9	1	1	CLIENT IS HIV POSITIVE,CAN'T USE JADELLE SO PROVIDER ASKED HER TO USE THE LOOP BUT SHE HAS TO DISCUSS WITH THE HUBBY.	1	5/29/2014 09:44:35	0					70046	0				4			5/29/2014 09:43:48	1000			5/29/2014 09:43:48	1000			5/29/2014 09:43:48	1000			5/29/2014 09:43:48	1000			5/29/2014 09:43:48
02-0451	1	2	5	1	0	5/29/2014 13:19:45	5/29/2014	13-15	5	9	1	1	HUSBAND DOESN'T WANT HER IN THE REACH STUD.	1	5/29/2014 13:19:45	0					70047	0	2			4	4	5/29/2014	5/29/2014 13:20:05	1000	1000	5/29/2014	5/29/2014 13:20:05	1000	1000	5/29/2014	5/29/2014 13:20:05	1000	1000	5/29/2014	5/29/2014 13:20:05	1000	1000	5/29/2014	5/29/2014 13:20:05
02-0452	1	2	5	1	0	5/30/2014 10:10:14	5/30/2014	10-05	5	9	1	1		1	5/30/2014 10:10:14	0					70051	0	2			4	4	5/30/2014	5/30/2014 10:09:38	1000	1000	5/30/2014	5/30/2014 10:09:38	1000	1000	5/30/2014	5/30/2014 10:09:38	1000	1000	5/30/2014	5/30/2014 10:09:38	1000	1000	5/30/2014	5/30/2014 10:09:38
02-0453	2	2	5	1	0	5/30/2014 10:17:47	5/30/2014	10-14	5	9	1	1		1	5/30/2014 10:17:47	0					70052	0	2			4	4	5/30/2014	5/30/2014 10:18:22	1000	1000	5/30/2014	5/30/2014 10:18:22	1000	1000	5/30/2014	5/30/2014 10:18:22	1000	1000	5/30/2014	5/30/2014 10:18:22	1000	1000	5/30/2014	5/30/2014 10:18:22
02-0454	3	2	5	1	0	5/30/2014 10:23:45	5/30/2014	10-20	5	9	1	1		1	5/30/2014 10:23:45	0					70053	0	2	1	12-38	4	4	5/30/2014	5/30/2014 10:22:44	1000	1000	5/30/2014	5/30/2014 10:22:44	1000	1000	5/30/2014	5/30/2014 10:22:44	1000	1000	5/30/2014	5/30/2014 10:22:44	1000	1000	5/30/2014	5/30/2014 10:22:44
02-0455	2	2	5	1	0	5/30/2014 10:32:30	5/30/2014	10-28	5	9	1	1		1	5/30/2014 10:32:30	0					70054	0	2			4	4	5/30/2014	5/30/2014 10:31:29	1000	1000	5/30/2014	5/30/2014 10:31:29	1000	1000	5/30/2014	5/30/2014 10:31:29	1000	1000	5/30/2014	5/30/2014 10:31:29	1000	1000	5/30/2014	5/30/2014 10:31:29
02-0456	3	2	5	1	0	5/30/2014 11:04:11	5/30/2014	10-58	5	9	1	1		1	5/30/2014 11:04:11	0					70055	0	2	1	12-31	4	4	5/30/2014	5/30/2014 11:04:15	1000	1000	5/30/2014	5/30/2014 11:04:15	1000	1000	5/30/2014	5/30/2014 11:04:15	1000	1000	5/30/2014	5/30/2014 11:04:15	1000	1000	5/30/2014	5/30/2014 11:04:15
02-0457	1	2	5	1	0	5/30/2014 11:11:55	5/30/2014	11-07	5	9	1	1		1	5/30/2014 11:11:55	0					70056	0	2			4	4	5/30/2014	5/30/2014 11:12:59	1000	1000	5/30/2014	5/30/2014 11:12:59	1000	1000	5/30/2014	5/30/2014 11:12:59	1000	1000	5/30/2014	5/30/2014 11:12:59	1000	1000	5/30/2014	5/30/2014 11:12:59
02-0458	3	2	5	1	0	6/2/2014 09:31:17	6/2/2014	09-24	5	9	1	1		1	6/2/2014 09:31:17	0					70057	0	2	1	12-27	4	4	6/2/2014	6/2/2014 09:31:19	1000	1000	6/2/2014	6/2/2014 09:31:19	1000	1000	6/2/2014	6/2/2014 09:31:19	1000	1000	6/2/2014	6/2/2014 09:31:19	1000	1000	6/2/2014	6/2/2014 09:31:19
02-0459	2	2	5	1	0	6/2/2014 09:57:59	6/2/2014	09-45	5	9	1	1		1	6/2/2014 09:57:59	0					70058	0	2			4	4	6/2/2014	6/2/2014 09:57:32	1000	1000	6/2/2014	6/2/2014 09:57:32	1000	1000	6/2/2014	6/2/2014 09:57:32	1000	1000	6/2/2014	6/2/2014 09:57:32	1000	1000	6/2/2014	6/2/2014 09:57:32
02-0460	1	2	5	1	0	6/2/2014 10:21:46	6/2/2014	10-15	5	9	1	1		1	6/2/2014 10:21:46	0					70059	0	2			4	4	6/2/2014	6/2/2014 10:21:34	1000	1000	6/2/2014	6/2/2014 10:21:34	1000	1000	6/2/2014	6/2/2014 10:21:34	1000	1000	6/2/2014	6/2/2014 10:21:34	1000	1000	6/2/2014	6/2/2014 10:21:34
02-0461	2	2	5	1	0	6/2/2014 10:33:06	6/2/2014	10-26	5	9	1	1		1	6/2/2014 10:33:06	0					70060	0	2			4	4	6/2/2014	6/2/2014 10:32:29	1000	1000	6/2/2014	6/2/2014 10:32:29	1000	1000	6/2/2014	6/2/2014 10:32:29	1000	1000	6/2/2014	6/2/2014 10:32:29	1000	1000	6/2/2014	6/2/2014 10:32:29
02-0462	1	2	5	1	0	6/2/2014 10:42:28	6/2/2014	10-38	5	9	1	1		1	6/2/2014 10:42:28	0					70061	0	2			4	4	6/2/2014	6/2/2014 10:43:24	1000	1000	6/2/2014	6/2/2014 10:43:24	1000	1000	6/2/2014	6/2/2014 10:43:24	1000	1000	6/2/2014	6/2/2014 10:43:24	1000	1000	6/2/2014	6/2/2014 10:43:24
02-0463	2	2	5	1	0	6/2/2014 12:03:20	6/2/2014	11-58	5	9	1	1		1	6/2/2014 12:03:20	0					70062	0	2			4	4	6/2/2014	6/2/2014 12:04:14	1000	1000	6/2/2014	6/2/2014 12:04:14	1000	1000	6/2/2014	6/2/2014 12:04:14	1000	1000	6/2/2014	6/2/2014 12:04:14	1000	1000	6/2/2014	6/2/2014 12:04:14
02-0464	3	2	5	1	0	6/2/2014 12:27:21	6/2/2014	12-23	5	9	1	1		1	6/2/2014 12:27:21	0					70063	0	2	1	14-36	4	4	6/2/2014	6/2/2014 12:28:16	1000	1000	6/2/2014	6/2/2014 12:28:16	1000	1000	6/2/2014	6/2/2014 12:28:16	1000	1000	6/2/2014	6/2/2014 12:28:16	1000	1000	6/2/2014	6/2/2014 12:28:16
02-0465	3	2	5	1	0	6/3/2014 09:18:37	6/3/2014	09-11	5	9	1	1		1	6/3/2014 09:18:37	0					70064	0	2	1	12-09	4	4	6/3/2014	6/3/2014 09:17:49	1000	1000	6/3/2014	6/3/2014 09:17:49	1000	1000	6/3/2014	6/3/2014 09:17:49	1000	1000	6/3/2014	6/3/2014 09:17:49	1000	1000	6/3/2014	6/3/2014 09:17:49
02-0466	2	2	5	1	0	6/3/2014 10:26:06	6/3/2014	10-20	5	9	1	1		1	6/3/2014 10:26:06	0					70065	0	2			4	4	6/3/2014	6/3/2014 10:25:32	1000	1000	6/3/2014	6/3/2014 10:25:32	1000	1000	6/3/2014	6/3/2014 10:25:32	1000	1000	6/3/2014	6/3/2014 10:25:32	1000	1000	6/3/2014	6/3/2014 10:25:32
02-0467	3	2	5	1	0	6/3/2014 12:53:00	6/3/2014	12-48	5	9	1	1		1	6/3/2014 12:53:00	0					70091	0	2	1	13-07	4	4	6/3/2014	6/3/2014 12:51:54	1000	1000	6/3/2014	6/3/2014 12:51:54	1000	1000	6/3/2014	6/3/2014 12:51:54	1000	1000	6/3/2014	6/3/2014 12:51:54	1000	1000	6/3/2014	6/3/2014 12:51:54
02-0468	1	2	5	1	0	6/4/2014 10:14:29	6/4/2014	10-10	5	9	1	1		1	6/4/2014 10:14:29	0					70092	0	2			4	4	6/4/2014	6/4/2014 10:14:13	1000	1000	6/4/2014	6/4/2014 10:14:13	1000	1000	6/4/2014	6/4/2014 10:14:13	1000	1000	6/4/2014	6/4/2014 10:14:13	1000	1000	6/4/2014	6/4/2014 10:14:13
02-0469	1	2	5	1	0	6/4/2014 10:30:38	6/4/2014	10-27	5	9	1	1		1	6/4/2014 10:30:38	0					70093	0	2			4	4	6/4/2014	6/4/2014 10:31:42	1000	1000	6/4/2014	6/4/2014 10:31:42	1000	1000	6/4/2014	6/4/2014 10:31:42	1000	1000	6/4/2014	6/4/2014 10:31:42	1000	1000	6/4/2014	6/4/2014 10:31:42
02-0470	2	2	5	1	0	6/4/2014 11:08:37	6/4/2014	11-03	5	9	1	1		1	6/4/2014 11:08:37	0					70094	0	2			4	4	6/4/2014	6/4/2014 11:08:50	1000	1000	6/4/2014	6/4/2014 11:08:50	1000	1000	6/4/2014	6/4/2014 11:08:50	1000	1000	6/4/2014	6/4/2014 11:08:50	1000	1000	6/4/2014	6/4/2014 11:08:50
02-0471	1	2	5	1	0	6/4/2014 11:25:03	6/4/2014	11-21	5	9	1	1		1	6/4/2014 11:25:03	0					70095	0	2			4	4	6/4/2014	6/4/2014 11:24:08	1000	1000	6/4/2014	6/4/2014 11:24:08	1000	1000	6/4/2014	6/4/2014 11:24:08	1000	1000	6/4/2014	6/4/2014 11:24:08	1000	1000	6/4/2014	6/4/2014 11:24:08
02-0472	2	2	5	1	0	6/4/2014 11:30:41	6/4/2014	11-27	5	9	1	1		1	6/4/2014 11:30:41	0					70096	0	2			4	4	6/4/2014	6/4/2014 11:30:41	1000	1000	6/4/2014	6/4/2014 11:30:41	1000	1000	6/4/2014	6/4/2014 11:30:41	1000	1000	6/4/2014	6/4/2014 11:30:41	1000	1000	6/4/2014	6/4/2014 11:30:41
02-0473	3	2	5	1	0	6/4/2014 12:13:51	6/4/2014	12-10	5	9	1	1		1	6/4/2014 12:13:51	0					70097	0	2	1	14-12	4	4	6/4/2014	6/4/2014 12:14:22	1000	1000	6/4/2014	6/4/2014 12:14:22	1000	1000	6/4/2014	6/4/2014 12:14:22	1000	1000	6/4/2014	6/4/2014 12:14:22	1000	1000	6/4/2014	6/4/2014 12:14:22
02-0474	3	2	5	1	0	6/4/2014 12:50:16	6/4/2014	12-45	5	9	1	1		1	6/4/2014 12:50:16	0					70098	0	2	1	13-16	4	4	6/4/2014	6/4/2014 12:49:19	1000	1000	6/4/2014	6/4/2014 12:49:19	1000	1000	6/4/2014	6/4/2014 12:49:19	1000	1000	6/4/2014	6/4/2014 12:49:19	1000	1000	6/4/2014	6/4/2014 12:49:19
02-0475	2	2	5	1	0	6/5/2014 10:34:47	6/5/2014	10-31	5	9	1	1		1	6/5/2014 10:34:47	0					70099	0	2			4	4	6/5/2014	6/5/2014 10:35:40	1000	1000	6/5/2014	6/5/2014 10:35:40	1000	1000	6/5/2014	6/5/2014 10:35:40	1000	1000	6/5/2014	6/5/2014 10:35:40	1000	1000	6/5/2014	6/5/2014 10:35:40
02-0476	1	2	5	1	0	6/5/2014 10:41:57	6/5/2014	10-37	5	9	1	1		1	6/5/2014 10:41:57	0					70100	0	2			4	4	6/5/2014	6/5/2014 10:42:14	1000	1000	6/5/2014	6/5/2014 10:42:14	1000	1000	6/5/2014	6/5/2014 10:42:14	1000	1000	6/5/2014	6/5/2014 10:42:14	1000	1000	6/5/2014	6/5/2014 10:42:14
02-0477	3	2	5	1	0	6/5/2014 10:48:05	6/5/2014	10-44	6	9	1	1		1	6/5/2014 10:48:05	0					70101	0	2	1	11-57	4	4	6/5/2014	6/5/2014 10:48:47	1000	1000	6/5/2014	6/5/2014 10:48:47	1000	1000	6/5/2014	6/5/2014 10:48:47	1000	1000	6/5/2014	6/5/2014 10:48:47	1000	1000	6/5/2014	6/5/2014 10:48:47
02-0478	1	2	5	1	0	6/5/2014 11:39:16	6/5/2014	11-33	5	9	1	1		1	6/5/2014 11:39:16	0					70102	0	2			4	4	6/5/2014	6/5/2014 11:39:02	1000	1000	6/5/2014	6/5/2014 11:39:02	1000	1000	6/5/2014	6/5/2014 11:39:02	1000	1000	6/5/2014	6/5/2014 11:39:02	1000	1000	6/5/2014	6/5/2014 11:39:02
02-0479	3	2	5	1	0	6/5/2014 12:28:38	6/5/2014	12-24	5	9	1	1		1	6/5/2014 12:28:38	0					70107	0	2	1	14-13	4	4	6/5/2014	6/5/2014 12:29:16	1000	1000	6/5/2014	6/5/2014 12:29:16	1000	1000	6/5/2014	6/5/2014 12:29:16	1000	1000	6/5/2014	6/5/2014 12:29:16	1000	1000	6/5/2014	6/5/2014 12:29:16
02-0480	1	2	5	1	0	6/5/2014 12:43:59	6/5/2014	12-39	5	9	1	1		1	6/5/2014 12:43:59	0					70108	0	2			4	4	6/5/2014	6/5/2014 12:44:34	1000	1000	6/5/2014	6/5/2014 12:44:34	1000	1000	6/5/2014	6/5/2014 12:44:34	1000	1000	6/5/2014	6/5/2014 12:44:34	1000	1000	6/5/2014	6/5/2014 12:44:34
02-0481	1	2	5	1	0	6/9/2014 09:50:21	6/9/2014	09-47	5	9	1	1		1	6/9/2014 09:50:21	0					70119	0	2			4	4	6/9/2014	6/9/2014 09:50:25	1000	1000	6/9/2014	6/9/2014 09:50:25	1000	1000	6/9/2014	6/9/2014 09:50:25	1000	1000	6/9/2014	6/9/2014 09:50:25	1000	1000	6/9/2014	6/9/2014 09:50:25
02-0482	3	2	5	1	0	6/9/2014 12:19:37	6/9/2014	12-15	5	9	1	1		1	6/9/2014 12:19:37	0					70120	0	2	1	14-13	4	4	6/9/2014	6/9/2014 12:18:58	1000	1000	6/9/2014	6/9/2014 12:18:58	1000	1000	6/9/2014	6/9/2014 12:18:58	1000	1000	6/9/2014	6/9/2014 12:18:58	1000	1000	6/9/2014	6/9/2014 12:18:58
02-0483	2	2	5	1	0	6/9/2014 12:33:33	6/9/2014	12-29	5	9	1	1		1	6/9/2014 12:33:33	0					70121	0				4			6/9/2014 12:34:15	1000			6/9/2014 12:34:15	1000			6/9/2014 12:34:15	1000			6/9/2014 12:34:15	1000			6/9/2014 12:34:15
02-0484	3	2	5	1	0	6/9/2014 12:43:05	6/9/2014	12-39	5	9	1	1		1	6/9/2014 12:43:05	0					70122	0	2	1	11-14	4	4	6/9/2014	6/9/2014 12:42:59	1000	1000	6/9/2014	6/9/2014 12:42:59	1000	1000	6/9/2014	6/9/2014 12:42:59	1000	1000	6/9/2014	6/9/2014 12:42:59	1000	1000	6/9/2014	6/9/2014 12:42:59
02-0485	2	2	5	1	0	6/9/2014 13:13:30	6/9/2014	13-09	5	9	1	1		1	6/9/2014 13:13:30	0					70123	0	2			4	4	6/9/2014	6/9/2014 13:13:34	1000	1000	6/9/2014	6/9/2014 13:13:34	1000	1000	6/9/2014	6/9/2014 13:13:34	1000	1000	6/9/2014	6/9/2014 13:13:34	1000	1000	6/9/2014	6/9/2014 13:13:34
02-0486	2	2	5	1	0	6/9/2014 13:21:35	6/9/2014	13-16	5	9	1	1		1	6/9/2014 13:21:35	0					70124	0	2			4	4	6/9/2014	6/9/2014 13:22:19	1000	1000	6/9/2014	6/9/2014 13:22:19	1000	1000	6/9/2014	6/9/2014 13:22:19	1000	1000	6/9/2014	6/9/2014 13:22:19	1000	1000	6/9/2014	6/9/2014 13:22:19
02-0487	1	2	5	1	0	6/9/2014 13:45:38	6/9/2014	13-39	5	9	1	1		1	6/9/2014 13:45:38	0					70125	0				4			6/9/2014 13:46:21	1000			6/9/2014 13:46:21	1000			6/9/2014 13:46:21	1000			6/9/2014 13:46:21	1000			6/9/2014 13:46:21
02-0488	3	2	5	1	0	6/9/2014 14:20:42	6/9/2014	14-16	5	9	1	1		1	6/9/2014 14:20:42	0					70126	0	2	1	12-19	4	4	6/9/2014	6/9/2014 14:21:18	1000	1000	6/9/2014	6/9/2014 14:21:18	1000	1000	6/9/2014	6/9/2014 14:21:18	1000	1000	6/9/2014	6/9/2014 14:21:18	1000	1000	6/9/2014	6/9/2014 14:21:18
02-0489	2	2	5	1	0	6/10/2014 10:39:41	6/10/2014	10-33	5	9	1	1		1	6/10/2014 10:39:41	0					70127	0	2			4	4	6/10/2014	6/10/2014 10:40:16	1000	1000	6/10/2014	6/10/2014 10:40:16	1000	1000	6/10/2014	6/10/2014 10:40:16	1000	1000	6/10/2014	6/10/2014 10:40:16	1000	1000	6/10/2014	6/10/2014 10:40:16
02-0490	3	2	5	1	0	6/10/2014 10:47:45	6/10/2014	10-41	5	9	1	1		1	6/10/2014 10:47:45	0					70128	0	2	1	12-17	4	4	6/10/2014	6/10/2014 10:46:49	1000	1000	6/10/2014	6/10/2014 10:46:49	1000	1000	6/10/2014	6/10/2014 10:46:49	1000	1000	6/10/2014	6/10/2014 10:46:49	1000	1000	6/10/2014	6/10/2014 10:46:49
02-0491	1	2	5	1	0	6/10/2014 10:57:35	6/10/2014	10-52	5	9	1	1		1	6/10/2014 10:57:35	0					70129	0	2			4	4	6/10/2014	6/10/2014 10:57:44	1000	1000	6/10/2014	6/10/2014 10:57:44	1000	1000	6/10/2014	6/10/2014 10:57:44	1000	1000	6/10/2014	6/10/2014 10:57:44	1000	1000	6/10/2014	6/10/2014 10:57:44
02-0492	1	2	5	1	0	6/10/2014 12:28:10	6/10/2014	12-24	5	9	1	1		1	6/10/2014 12:28:10	0					70142	0	2			4	4	6/10/2014	6/10/2014 12:27:18	1000	1000	6/10/2014	6/10/2014 12:27:18	1000	1000	6/10/2014	6/10/2014 12:27:18	1000	1000	6/10/2014	6/10/2014 12:27:18	1000	1000	6/10/2014	6/10/2014 12:27:18
02-0493	2	2	5	1	0	6/10/2014 12:35:20	6/10/2014	12-30	5	9	1	1		1	6/10/2014 12:35:20	0					70143	0	2			4	4	6/10/2014	6/10/2014 12:36:03	1000	1000	6/10/2014	6/10/2014 12:36:03	1000	1000	6/10/2014	6/10/2014 12:36:03	1000	1000	6/10/2014	6/10/2014 12:36:03	1000	1000	6/10/2014	6/10/2014 12:36:03
02-0494	2	2	5	1	0	6/11/2014 09:03:04	6/11/2014	08-57	5	9	1	1		1	6/11/2014 09:03:04	0					70144	0	2			4	4	6/11/2014	6/11/2014 09:03:45	1000	1000	6/11/2014	6/11/2014 09:03:45	1000	1000	6/11/2014	6/11/2014 09:03:45	1000	1000	6/11/2014	6/11/2014 09:03:45	1000	1000	6/11/2014	6/11/2014 09:03:45
02-0495	3	2	5	1	0	6/11/2014 09:24:21	6/11/2014	09-19	5	9	1	1		1	6/11/2014 09:24:21	0					70145	0	2	1	14-00	4	4	6/11/2014	6/11/2014 09:23:25	1000	1000	6/11/2014	6/11/2014 09:23:25	1000	1000	6/11/2014	6/11/2014 09:23:25	1000	1000	6/11/2014	6/11/2014 09:23:25	1000	1000	6/11/2014	6/11/2014 09:23:25
02-0496	1	2	5	1	0	6/11/2014 11:47:24	6/11/2014	11-43	5	9	1	1		1	6/11/2014 11:47:24	0					70146	0	2			4	4	6/11/2014	6/11/2014 11:47:36	1000	1000	6/11/2014	6/11/2014 11:47:36	1000	1000	6/11/2014	6/11/2014 11:47:36	1000	1000	6/11/2014	6/11/2014 11:47:36	1000	1000	6/11/2014	6/11/2014 11:47:36
02-0497	3	2	5	1	0	6/11/2014 12:01:53	6/11/2014	11-58	5	9	1	1		1	6/11/2014 12:01:53	0					70147	0	2	1	15-03	4	4	6/11/2014	6/11/2014 12:02:53	1000	1000	6/11/2014	6/11/2014 12:02:53	1000	1000	6/11/2014	6/11/2014 12:02:53	1000	1000	6/11/2014	6/11/2014 12:02:53	1000	5	6/11/2014	6/11/2014 12:02:53
02-0498	1	2	5	1	0	6/11/2014 12:28:38	6/11/2014	12-24	5	9	1	1		1	6/11/2014 12:28:38	0					70148	0	2			4	4	6/11/2014	6/11/2014 12:29:06	1000	1000	6/11/2014	6/11/2014 12:29:06	1000	1000	6/11/2014	6/11/2014 12:29:06	1000	1000	6/11/2014	6/11/2014 12:29:06	1000	1000	6/11/2014	6/11/2014 12:29:06
02-0499	2	2	5	1	0	6/11/2014 12:35:55	6/11/2014	12-32	5	9	1	1		1	6/11/2014 12:35:55	0					70149	0	2			4	4	6/11/2014	6/11/2014 12:35:39	1000	1000	6/11/2014	6/11/2014 12:35:39	1000	1000	6/11/2014	6/11/2014 12:35:39	1000	1000	6/11/2014	6/11/2014 12:35:39	1000	1000	6/11/2014	6/11/2014 12:35:39
02-0500	2	2	5	1	0	6/13/2014 11:35:31	6/13/2014	11-31	5	9	1	1		1	6/13/2014 11:35:31	0					70165	0	2			4	4	6/13/2014	6/13/2014 11:35:53	1000	1000	6/13/2014	6/13/2014 11:35:53	1000	1000	6/13/2014	6/13/2014 11:35:53	1000	1000	6/13/2014	6/13/2014 11:35:53	1000	1000	6/13/2014	6/13/2014 11:35:53
02-0501	3	2	5	1	0	6/17/2014 11:25:35	6/17/2014	11-20	5	9	1	1		1	6/17/2014 11:25:35	0					70166	0	2	1	12-13	4	4	6/17/2014	6/17/2014 11:25:35	1000	1000	6/17/2014	6/17/2014 11:25:35	1000	1000	6/17/2014	6/17/2014 11:25:35	1000	1000	6/17/2014	6/17/2014 11:25:35	1000	1000	6/17/2014	6/17/2014 11:25:35
02-0502	3	2	5	1	0	6/17/2014 11:34:48	6/17/2014	11-30	5	9	1	1		1	6/17/2014 11:34:48	0					70167	0				4			6/17/2014 11:34:19	1000			6/17/2014 11:34:19	1000			6/17/2014 11:34:19	1000			6/17/2014 11:34:19	1000			6/17/2014 11:34:19
02-0503	1	2	5	1	0	6/17/2014 11:43:26	6/17/2014	11-39	5	9	1	1		1	6/17/2014 11:43:26	0					70168	0	2			4	4	6/17/2014	6/17/2014 11:43:03	1000	1000	6/17/2014	6/17/2014 11:43:03	1000	1000	6/17/2014	6/17/2014 11:43:03	1000	1000	6/17/2014	6/17/2014 11:43:03	1000	1000	6/17/2014	6/17/2014 11:43:03
02-0504	2	2	5	1	0	6/18/2014 09:55:33	6/18/2014	09-50	5	9	1	1		1	6/18/2014 09:55:33	0					70173	0				4			6/18/2014 09:55:37	1000			6/18/2014 09:55:37	1000			6/18/2014 09:55:37	1000			6/18/2014 09:55:37	1000			6/18/2014 09:55:37
02-0505	1	2	5	1	0	6/18/2014 10:04:57	6/18/2014	10-00	5	9	1	1		1	6/18/2014 10:04:57	0					70174	0	2			4	4	6/18/2014	6/18/2014 10:04:21	1000	1000	6/18/2014	6/18/2014 10:04:21	1000	1000	6/18/2014	6/18/2014 10:04:21	1000	1000	6/18/2014	6/18/2014 10:04:21	1000	1000	6/18/2014	6/18/2014 10:04:21
02-0507	1	2	5	1	0	6/20/2014 09:49:43	6/20/2014	09-44	6	9	1	1		1	6/20/2014 09:49:43	0					70176	0	2			4	4	6/20/2014	6/20/2014 09:50:28	1000	1000	6/20/2014	6/20/2014 09:50:28	1000	1000	6/20/2014	6/20/2014 09:50:28	1000	1000	6/20/2014	6/20/2014 09:50:28	1000	1000	6/20/2014	6/20/2014 09:50:28
02-0508	2	2	5	1	0	6/20/2014 10:30:57	6/20/2014	10-27	5	9	1	1		1	6/20/2014 10:30:57	0					70177	0	2			4	4	6/20/2014	6/20/2014 10:31:58	1000	1000	6/20/2014	6/20/2014 10:31:58	1000	1000	6/20/2014	6/20/2014 10:31:58	1000	1000	6/20/2014	6/20/2014 10:31:58	1000	1000	6/20/2014	6/20/2014 10:31:58
02-0509	1	2	5	1	0	6/20/2014 11:39:41	6/20/2014	11-33	5	9	1	1		1	6/20/2014 11:39:41	0					70178	0	2			4	4	6/20/2014	6/20/2014 11:39:41	1000	1000	6/20/2014	6/20/2014 11:39:41	1000	1000	6/20/2014	6/20/2014 11:39:41	1000	1000	6/20/2014	6/20/2014 11:39:41	1000	1000	6/20/2014	6/20/2014 11:39:41
02-0510	2	2	5	1	0	6/20/2014 12:35:10	6/20/2014	12-31	5	9	1	1		1	6/20/2014 12:35:10	0					70179	0	2			4	4	6/20/2014	6/20/2014 12:34:18	1000	1000	6/20/2014	6/20/2014 12:34:18	1000	1000	6/20/2014	6/20/2014 12:34:18	1000	1000	6/20/2014	6/20/2014 12:34:18	1000	1000	6/20/2014	6/20/2014 12:34:18
02-0511	3	2	5	1	0	6/24/2014 11:50:18	6/24/2014	11-45	5	9	1	1		1	6/24/2014 11:50:18	0					70224	0	2	1	11-32	4	4	6/24/2014	6/24/2014 11:51:14	1000	1000	6/24/2014	6/24/2014 11:51:14	1000	1000	6/24/2014	6/24/2014 11:51:14	1000	1000	6/24/2014	6/24/2014 11:51:14	1000	1000	6/24/2014	6/24/2014 11:51:14
02-0512	3	2	5	1	0	6/25/2014 09:19:10	6/25/2014	09-15	5	9	1	1		1	6/25/2014 09:19:10	0					70225	0	2	1	11-33	4	4	6/25/2014	6/25/2014 09:20:06	1000	1000	6/25/2014	6/25/2014 09:20:06	1000	1000	6/25/2014	6/25/2014 09:20:06	1000	1000	6/25/2014	6/25/2014 09:20:06	1000	1000	6/25/2014	6/25/2014 09:20:06
02-0513	2	2	5	1	0	6/25/2014 10:19:51	6/25/2014	10-16	5	9	1	1		1	6/25/2014 10:19:51	0					70226	0	2			4	4	6/25/2014	6/25/2014 10:19:05	1000	1000	6/25/2014	6/25/2014 10:19:05	1000	1000	6/25/2014	6/25/2014 10:19:05	1000	1000	6/25/2014	6/25/2014 10:19:05	1000	1000	6/25/2014	6/25/2014 10:19:05
02-0514	2	2	5	1	0	6/25/2014 10:33:00	6/25/2014	10-29	5	9	1	1		1	6/25/2014 10:33:00	0					70227	0	2			4	4	6/25/2014	6/25/2014 10:32:12	1000	1000	6/25/2014	6/25/2014 10:32:12	1000	1000	6/25/2014	6/25/2014 10:32:12	1000	1000	6/25/2014	6/25/2014 10:32:12	1000	1000	6/25/2014	6/25/2014 10:32:12
02-0515	2	2	5	1	0	6/25/2014 12:30:39	6/25/2014	12-27	5	9	1	1		1	6/25/2014 12:30:39	0					70228	0	2			4	4	6/25/2014	6/25/2014 12:30:09	1000	1000	6/25/2014	6/25/2014 12:30:09	1000	1000	6/25/2014	6/25/2014 12:30:09	1000	1000	6/25/2014	6/25/2014 12:30:09	1000	1000	6/25/2014	6/25/2014 12:30:09
02-0516	1	2	5	1	0	6/25/2014 12:47:34	6/25/2014	12-43	5	9	1	1		1	6/25/2014 12:47:34	0					70229	0	2			4	4	6/25/2014	6/25/2014 12:47:38	1000	1000	6/25/2014	6/25/2014 12:47:38	1000	1000	6/25/2014	6/25/2014 12:47:38	1000	1000	6/25/2014	6/25/2014 12:47:38	1000	1000	6/25/2014	6/25/2014 12:47:38
02-0517	1	2	5	1	0	6/27/2014 10:03:53	6/27/2014	10-00	5	9	1	1		1	6/27/2014 10:03:53	0					70230	0	2			4	4	6/27/2014	6/27/2014 10:03:00	1000	1000	6/27/2014	6/27/2014 10:03:00	1000	1000	6/27/2014	6/27/2014 10:03:00	1000	1000	6/27/2014	6/27/2014 10:03:00	1000	1000	6/27/2014	6/27/2014 10:03:00
02-0519	3	2	5	1	0	6/27/2014 10:19:19	6/27/2014	10-10	5	9	1	1		1	6/27/2014 10:19:19	0					70232	0	2	1	12-33	4	4	6/27/2014	6/27/2014 10:18:18	1000	1000	6/27/2014	6/27/2014 10:18:18	1000	1000	6/27/2014	6/27/2014 10:18:18	1000	1000	6/27/2014	6/27/2014 10:18:18	1000	1000	6/27/2014	6/27/2014 10:18:18
02-0520	2	2	5	1	0	6/27/2014 10:26:20	6/27/2014	10-22	5	9	1	1		1	6/27/2014 10:26:20	0					70233	0	2			4	4	6/27/2014	6/27/2014 10:27:02	1000	1000	6/27/2014	6/27/2014 10:27:02	1000	1000	6/27/2014	6/27/2014 10:27:02	1000	1000	6/27/2014	6/27/2014 10:27:02	5	1000	6/27/2014	6/27/2014 10:27:02
02-0521	3	2	5	1	0	6/27/2014 10:38:01	6/27/2014	10-33	5	9	1	1		1	6/27/2014 10:38:01	0					70234	0	2	1	12-37	4	4	6/27/2014	6/27/2014 10:37:58	1000	1000	6/27/2014	6/27/2014 10:37:58	5	1000	6/27/2014	6/27/2014 10:37:58	1000	1000	6/27/2014	6/27/2014 10:37:58	1000	1000	6/27/2014	6/27/2014 10:37:58
02-0522	3	2	5	1	0	6/27/2014 10:44:06	6/27/2014	10-40	5	9	1	1		1	6/27/2014 10:44:06	0					70235	0	2	1	12-43	4	4	6/27/2014	6/27/2014 10:44:31	1000	1000	6/27/2014	6/27/2014 10:44:31	1000	1000	6/27/2014	6/27/2014 10:44:31	1000	1000	6/27/2014	6/27/2014 10:44:31	1000	1000	6/27/2014	6/27/2014 10:44:31
02-0523	1	2	5	1	0	6/27/2014 10:54:05	6/27/2014	10-50	5	9	1	1		1	6/27/2014 10:54:05	0					70236	0	2			4	4	6/27/2014	6/27/2014 10:53:15	1000	1000	6/27/2014	6/27/2014 10:53:15	1000	1000	6/27/2014	6/27/2014 10:53:15	1000	1000	6/27/2014	6/27/2014 10:53:15	1000	1000	6/27/2014	6/27/2014 10:53:15
02-0524	3	2	5	1	0	6/27/2014 12:06:19	6/27/2014	12-00	5	9	1	1		1	6/27/2014 12:06:19	0					70245	0				4			6/27/2014 12:05:21	1000			6/27/2014 12:05:21	1000			6/27/2014 12:05:21	1000			6/27/2014 12:05:21	1000			6/27/2014 12:05:21
03-0034	1	3	5	0	0	12/19/2013 10:04:49	12/19/2013	09-53	5	9	1	1		1	12/19/2013 10:04:49	0					38019	0	2			15	15	12/19/2013	12/19/2013 10:05:30	1000	1000	12/19/2013	12/19/2013 10:05:30	1000	1000	12/19/2013	12/19/2013 10:05:30	1000	1000	12/19/2013	12/19/2013 10:05:30	1000	1000	12/19/2013	12/19/2013 10:05:30
03-0035	3	3	5	0	0	12/19/2013 11:47:52	12/19/2013	11-43	5	9	1	1		1	12/19/2013 11:47:52	0					38020	0	2			15	15	12/19/2013	12/19/2013 11:48:10	1000	1000	12/19/2013	12/19/2013 11:48:10	1000	1000	12/19/2013	12/19/2013 11:48:10	1000	1000	12/19/2013	12/19/2013 11:48:10	1000	1000	12/19/2013	12/19/2013 11:48:10
03-0036	3	3	5	0	0	12/23/2013 09:41:49	12/23/2013	09-40	5	9	1	1		1	12/23/2013 09:41:43	0					274	0	2			15	15	12/23/2013	12/23/2013 09:42:05	1000	1000	12/23/2013	12/23/2013 09:42:05	1000	1000	12/23/2013	12/23/2013 09:42:05	1000	1000	12/23/2013	12/23/2013 09:42:05	1000	1000	12/23/2013	12/23/2013 09:42:05
03-0037	1	3	5	0	0	12/23/2013 09:46:42	12/23/2013	09-42	5	9	1	1		1	12/23/2013 09:46:35	0					276	0	2			15	15	12/23/2013	12/23/2013 09:46:27	1000	1000	12/23/2013	12/23/2013 09:46:27	1000	1000	12/23/2013	12/23/2013 09:46:27	1000	1000	12/23/2013	12/23/2013 09:46:27	1000	1000	12/23/2013	12/23/2013 09:46:27
03-0038	2	3	5	0	0	12/23/2013 09:57:06	12/23/2013	09-50	5	9	1	1		1	12/23/2013 09:57:00	0					277	0	2			15	15	12/23/2013	12/23/2013 09:57:23	1000	1000	12/23/2013	12/23/2013 09:57:23	1000	1000	12/23/2013	12/23/2013 09:57:23	1000	1000	12/23/2013	12/23/2013 09:57:23	1000	1000	12/23/2013	12/23/2013 09:57:23
03-0039	2	3	5	0	0	12/23/2013 12:18:41	12/23/2013	12-09	5	9	1	1		1	12/23/2013 12:18:35	0					285	0	2			15	15	12/23/2013	12/23/2013 12:19:22	1000	1000	12/23/2013	12/23/2013 12:19:22	1000	1000	12/23/2013	12/23/2013 12:19:22	1000	1000	12/23/2013	12/23/2013 12:19:22	1000	1000	12/23/2013	12/23/2013 12:19:22
03-0040	3	3	5	0	0	12/26/2013 09:17:46	12/26/2013	09-11	5	9	1	1	CLIENT WAS REFERRED TO UTH TO HAVE THE PROCEDURE DONE THERE AS THERE IS A SLIGHT COMPLICATION.	1	12/26/2013 09:17:38	0					295	0	2			1000	15	12/26/2013	12/26/2013 09:16:53	1000	1000	12/26/2013	12/26/2013 09:16:53	1000	1000	12/26/2013	12/26/2013 09:16:53	1000	1000	12/26/2013	12/26/2013 09:16:53	1000	1000	12/26/2013	12/26/2013 09:16:53
03-0041	1	3	5	0	0	12/26/2013 09:25:07	12/26/2013	09-18	5	9	1	1		1	12/26/2013 09:25:00	0					296	0	2			15	15	12/26/2013	12/26/2013 09:25:37	1000	1000	12/26/2013	12/26/2013 09:25:37	1000	1000	12/26/2013	12/26/2013 09:25:37	1000	1000	12/26/2013	12/26/2013 09:25:37	1000	1000	12/26/2013	12/26/2013 09:25:37
03-0042	3	3	5	0	0	12/26/2013 09:38:11	12/26/2013	09-30	5	9	1	1		1	12/26/2013 09:38:04	0					297	0	2			15	15	12/26/2013	12/26/2013 09:38:43	1000	1000	12/26/2013	12/26/2013 09:38:43	1000	1000	12/26/2013	12/26/2013 09:38:43	1000	1000	12/26/2013	12/26/2013 09:38:43	1000	1000	12/26/2013	12/26/2013 09:38:43
03-0043	1	3	5	0	0	12/26/2013 09:48:27	12/26/2013	09-42	5	9	1	1		1	12/26/2013 09:48:20	0					299	0	2			15	15	12/26/2013	12/26/2013 09:47:28	1000	1000	12/26/2013	12/26/2013 09:47:28	1000	1000	12/26/2013	12/26/2013 09:47:28	1000	1000	12/26/2013	12/26/2013 09:49:39	1000	1000	12/26/2013	12/26/2013 09:49:39
03-0044	3	3	5	0	0	12/26/2013 11:42:44	12/26/2013	11-31	5	9	1	1		1	12/26/2013 11:42:37	0					307	0	2			15	15	12/26/2013	12/26/2013 11:43:14	1000	1000	12/26/2013	12/26/2013 11:43:14	1000	1000	12/26/2013	12/26/2013 11:43:14	1000	1000	12/26/2013	12/26/2013 11:43:14	1000	1000	12/26/2013	12/26/2013 11:43:14
03-0045	2	3	5	0	0	12/27/2013 09:52:21	12/27/2013	09-44	5	9	1	1		1	12/27/2013 09:52:13	0					312	0	2			15	15	12/27/2013	12/27/2013 09:51:26	1000	1000	12/27/2013	12/27/2013 09:51:26	1000	1000	12/27/2013	12/27/2013 09:51:26	1000	1000	12/27/2013	12/27/2013 09:51:26	1000	1000	12/27/2013	12/27/2013 09:51:26
03-0046	1	3	5	0	0	12/30/2013 10:23:55	12/30/2013	10-20	5	9	1	1		1	12/30/2013 10:23:55	0					322	0	2			15	15	12/30/2013	12/30/2013 10:23:02	1000	1000	12/30/2013	12/30/2013 10:23:02	1000	1000	12/30/2013	12/30/2013 10:23:02	1000	1000	12/30/2013	12/30/2013 10:23:02	1000	1000	12/30/2013	12/30/2013 10:23:02
03-0047	1	3	5	0	0	12/31/2013 10:25:50	12/31/2013	10-20	5	9	1	1		1	12/31/2013 10:25:49	0					347	0	2			15	15	12/31/2013	12/31/2013 10:27:00	1000	1000	12/31/2013	12/31/2013 10:27:00	1000	1000	12/31/2013	12/31/2013 10:27:00	1000	1000	12/31/2013	12/31/2013 10:27:00	1000	1000	12/31/2013	12/31/2013 10:27:00
03-0048	3	3	5	0	0	1/2/2014 10:27:58	1/2/2014	10-21	5	9	1	1		1	1/2/2014 10:27:56	0					351	0	2			15	15	1/2/2014	1/2/2014 10:28:24	1000	1000	1/2/2014	1/2/2014 10:28:24	1000	1000	1/2/2014	1/2/2014 10:28:24	1000	1000	1/2/2014	1/2/2014 10:28:24	1000	1000	1/2/2014	1/2/2014 10:28:24
03-0049	2	3	5	0	0	1/2/2014 10:50:27	1/2/2014	10-45	5	9	1	1		1	1/2/2014 10:50:26	0					353	0	2			15	15	1/2/2014	1/2/2014 10:50:15	1000	1000	1/2/2014	1/2/2014 10:50:15	1000	1000	1/2/2014	1/2/2014 10:50:15	1000	1000	1/2/2014	1/2/2014 10:50:15	1000	1000	1/2/2014	1/2/2014 10:50:15
03-0050	1	3	5	0	0	1/2/2014 12:06:04	1/2/2014	12-00	5	9	1	1		1	1/2/2014 12:06:02	0					360	0	2			15	15	1/2/2014	1/2/2014 12:06:42	1000	1000	1/2/2014	1/2/2014 12:06:42	1000	1000	1/2/2014	1/2/2014 12:06:42	1000	1000	1/2/2014	1/2/2014 12:06:42	1000	1000	1/2/2014	1/2/2014 12:06:42
03-0051	3	3	5	0	0	1/3/2014 09:56:55	1/3/2014	09-47	5	9	1	1		1	1/3/2014 09:56:53	0					362	0	2	1	14-30	15	15	1/3/2014	1/3/2014 09:57:26	1000	1000	1/3/2014	1/3/2014 09:57:26	1000	1000	1/3/2014	1/3/2014 09:57:26	1000	1000	1/3/2014	1/3/2014 09:57:26	1000	1000	1/3/2014	1/3/2014 09:57:26
03-0052	2	3	5	0	0	1/3/2014 10:42:06	1/3/2014	10-24	5	9	1	1		1	1/3/2014 10:42:04	0					363	0	2			15	15	1/3/2014	1/3/2014 10:41:07	1000	1000	1/3/2014	1/3/2014 10:41:07	1000	1000	1/3/2014	1/3/2014 10:41:07	1000	1000	1/3/2014	1/3/2014 10:41:07	1000	1000	1/3/2014	1/3/2014 10:41:07
03-0053	3	3	5	0	0	1/6/2014 09:44:42	1/6/2014	09-37	5	9	1	1		1	1/6/2014 09:44:39	0					370	0	2	0		15	15	1/6/2014	1/6/2014 09:45:20	1000	1000	1/6/2014	1/6/2014 09:45:20	1000	1000	1/6/2014	1/6/2014 09:45:20	1000	1000	1/6/2014	1/6/2014 09:45:20	1000	1000	1/6/2014	1/6/2014 09:45:20
03-0054	2	3	5	0	0	1/6/2014 09:50:42	1/6/2014	09-47	5	9	1	1		1	1/6/2014 09:50:39	0					371	0	2			15	15	1/6/2014	1/6/2014 09:49:42	1000	1000	1/6/2014	1/6/2014 09:49:42	1000	1000	1/6/2014	1/6/2014 09:49:42	1000	1000	1/6/2014	1/6/2014 09:49:42	1000	1000	1/6/2014	1/6/2014 09:49:42
03-0055	2	3	5	0	0	1/6/2014 10:13:52	1/6/2014	10-05	5	9	1	1		1	1/6/2014 10:13:49	0					372	0	2			15	15	1/6/2014	1/6/2014 10:13:44	1000	1000	1/6/2014	1/6/2014 10:13:44	1000	1000	1/6/2014	1/6/2014 10:13:44	1000	1000	1/6/2014	1/6/2014 10:13:44	1000	1000	1/6/2014	1/6/2014 10:13:44
03-0056	3	3	5	0	0	1/6/2014 10:23:50	1/6/2014	10-15	5	9	1	1	LIVES WITH FAT	1	1/6/2014 10:23:47	0					373	0	2	0		15	15	1/6/2014	1/6/2014 10:24:39	1000	1000	1/6/2014	1/6/2014 10:24:39	1000	1000	1/6/2014	1/6/2014 10:24:39	1000	1000	1/6/2014	1/6/2014 10:24:39	1000	1000	1/6/2014	1/6/2014 10:24:39
03-0057	2	3	5	0	0	1/6/2014 11:16:15	1/6/2014	11-01	5	9	1	1		1	1/6/2014 11:16:12	0					374	0	2			15	15	1/6/2014	1/6/2014 11:17:05	1000	1000	1/6/2014	1/6/2014 11:17:05	1000	1000	1/6/2014	1/6/2014 11:17:05	1000	1000	1/6/2014	1/6/2014 11:17:05	1000	1000	1/6/2014	1/6/2014 11:17:05
03-0058	3	3	5	0	0	1/6/2014 11:24:45	1/6/2014	11-18	5	9	1	1		1	1/6/2014 11:24:41	0					375	0	2			15	15	1/6/2014	1/6/2014 11:25:49	1000	1000	1/6/2014	1/6/2014 11:25:49	1000	1000	1/6/2014	1/6/2014 11:25:49	1000	1000	1/6/2014	1/6/2014 11:25:49	1000	1000	1/6/2014	1/6/2014 11:25:49
03-0059	2	3	5	0	0	1/6/2014 11:39:53	1/6/2014	11-28	5	9	1	1		1	1/6/2014 11:39:50	0					376	0	2			15	15	1/6/2014	1/6/2014 11:38:55	1000	1000	1/6/2014	1/6/2014 11:38:55	1000	1000	1/6/2014	1/6/2014 11:38:55	1000	1000	1/6/2014	1/6/2014 11:38:55	1000	1000	1/6/2014	1/6/2014 11:38:55
03-0060	1	3	5	0	0	1/6/2014 11:52:08	1/6/2014	11-42	5	9	1	1		1	1/6/2014 11:52:05	0					377	0	2			15	15	1/6/2014	1/6/2014 11:52:02	1000	1000	1/6/2014	1/6/2014 11:52:02	1000	1000	1/6/2014	1/6/2014 11:52:02	1000	1000	1/6/2014	1/6/2014 11:52:02	1000	1000	1/6/2014	1/6/2014 11:52:02
03-0061	3	3	5	0	0	1/6/2014 12:15:06	1/6/2014	12-11	5	9	1	1		1	1/6/2014 12:15:03	0					378	0	2			15	15	1/6/2014	1/6/2014 12:16:04	1000	1000	1/6/2014	1/6/2014 12:16:04	1000	1000	1/6/2014	1/6/2014 12:16:04	1000	1000	1/6/2014	1/6/2014 12:16:04	1000	1000	1/6/2014	1/6/2014 12:16:04
03-0062	1	3	5	0	0	1/6/2014 12:20:01	1/6/2014	12-16	5	9	1	1		1	1/6/2014 12:19:58	0					379	0	2			15	15	1/6/2014	1/6/2014 12:20:26	1000	1000	1/6/2014	1/6/2014 12:20:26	1000	1000	1/6/2014	1/6/2014 12:20:26	1000	1000	1/6/2014	1/6/2014 12:20:26	1000	1000	1/6/2014	1/6/2014 12:20:26
03-0063	1	3	5	0	0	1/7/2014 09:38:15	1/7/2014	09-31	5	9	1	1		1	1/7/2014 09:38:11	0					391	0	2			15	15	1/7/2014	1/7/2014 09:38:23	1000	1000	1/7/2014	1/7/2014 09:38:23	1000	1000	1/7/2014	1/7/2014 09:38:23	1000	1000	1/7/2014	1/7/2014 09:38:23	1000	1000	1/7/2014	1/7/2014 09:38:23
03-0064	3	3	5	0	0	1/7/2014 09:48:10	1/7/2014	09-39	5	9	1	1		1	1/7/2014 09:48:07	0					393	0	2	1	14-40	15	14	1/7/2014	1/7/2014 09:49:18	1000	1000	1/7/2014	1/7/2014 09:49:18	1000	1000	1/7/2014	1/7/2014 09:49:18	1000	1000	1/7/2014	1/7/2014 09:49:18	1000	1000	1/7/2014	1/7/2014 09:49:18
03-0065	3	3	5	0	0	1/7/2014 10:03:58	1/7/2014	10-01	5	9	1	1		1	1/7/2014 10:03:55	0					394	0	2			15	15	1/7/2014	1/7/2014 10:04:36	1000	1000	1/7/2014	1/7/2014 10:04:36	1000	1000	1/7/2014	1/7/2014 10:04:36	1000	1000	1/7/2014	1/7/2014 10:04:36	1000	1000	1/7/2014	1/7/2014 10:04:36
03-0066	1	3	5	0	0	1/9/2014 09:39:32	1/9/2014	09-32	5	9	1	1		1	1/9/2014 09:39:26	0					405	0	2			15	15	1/9/2014	1/9/2014 09:39:47	1000	1000	1/9/2014	1/9/2014 09:39:47	1000	1000	1/9/2014	1/9/2014 09:39:47	1000	1000	1/9/2014	1/9/2014 09:39:47	1000	1000	1/9/2014	1/9/2014 09:39:47
03-0067	1	3	5	0	0	1/9/2014 09:46:30	1/9/2014	09-40	5	9	1	1		1	1/9/2014 09:46:24	0					406	0	2			15	15	1/9/2014	1/9/2014 09:46:20	1000	1000	1/9/2014	1/9/2014 09:46:20	1000	1000	1/9/2014	1/9/2014 09:46:20	1000	1000	1/9/2014	1/9/2014 09:46:20	1000	1000	1/9/2014	1/9/2014 09:46:20
03-0068	1	3	5	0	0	1/10/2014 10:08:53	1/10/2014	10-00	5	9	1	1		1	1/10/2014 10:08:47	0					408	0	2			15	15	1/10/2014	1/10/2014 10:09:58	1000	1000	1/10/2014	1/10/2014 10:09:58	1000	1000	1/10/2014	1/10/2014 10:09:58	1000	1000	1/10/2014	1/10/2014 10:09:58	1000	1000	1/10/2014	1/10/2014 10:09:58
03-0069	3	3	5	0	0	1/13/2014 09:05:28	1/13/2014	08-58	5	9	1	1		1	1/13/2014 09:05:28	0					419	0	2			15	15	1/13/2014	1/13/2014 09:05:27	1000	1000	1/13/2014	1/13/2014 09:05:27	1000	1000	1/13/2014	1/13/2014 09:05:27	1000	1000	1/13/2014	1/13/2014 09:05:27	1000	1000	1/13/2014	1/13/2014 09:05:27
03-0070	2	3	5	0	0	1/14/2014 08:55:34	1/14/2014	08-50	5	9	1	1		1	1/14/2014 08:55:33	0					425	0	2			15	15	1/14/2014	1/14/2014 08:56:19	1000	1000	1/14/2014	1/14/2014 08:56:19	1000	1000	1/14/2014	1/14/2014 08:56:19	1000	1000	1/14/2014	1/14/2014 08:56:19	1000	1000	1/14/2014	1/14/2014 08:56:19
03-0071	2	3	5	0	0	1/14/2014 10:19:24	1/14/2014	10-11	5	9	1	1		1	1/14/2014 10:19:23	0					426	0	2			15	15	1/14/2014	1/14/2014 10:19:19	1000	1000	1/14/2014	1/14/2014 10:19:19	1000	1000	1/14/2014	1/14/2014 10:19:19	1000	1000	1/14/2014	1/14/2014 10:19:19	1000	1000	1/14/2014	1/14/2014 10:19:19
03-0072	2	3	5	0	0	1/16/2014 09:32:40	1/16/2014	09-28	5	9	1	1		1	1/16/2014 09:32:39	0					436	0	2			15	15	1/16/2014	1/16/2014 09:32:40	1000	1000	1/16/2014	1/16/2014 09:32:40	1000	1000	1/16/2014	1/16/2014 09:32:40	1000	1000	1/16/2014	1/16/2014 09:32:40	1000	1000	1/16/2014	1/16/2014 09:32:40
03-0073	2	3	5	0	0	1/16/2014 10:14:27	1/16/2014	10-06	5	9	1	1		1	1/16/2014 10:14:26	0					437	0	2			15	15	1/16/2014	1/16/2014 10:14:10	1000	1000	1/16/2014	1/16/2014 10:14:10	1000	1000	1/16/2014	1/16/2014 10:14:10	1000	1000	1/16/2014	1/16/2014 10:14:10	1000	1000	1/16/2014	1/16/2014 10:14:10
03-0074	3	3	5	0	0	1/17/2014 10:06:43	1/17/2014	09-59	5	9	1	1		1	1/17/2014 10:06:41	0					447	0	2			15	14	1/17/2014	1/17/2014 10:07:13	1000	1000	1/17/2014	1/17/2014 10:07:13	1000	1000	1/17/2014	1/17/2014 10:07:13	1000	1000	1/17/2014	1/17/2014 10:07:13	1000	1000	1/17/2014	1/17/2014 10:07:13
03-0075	1	3	5	0	0	1/20/2014 10:16:52	1/20/2014	10-09	5	9	1	1		1	1/20/2014 10:16:48	0					467	0	2			15	15	1/20/2014	1/20/2014 10:16:58	1000	1000	1/20/2014	1/20/2014 10:16:58	1000	1000	1/20/2014	1/20/2014 10:16:58	1000	1000	1/20/2014	1/20/2014 10:16:58	1000	1000	1/20/2014	1/20/2014 10:16:58
03-0076	3	3	5	0	0	1/20/2014 10:25:58	1/20/2014	10-18	5	9	1	1		1	1/20/2014 10:25:55	0					468	0	2			15	15	1/20/2014	1/20/2014 10:25:42	1000	1000	1/20/2014	1/20/2014 10:25:42	1000	1000	1/20/2014	1/20/2014 10:25:42	1000	1000	1/20/2014	1/20/2014 10:25:42	1000	1000	1/20/2014	1/20/2014 10:25:42
03-0077	1	3	5	0	0	1/20/2014 10:48:07	1/20/2014	10-42	5	9	1	1		1	1/20/2014 10:48:03	0					469	0	2			15	15	1/20/2014	1/20/2014 10:47:33	1000	1000	1/20/2014	1/20/2014 10:47:33	1000	1000	1/20/2014	1/20/2014 10:47:33	1000	1000	1/20/2014	1/20/2014 10:47:33	1000	1000	1/20/2014	1/20/2014 10:47:33
03-0078	1	3	5	0	0	1/27/2014 10:04:36	1/27/2014	09-57	5	9	1	1		1	1/27/2014 10:04:29	0					529	0	2			15	15	1/27/2014	1/27/2014 10:05:29	1000	1000	1/27/2014	1/27/2014 10:05:29	1000	1000	1/27/2014	1/27/2014 10:05:29	1000	1000	1/27/2014	1/27/2014 10:05:29	1000	1000	1/27/2014	1/27/2014 10:05:29
03-0079	2	3	5	0	0	1/27/2014 13:15:07	1/27/2014	13-10	5	9	1	1		1	1/27/2014 13:15:00	0					541	0	2			15	15	1/27/2014	1/27/2014 13:15:32	1000	1000	1/27/2014	1/27/2014 13:15:32	1000	1000	1/27/2014	1/27/2014 13:15:32	1000	1000	1/27/2014	1/27/2014 13:15:32	1000	1000	1/27/2014	1/27/2014 13:15:32
03-0080	3	3	5	0	0	1/30/2014 10:22:56	1/30/2014	10-16	5	9	1	1		1	1/30/2014 10:22:56	0					50001	0	2			15	15	1/30/2014	1/30/2014 10:23:58	1000	1000	1/30/2014	1/30/2014 10:23:58	1000	1000	1/30/2014	1/30/2014 10:23:58	1000	1000	1/30/2014	1/30/2014 10:23:58	1000	1000	1/30/2014	1/30/2014 10:23:58
03-0081	2	3	5	0	0	1/31/2014 09:51:57	1/31/2014	09-45	5	9	1	1		1	1/31/2014 09:51:57	0					50002	0	2			15	15	1/31/2014	1/31/2014 09:52:59	1000	1000	1/31/2014	1/31/2014 09:52:59	1000	1000	1/31/2014	1/31/2014 09:52:59	1000	1000	1/31/2014	1/31/2014 09:52:59	1000	1000	1/31/2014	1/31/2014 09:52:59
03-0082	2	3	5	0	0	2/3/2014 09:59:36	2/3/2014	09-54	5	9	1	1	HAS ANOTHER SORE SO THE PROCEDURE WILL BE DONE ON THE 10/02/14	1	2/3/2014 09:59:36	0					50003	0	2			15	14	2/3/2014	2/3/2014 10:00:33	1000	1000	2/3/2014	2/3/2014 10:00:33	1000	1000	2/3/2014	2/3/2014 10:00:33	1000	1000	2/3/2014	2/3/2014 10:00:33	1000	1000	2/3/2014	2/3/2014 10:00:33
03-0083	3	3	5	0	0	2/3/2014 10:06:09	2/3/2014	10-00	5	9	1	1		1	2/3/2014 10:06:09	0					50004	0	2			15	15	2/3/2014	2/3/2014 10:07:06	1000	1000	2/3/2014	2/3/2014 10:07:06	1000	1000	2/3/2014	2/3/2014 10:07:06	1000	1000	2/3/2014	2/3/2014 10:07:06	1000	1000	2/3/2014	2/3/2014 10:07:06
03-0084	1	3	5	0	0	2/4/2014 09:56:36	2/4/2014	09-49	5	9	1	1		1	2/4/2014 09:56:36	0					50005	0	2			15	15	2/4/2014	2/4/2014 09:55:47	1000	1000	2/4/2014	2/4/2014 09:55:47	1000	1000	2/4/2014	2/4/2014 09:55:47	1000	1000	2/4/2014	2/4/2014 09:55:47	1000	1000	2/4/2014	2/4/2014 09:55:47
03-0086	1	3	5	0	0	2/6/2014 09:24:34	2/6/2014	09-12	5	9	1	1		1	2/6/2014 09:24:34	0					50009	0	2			15	15	2/6/2014	2/6/2014 09:24:25	1000	1000	2/6/2014	2/6/2014 09:24:25	1000	1000	2/6/2014	2/6/2014 09:24:25	1000	1000	2/6/2014	2/6/2014 09:24:25	1000	1000	2/6/2014	2/6/2014 09:24:25
03-0087	3	3	5	0	0	2/6/2014 09:32:53	2/6/2014	09-26	5	9	1	1		1	2/6/2014 09:32:53	0					50010	0	2			15	15	2/6/2014	2/6/2014 09:33:10	1000	1000	2/6/2014	2/6/2014 09:33:10	1000	1000	2/6/2014	2/6/2014 09:33:10	1000	1000	2/6/2014	2/6/2014 09:33:10	1000	1000	2/6/2014	2/6/2014 09:33:10
03-0088	2	3	5	0	0	2/6/2014 09:38:27	2/6/2014	09-34	5	9	1	1		1	2/6/2014 09:38:27	0					50011	0	2			15	15	2/6/2014	2/6/2014 09:37:32	1000	1000	2/6/2014	2/6/2014 09:37:32	1000	1000	2/6/2014	2/6/2014 09:37:32	1000	1000	2/6/2014	2/6/2014 09:37:32	1000	1000	2/6/2014	2/6/2014 09:37:32
03-0089	2	3	5	0	0	2/6/2014 09:46:07	2/6/2014	09-40	5	9	1	1		1	2/6/2014 09:46:07	0					50012	0	2			15	15	2/6/2014	2/6/2014 09:46:16	1000	1000	2/6/2014	2/6/2014 09:46:16	1000	1000	2/6/2014	2/6/2014 09:46:16	1000	1000	2/6/2014	2/6/2014 09:46:16	1000	1000	2/6/2014	2/6/2014 09:46:16
03-0090	3	3	5	0	0	2/6/2014 09:54:01	2/6/2014	09-48	5	9	1	1	MBEWE.	1	2/6/2014 09:54:01	0					50013	0	2			15	15	2/6/2014	2/6/2014 09:55:00	1000	1000	2/6/2014	2/6/2014 09:55:00	1000	1000	2/6/2014	2/6/2014 09:55:00	1000	1000	2/6/2014	2/6/2014 09:55:00	1000	1000	2/6/2014	2/6/2014 09:55:00
03-0091	1	3	5	0	0	2/7/2014 09:47:46	2/7/2014	09-40	5	9	1	1		1	2/7/2014 09:47:46	0					50014	0	2			15	15	2/7/2014	2/7/2014 09:48:03	1000	1000	2/7/2014	2/7/2014 09:48:03	1000	1000	2/7/2014	2/7/2014 09:48:03	1000	1000	2/7/2014	2/7/2014 09:48:03	1000	1000	2/7/2014	2/7/2014 09:48:03
03-0092	3	3	5	0	0	2/10/2014 09:56:57	2/10/2014	09-51	5	9	1	1		1	2/10/2014 09:56:57	0					50015	0	2	1	10-05	15	15	2/10/2014	2/10/2014 09:57:48	1000	1000	2/10/2014	2/10/2014 09:57:48	1000	1000	2/10/2014	2/10/2014 09:57:48	1000	1000	2/10/2014	2/10/2014 09:57:48	1000	1000	2/10/2014	2/10/2014 09:57:48
03-0093	3	3	5	0	0	2/10/2014 10:02:43	2/10/2014	09-59	5	9	1	1		1	2/10/2014 10:02:43	0					50016	0	2			15	15	2/10/2014	2/10/2014 10:02:10	1000	1000	2/10/2014	2/10/2014 10:02:10	1000	1000	2/10/2014	2/10/2014 10:02:10	1000	1000	2/10/2014	2/10/2014 10:02:10	1000	1000	2/10/2014	2/10/2014 10:02:10
03-0094	1	3	5	0	0	2/10/2014 10:17:17	2/10/2014	10-11	5	9	1	1		1	2/10/2014 10:17:17	0					50017	0	2			15	15	2/10/2014	2/10/2014 10:17:28	1000	1000	2/10/2014	2/10/2014 10:17:28	1000	1000	2/10/2014	2/10/2014 10:17:28	1000	1000	2/10/2014	2/10/2014 10:17:28	1000	1000	2/10/2014	2/10/2014 10:17:28
03-0095	2	3	5	0	0	2/10/2014 11:13:30	2/10/2014	11-05	5	9	1	1		1	2/10/2014 11:13:30	0					50018	0	2			15	15	2/10/2014	2/10/2014 11:14:16	1000	1000	2/10/2014	2/10/2014 11:14:16	1000	1000	2/10/2014	2/10/2014 11:14:16	1000	1000	2/10/2014	2/10/2014 11:14:16	1000	1000	2/10/2014	2/10/2014 11:14:16
03-0096	2	3	5	0	0	2/13/2014 09:49:42	2/13/2014	09-44	5	9	1	1		1	2/13/2014 09:49:42	0					50020	0	2			15	15	2/13/2014	2/13/2014 09:50:04	1000	1000	2/13/2014	2/13/2014 09:50:04	1000	1000	2/13/2014	2/13/2014 09:50:04	1000	1000	2/13/2014	2/13/2014 09:50:04	1000	1000	2/13/2014	2/13/2014 09:50:04
03-0097	3	3	5	0	0	2/14/2014 09:04:45	2/14/2014	08-59	5	9	1	1		1	2/14/2014 09:04:45	0					50021	0	2	1	10-35	15	15	2/14/2014	2/14/2014 09:03:48	1000	1000	2/14/2014	2/14/2014 09:03:48	1000	1000	2/14/2014	2/14/2014 09:03:48	1000	1000	2/14/2014	2/14/2014 09:03:48	1000	1000	2/14/2014	2/14/2014 09:03:48
03-0098	2	3	5	0	0	2/14/2014 09:58:46	2/14/2014	09-48	5	9	1	1		1	2/14/2014 09:58:46	0					50022	0	2			15	15	2/14/2014	2/14/2014 09:58:25	1000	1000	2/14/2014	2/14/2014 09:58:25	1000	1000	2/14/2014	2/14/2014 09:58:25	1000	1000	2/14/2014	2/14/2014 09:58:25	1000	1000	2/14/2014	2/14/2014 09:58:25
03-0099	1	3	5	0	0	2/14/2014 10:07:43	2/14/2014	10-02	5	9	1	1		1	2/14/2014 10:07:43	0					50023	0	2			15	15	2/14/2014	2/14/2014 10:07:09	1000	1000	2/14/2014	2/14/2014 10:07:09	1000	1000	2/14/2014	2/14/2014 10:07:09	1000	1000	2/14/2014	2/14/2014 10:07:09	1000	1000	2/14/2014	2/14/2014 10:07:09
03-0100	1	3	5	0	0	2/17/2014 09:13:26	2/17/2014	09-06	5	9	1	1		1	2/17/2014 09:13:26	0					50025	0	2			15	15	2/17/2014	2/17/2014 09:13:33	1000	1000	2/17/2014	2/17/2014 09:13:33	1000	1000	2/17/2014	2/17/2014 09:13:33	1000	1000	2/17/2014	2/17/2014 09:13:33	1000	1000	2/17/2014	2/17/2014 09:13:33
03-0101	1	3	5	0	0	2/17/2014 10:01:37	2/17/2014	09-56	5	9	1	1		1	2/17/2014 10:01:37	0					50026	0	2			15	15	2/17/2014	2/17/2014 10:01:37	1000	1000	2/17/2014	2/17/2014 10:01:37	1000	1000	2/17/2014	2/17/2014 10:01:37	1000	1000	2/17/2014	2/17/2014 10:01:37	1000	1000	2/17/2014	2/17/2014 10:01:37
03-0102	2	3	5	0	0	2/17/2014 10:09:20	2/17/2014	10-03	5	9	1	1		1	2/17/2014 10:09:20	0					50027	0	2			15	15	2/17/2014	2/17/2014 10:10:21	1000	1000	2/17/2014	2/17/2014 10:10:21	1000	1000	2/17/2014	2/17/2014 10:10:21	1000	1000	2/17/2014	2/17/2014 10:10:21	1000	1000	2/17/2014	2/17/2014 10:10:21
03-0103	1	3	5	0	0	2/17/2014 10:23:22	2/17/2014	10-18	5	9	1	1		1	2/17/2014 10:23:22	0					50028	0	2			15	15	2/17/2014	2/17/2014 10:23:27	1000	1000	2/17/2014	2/17/2014 10:23:27	1000	1000	2/17/2014	2/17/2014 10:23:27	1000	1000	2/17/2014	2/17/2014 10:23:27	1000	1000	2/17/2014	2/17/2014 10:23:27
03-0104	2	3	5	0	0	2/17/2014 10:29:22	2/17/2014	10-24	5	9	1	1		1	2/17/2014 10:29:22	0					50029	0	2			15	15	2/17/2014	2/17/2014 10:30:00	1000	1000	2/17/2014	2/17/2014 10:30:00	1000	1000	2/17/2014	2/17/2014 10:30:00	1000	1000	2/17/2014	2/17/2014 10:30:00	1000	1000	2/17/2014	2/17/2014 10:30:00
03-0106	3	3	5	0	0	3/3/2014 09:28:21	3/3/2014	09-24	5	9	1	1	CLIENT WAS NOT ATTENDED TO BY THE COUNSELOR UNDER REACH BUT HAD THE PROCEDURE DONE. THIS WAS DUE TO THE GO-SLOW	1	3/3/2014 09:28:21	0					50031	0	2			15	15	3/3/2014	3/3/2014 09:27:43	1000	1000	3/3/2014	3/3/2014 09:27:43	1000	1000	3/3/2014	3/3/2014 09:27:43	1000	1000	3/3/2014	3/3/2014 09:27:43	1000	1000	3/3/2014	3/3/2014 09:27:43
03-0107	3	3	5	0	0	3/10/2014 09:30:41	3/10/2014	09-23	5	9	1	1		1	3/10/2014 09:30:41	0					50032	0	2			15	15	3/10/2014	3/10/2014 09:31:31	1000	1000	3/10/2014	3/10/2014 09:31:31	1000	1000	3/10/2014	3/10/2014 09:31:31	1000	1000	3/10/2014	3/10/2014 09:31:31	1000	1000	3/10/2014	3/10/2014 09:31:31
03-0108	2	3	5	0	0	3/10/2014 09:49:34	3/10/2014	09-40	5	9	1	1	0968872807	1	3/10/2014 09:49:34	0					50033	0	2			15	15	3/10/2014	3/10/2014 09:49:00	1000	1000	3/10/2014	3/10/2014 09:49:00	1000	1000	3/10/2014	3/10/2014 09:49:00	1000	1000	3/10/2014	3/10/2014 09:49:00	1000	1000	3/10/2014	3/10/2014 09:49:00
03-0109	1	3	5	0	0	3/11/2014 10:13:27	3/11/2014	10-02	5	9	1	1		1	3/11/2014 10:13:27	0					50034	0	2			15	15	3/11/2014	3/11/2014 10:12:38	1000	1000	3/11/2014	3/11/2014 10:12:38	1000	1000	3/11/2014	3/11/2014 10:12:38	1000	1000	3/11/2014	3/11/2014 10:12:38	1000	1000	3/11/2014	3/11/2014 10:12:38
03-0110	1	3	5	0	0	3/11/2014 10:19:21	3/11/2014	10-16	5	9	1	1		1	3/11/2014 10:19:21	0					50035	0	2			15	15	3/11/2014	3/11/2014 10:19:11	1000	1000	3/11/2014	3/11/2014 10:19:11	1000	1000	3/11/2014	3/11/2014 10:19:11	1000	1000	3/11/2014	3/11/2014 10:19:11	1000	1000	3/11/2014	3/11/2014 10:19:11
03-0111	3	3	5	0	0	3/11/2014 10:29:24	3/11/2014	10-20	5	9	1	1		1	3/11/2014 10:29:25	0					50036	0	2			15	15	3/11/2014	3/11/2014 10:30:07	1000	1000	3/11/2014	3/11/2014 10:30:07	1000	1000	3/11/2014	3/11/2014 10:30:07	1000	1000	3/11/2014	3/11/2014 10:30:07	1000	1000	3/11/2014	3/11/2014 10:30:07
03-0112	2	3	5	0	0	3/14/2014 09:39:50	3/14/2014	09-39	5	9	1	1		1	3/14/2014 09:39:50	0					50037	0	2			15	15	3/14/2014	3/14/2014 09:40:52	1000	1000	3/14/2014	3/14/2014 09:40:52	1000	1000	3/14/2014	3/14/2014 09:40:52	1000	1000	3/14/2014	3/14/2014 09:40:52	1000	1000	3/14/2014	3/14/2014 09:40:52
03-0113	2	3	5	0	0	3/14/2014 09:48:00	3/14/2014	09-41	5	9	1	1		1	3/14/2014 09:48:00	0					50038	0	2			15	15	3/14/2014	3/14/2014 09:47:26	1000	1000	3/14/2014	3/14/2014 09:47:26	1000	1000	3/14/2014	3/14/2014 09:47:26	1000	1000	3/14/2014	3/14/2014 09:47:26	1000	1000	3/14/2014	3/14/2014 09:47:26
03-0114	3	3	5	0	0	3/14/2014 09:57:49	3/14/2014	09-49	5	9	1	1		1	3/14/2014 09:57:49	0					50039	0	2			15	15	3/14/2014	3/14/2014 09:58:21	1000	1000	3/14/2014	3/14/2014 09:58:21	1000	1000	3/14/2014	3/14/2014 09:58:21	1000	1000	3/14/2014	3/14/2014 09:58:21	1000	1000	3/14/2014	3/14/2014 09:58:21
03-0115	2	3	5	0	0	3/14/2014 11:31:29	3/14/2014	11-24	5	9	1	1		1	3/14/2014 11:31:29	0					50040	0	2			15	15	3/14/2014	3/14/2014 11:32:17	1000	1000	3/14/2014	3/14/2014 11:32:17	1000	1000	3/14/2014	3/14/2014 11:32:17	1000	1000	3/14/2014	3/14/2014 11:32:17	1000	1000	3/14/2014	3/14/2014 11:32:17
03-0116	1	3	5	0	0	3/14/2014 11:35:42	3/14/2014	11-33	5	9	1	1		1	3/14/2014 11:35:42	0					50041	0	2			15	15	3/14/2014	3/14/2014 11:36:39	1000	1000	3/14/2014	3/14/2014 11:36:39	1000	1000	3/14/2014	3/14/2014 11:36:39	1000	1000	3/14/2014	3/14/2014 11:36:39	1000	1000	3/14/2014	3/14/2014 11:36:39
03-0117	3	3	5	0	0	3/20/2014 09:02:50	3/20/2014	08-58	5	9	1	1		1	3/20/2014 09:02:50	0					50042	0	2			15	15	3/20/2014	3/20/2014 09:03:34	1000	1000	3/20/2014	3/20/2014 09:03:34	1000	1000	3/20/2014	3/20/2014 09:03:34	1000	1000	3/20/2014	3/20/2014 09:03:34	1000	1000	3/20/2014	3/20/2014 09:03:34
03-0119	1	3	5	0	0	3/20/2014 10:18:43	3/20/2014	10-11	5	9	1	1		1	3/20/2014 10:18:43	0					50044	0	2			15	15	3/20/2014	3/20/2014 10:17:50	1000	1000	3/20/2014	3/20/2014 10:17:50	1000	1000	3/20/2014	3/20/2014 10:17:50	1000	1000	3/20/2014	3/20/2014 10:17:50	1000	1000	3/20/2014	3/20/2014 10:17:50
03-0120	3	3	5	0	0	3/21/2014 09:49:15	3/21/2014	09-43	5	9	1	1		1	3/21/2014 09:49:15	0					50045	0	2			15	15	3/21/2014	3/21/2014 09:49:03	1000	1000	3/21/2014	3/21/2014 09:49:03	1000	1000	3/21/2014	3/21/2014 09:49:03	1000	1000	3/21/2014	3/21/2014 09:49:03	1000	1000	3/21/2014	3/21/2014 09:49:03
03-0121	2	3	5	0	0	3/21/2014 09:59:14	3/21/2014	09-51	5	9	1	1		1	3/21/2014 09:59:14	0					50046	0	2			15	15	3/21/2014	3/21/2014 09:59:58	1000	1000	3/21/2014	3/21/2014 09:59:58	1000	1000	3/21/2014	3/21/2014 09:59:58	1000	1000	3/21/2014	3/21/2014 09:59:58	1000	1000	3/21/2014	3/21/2014 09:59:58
03-0122	2	3	5	0	0	3/21/2014 10:07:03	3/21/2014	10-00	5	9	1	1		1	3/21/2014 10:07:03	0					50047	0	2			15	15	3/21/2014	3/21/2014 10:06:31	1000	1000	3/21/2014	3/21/2014 10:06:31	1000	1000	3/21/2014	3/21/2014 10:06:31	1000	1000	3/21/2014	3/21/2014 10:06:31	1000	1000	3/21/2014	3/21/2014 10:06:31
03-0123	1	3	5	0	0	3/21/2014 10:19:02	3/21/2014	10-11	5	9	1	1		1	3/21/2014 10:19:02	0					50048	0	2			15	15	3/21/2014	3/21/2014 10:19:38	1000	1000	3/21/2014	3/21/2014 10:19:38	1000	1000	3/21/2014	3/21/2014 10:19:38	1000	1000	3/21/2014	3/21/2014 10:19:38	1000	1000	3/21/2014	3/21/2014 10:19:38
03-0124	3	3	5	0	0	3/24/2014 11:03:49	3/24/2014	10-57	5	9	1	1		1	3/24/2014 11:03:49	0					50049	0	2			15	15	3/24/2014	3/24/2014 11:04:20	1000	1000	3/24/2014	3/24/2014 11:04:20	1000	1000	3/24/2014	3/24/2014 11:04:20	1000	1000	3/24/2014	3/24/2014 11:04:20	1000	1000	3/24/2014	3/24/2014 11:04:20
03-0125	2	3	5	0	0	3/24/2014 11:11:31	3/24/2014	11-05	5	9	1	1		1	3/24/2014 11:11:31	0					50050	0	2			15	15	3/24/2014	3/24/2014 11:10:53	1000	1000	3/24/2014	3/24/2014 11:10:53	1000	1000	3/24/2014	3/24/2014 11:10:53	1000	1000	3/24/2014	3/24/2014 11:10:53	1000	1000	3/24/2014	3/24/2014 11:10:53
03-0127	2	3	5	0	0	3/27/2014 09:39:50	3/27/2014	09-35	5	9	1	1		1	3/27/2014 09:39:50	0					50052	0	2			15	15	3/27/2014	3/27/2014 09:40:08	1000	1000	3/27/2014	3/27/2014 09:40:08	1000	1000	3/27/2014	3/27/2014 09:40:08	1000	1000	3/27/2014	3/27/2014 09:40:08	1000	1000	3/27/2014	3/27/2014 09:40:08
03-0129	3	3	5	0	0	3/28/2014 10:00:33	3/28/2014	09-51	5	9	1	1	0976063688	1	3/28/2014 10:00:33	0					50054	0	2			15	15	3/28/2014	3/28/2014 10:01:36	1000	1000	3/28/2014	3/28/2014 10:01:36	1000	1000	3/28/2014	3/28/2014 10:01:36	1000	1000	3/28/2014	3/28/2014 10:01:36	1000	1000	3/28/2014	3/28/2014 10:01:36
03-0130	2	3	5	0	0	4/1/2014 09:53:57	4/1/2014	09-49	5	9	1	1		1	4/1/2014 09:53:57	0					50055	0	2			15	15	4/1/2014	4/1/2014 09:53:28	1000	1000	4/1/2014	4/1/2014 09:53:28	1000	1000	4/1/2014	4/1/2014 09:53:28	1000	1000	4/1/2014	4/1/2014 09:53:28	1000	1000	4/1/2014	4/1/2014 09:53:28
03-0131	1	3	5	0	0	4/2/2014 09:39:24	4/2/2014	09-32	5	9	1	1		1	4/2/2014 09:39:24	0					50056	0	2			15	15	4/2/2014	4/2/2014 09:39:58	1000	1000	4/2/2014	4/2/2014 09:39:58	1000	1000	4/2/2014	4/2/2014 09:39:58	1000	1000	4/2/2014	4/2/2014 09:39:58	1000	1000	4/2/2014	4/2/2014 09:39:58
03-0132	3	3	5	0	0	4/3/2014 10:24:01	4/3/2014	10-17	5	9	1	1		1	4/3/2014 10:24:01	0					50057	0	2			15	1000	4/3/2014	4/3/2014 10:23:16	1000	1000	4/3/2014	4/3/2014 10:23:16	1000	1000	4/3/2014	4/3/2014 10:23:16	1000	1000	4/3/2014	4/3/2014 10:23:16	1000	1000	4/3/2014	4/3/2014 10:23:16
03-0133	2	3	5	0	0	4/3/2014 10:32:19	4/3/2014	10-26	5	9	1	1		1	4/3/2014 10:32:19	0					50058	0				15			4/3/2014 10:32:00	1000			4/3/2014 10:32:00	1000			4/3/2014 10:32:00	1000			4/3/2014 10:32:00	1000			4/3/2014 10:32:00
03-0134	1	3	5	0	0	4/3/2014 10:43:19	4/3/2014	09-38	5	9	1	1		1	4/3/2014 10:43:19	0					50059	0	2			15	15	4/3/2014	4/3/2014 10:42:56	1000	1000	4/3/2014	4/3/2014 10:42:56	1000	1000	4/3/2014	4/3/2014 10:42:56	1000	1000	4/3/2014	4/3/2014 10:42:56	1000	1000	4/3/2014	4/3/2014 10:42:56
03-0135	3	3	5	0	0	4/4/2014 09:41:20	4/4/2014	09-34	5	9	1	1		1	4/4/2014 09:41:20	0					50060	0	2			15	15	4/4/2014	4/4/2014 09:41:22	1000	1000	4/4/2014	4/4/2014 09:41:22	1000	1000	4/4/2014	4/4/2014 09:41:22	1000	1000	4/4/2014	4/4/2014 09:41:22	1000	1000	4/4/2014	4/4/2014 09:41:22
03-0136	2	3	5	0	0	4/7/2014 09:52:32	4/7/2014	09-41	5	9	1	1		1	4/7/2014 09:52:32	0					50061	0				15			4/7/2014 09:53:18	1000			4/7/2014 09:53:18	1000			4/7/2014 09:53:18	1000			4/7/2014 09:53:18	1000			4/7/2014 09:53:18
03-0138	1	3	5	0	0	4/7/2014 10:15:12	4/7/2014	10-12	5	9	1	1		1	4/7/2014 10:15:12	0					50063	0	2			15	15	4/7/2014	4/7/2014 10:15:09	1000	1000	4/7/2014	4/7/2014 10:15:09	1000	1000	4/7/2014	4/7/2014 10:15:09	1000	1000	4/7/2014	4/7/2014 10:15:09	1000	1000	4/7/2014	4/7/2014 10:15:09
03-0139	2	3	5	0	0	4/10/2014 10:00:09	4/10/2014	09-55	5	9	1	1		1	4/10/2014 10:00:09	0					50064	0	2			15	15	4/10/2014	4/10/2014 10:00:51	1000	1000	4/10/2014	4/10/2014 10:00:51	1000	1000	4/10/2014	4/10/2014 10:00:51	1000	1000	4/10/2014	4/10/2014 10:00:51	1000	1000	4/10/2014	4/10/2014 10:00:51
03-0140	3	3	5	0	0	4/11/2014 10:12:32	4/11/2014	10-01	5	9	1	1		1	4/11/2014 10:12:32	0					50065	0	2			15	15	4/11/2014	4/11/2014 10:13:34	1000	1000	4/11/2014	4/11/2014 10:13:34	1000	1000	4/11/2014	4/11/2014 10:13:34	1000	1000	4/11/2014	4/11/2014 10:13:34	1000	1000	4/11/2014	4/11/2014 10:13:34
03-0141	1	3	5	0	0	4/11/2014 10:20:46	4/11/2014	10-14	5	9	1	1		1	4/11/2014 10:20:46	0					50066	0	2			15	15	4/11/2014	4/11/2014 10:20:08	1000	1000	4/11/2014	4/11/2014 10:20:08	1000	1000	4/11/2014	4/11/2014 10:20:08	1000	1000	4/11/2014	4/11/2014 10:20:08	1000	1000	4/11/2014	4/11/2014 10:20:08
03-0142	2	3	5	0	0	4/11/2014 10:30:29	4/11/2014	10-22	5	9	1	1		1	4/11/2014 10:30:29	0					50067	0	2			15	15	4/11/2014	4/11/2014 10:31:03	1000	1000	4/11/2014	4/11/2014 10:31:03	1000	1000	4/11/2014	4/11/2014 10:31:03	1000	1000	4/11/2014	4/11/2014 10:31:03	1000	1000	4/11/2014	4/11/2014 10:31:03
03-0143	1	3	5	0	0	4/11/2014 11:18:46	4/11/2014	11-12	5	9	1	1		1	4/11/2014 11:18:46	0					50068	0	2			15	15	4/11/2014	4/11/2014 11:19:07	1000	1000	4/11/2014	4/11/2014 11:19:07	1000	1000	4/11/2014	4/11/2014 11:19:07	1000	1000	4/11/2014	4/11/2014 11:19:07	1000	1000	4/11/2014	4/11/2014 11:19:07
03-0144	3	3	5	0	0	4/14/2014 10:13:31	4/14/2014	10-01	5	9	1	1		1	4/14/2014 10:13:31	0					50069	0	2			15	15	4/14/2014	4/14/2014 10:14:35	1000	1000	4/14/2014	4/14/2014 10:14:35	1000	1000	4/14/2014	4/14/2014 10:14:35	1000	1000	4/14/2014	4/14/2014 10:14:35	1000	1000	4/14/2014	4/14/2014 10:14:35
03-0145	3	3	5	0	0	4/14/2014 10:22:27	4/14/2014	10-16	5	9	1	1		1	4/14/2014 10:22:27	0					50070	0	2			15	15	4/14/2014	4/14/2014 10:23:19	1000	1000	4/14/2014	4/14/2014 10:23:19	1000	1000	4/14/2014	4/14/2014 10:23:19	1000	1000	4/14/2014	4/14/2014 10:23:19	1000	1000	4/14/2014	4/14/2014 10:23:19
03-0146	2	3	5	0	0	4/14/2014 10:29:28	4/14/2014	10-23	5	9	1	1		1	4/14/2014 10:29:28	0					50071	0	2			15	15	4/14/2014	4/14/2014 10:29:52	1000	1000	4/14/2014	4/14/2014 10:29:52	1000	1000	4/14/2014	4/14/2014 10:29:52	1000	1000	4/14/2014	4/14/2014 10:29:52	1000	1000	4/14/2014	4/14/2014 10:29:52
03-0148	1	3	5	0	0	4/14/2014 10:48:26	4/14/2014	10-41	5	9	1	1		1	4/14/2014 10:48:26	0					50073	0	2			15	15	4/14/2014	4/14/2014 10:49:32	1000	1000	4/14/2014	4/14/2014 10:49:32	1000	1000	4/14/2014	4/14/2014 10:49:32	1000	1000	4/14/2014	4/14/2014 10:49:32	1000	1000	4/14/2014	4/14/2014 10:49:32
03-0149	2	3	5	0	0	4/14/2014 10:56:30	4/14/2014	10-50	5	9	1	1		1	4/14/2014 10:56:30	0					50074	0	2			15	15	4/14/2014	4/14/2014 10:56:05	1000	1000	4/14/2014	4/14/2014 10:56:05	1000	1000	4/14/2014	4/14/2014 10:56:05	1000	1000	4/14/2014	4/14/2014 10:56:05	1000	1000	4/14/2014	4/14/2014 10:56:05
03-0150	1	3	5	0	0	4/15/2014 10:00:35	4/15/2014	09-54	5	9	1	1		1	4/15/2014 10:00:35	0					50075	0	2			15	15	4/15/2014	4/15/2014 10:01:05	1000	1000	4/15/2014	4/15/2014 10:01:05	1000	1000	4/15/2014	4/15/2014 10:01:05	1000	1000	4/15/2014	4/15/2014 10:01:05	1000	1000	4/15/2014	4/15/2014 10:01:05
03-0151	3	3	5	0	0	4/15/2014 10:07:03	4/15/2014	10-02	5	9	1	1		1	4/15/2014 10:07:03	0					50076	0	2			15	15	4/15/2014	4/15/2014 10:07:38	1000	1000	4/15/2014	4/15/2014 10:07:38	1000	1000	4/15/2014	4/15/2014 10:07:38	1000	1000	4/15/2014	4/15/2014 10:07:38	1000	1000	4/15/2014	4/15/2014 10:07:38
03-0152	1	3	5	0	0	4/17/2014 09:07:07	4/17/2014	09-01	5	9	1	1		1	4/17/2014 09:07:07	0					50077	0	2			15	15	4/17/2014	4/17/2014 09:07:52	1000	1000	4/17/2014	4/17/2014 09:07:52	1000	1000	4/17/2014	4/17/2014 09:07:52	1000	1000	4/17/2014	4/17/2014 09:07:52	1000	1000	4/17/2014	4/17/2014 09:07:52
03-0153	3	3	5	0	0	4/22/2014 09:56:42	4/22/2014	09-48	5	9	1	1		1	4/22/2014 09:56:42	0					50078	0	2			15	15	4/22/2014	4/22/2014 09:56:09	1000	1000	4/22/2014	4/22/2014 09:56:09	1000	1000	4/22/2014	4/22/2014 09:56:09	1000	1000	4/22/2014	4/22/2014 09:56:09	1000	1000	4/22/2014	4/22/2014 09:56:09
03-0154	1	3	5	0	0	5/5/2014 09:43:48	5/5/2014	09-34	5	9	1	1		1	5/5/2014 09:43:48	0					50079	0	2			15	15	5/5/2014	5/5/2014 09:44:29	1000	1000	5/5/2014	5/5/2014 09:44:29	1000	1000	5/5/2014	5/5/2014 09:44:29	1000	1000	5/5/2014	5/5/2014 09:44:29	1000	1000	5/5/2014	5/5/2014 09:44:29
03-0155	3	3	5	0	0	5/5/2014 10:02:06	5/5/2014	09-54	5	9	1	1		1	5/5/2014 10:02:06	0					50080	0	2			15	15	5/5/2014	5/5/2014 10:01:58	1000	1000	5/5/2014	5/5/2014 10:01:58	1000	1000	5/5/2014	5/5/2014 10:01:58	1000	1000	5/5/2014	5/5/2014 10:01:58	1000	1000	5/5/2014	5/5/2014 10:01:58
03-0156	1	3	5	0	0	5/6/2014 09:11:39	5/6/2014	09-04	5	9	1	1		1	5/6/2014 09:11:39	0					50081	0	2			15	15	5/6/2014	5/6/2014 09:11:20	1000	1000	5/6/2014	5/6/2014 09:11:20	1000	1000	5/6/2014	5/6/2014 09:11:20	1000	1000	5/6/2014	5/6/2014 09:11:20	1000	1000	5/6/2014	5/6/2014 09:11:20
03-0157	3	3	5	0	0	5/6/2014 09:20:32	5/6/2014	09-14	5	9	1	1		1	5/6/2014 09:20:32	0					50082	0	2			15	15	5/6/2014	5/6/2014 09:20:04	1000	1000	5/6/2014	5/6/2014 09:20:04	1000	1000	5/6/2014	5/6/2014 09:20:04	1000	1000	5/6/2014	5/6/2014 09:20:04	1000	1000	5/6/2014	5/6/2014 09:20:04
03-0158	3	3	5	0	0	5/9/2014 09:40:49	5/9/2014	09-37	5	9	1	1		1	5/9/2014 09:40:49	0					50083	0	2			15	15	5/9/2014	5/9/2014 09:40:44	1000	1000	5/9/2014	5/9/2014 09:40:44	1000	1000	5/9/2014	5/9/2014 09:40:44	1000	1000	5/9/2014	5/9/2014 09:40:44	1000	1000	5/9/2014	5/9/2014 09:40:44
03-0159	2	3	5	0	0	5/9/2014 09:52:53	5/9/2014	09-50	5	9	1	1		1	5/9/2014 09:52:53	0					50084	0	2			15	15	5/9/2014	5/9/2014 09:53:51	1000	1000	5/9/2014	5/9/2014 09:53:51	1000	1000	5/9/2014	5/9/2014 09:53:51	1000	1000	5/9/2014	5/9/2014 09:53:51	1000	1000	5/9/2014	5/9/2014 09:53:51
03-0160	1	3	5	0	0	5/9/2014 09:57:16	5/9/2014	09-54	5	9	1	1		1	5/9/2014 09:57:16	0					50085	0				15			5/9/2014 09:58:13	1000			5/9/2014 09:58:13	1000			5/9/2014 09:58:13	1000			5/9/2014 09:58:13	1000			5/9/2014 09:58:13
03-0161	2	3	5	0	0	5/9/2014 10:02:03	5/9/2014	09-59	5	9	1	1		1	5/9/2014 10:02:03	0					50086	0	2			15	15	5/9/2014	5/9/2014 10:02:35	1000	1000	5/9/2014	5/9/2014 10:02:35	1000	1000	5/9/2014	5/9/2014 10:02:35	1000	1000	5/9/2014	5/9/2014 10:02:35	1000	1000	5/9/2014	5/9/2014 10:02:35
03-0162	2	3	5	0	0	5/13/2014 09:12:27	5/13/2014	09-07	5	9	1	1		1	5/13/2014 09:12:27	0					50087	0	2			15	15	5/13/2014	5/13/2014 09:12:57	1000	1000	5/13/2014	5/13/2014 09:12:57	1000	1000	5/13/2014	5/13/2014 09:12:57	1000	1000	5/13/2014	5/13/2014 09:12:57	1000	1000	5/13/2014	5/13/2014 09:12:57
03-0163	1	3	5	0	0	5/13/2014 09:18:25	5/13/2014	09-14	5	9	1	1		1	5/13/2014 09:18:25	0					50088	0	2			15	15	5/13/2014	5/13/2014 09:17:19	1000	1000	5/13/2014	5/13/2014 09:17:19	1000	1000	5/13/2014	5/13/2014 09:17:19	1000	1000	5/13/2014	5/13/2014 09:17:19	1000	1000	5/13/2014	5/13/2014 09:17:19
03-0164	3	3	5	0	0	5/13/2014 09:31:33	5/13/2014	09-27	5	9	1	1		1	5/13/2014 09:31:32	0					50089	0	2			15	15	5/13/2014	5/13/2014 09:32:37	1000	1000	5/13/2014	5/13/2014 09:32:37	1000	1000	5/13/2014	5/13/2014 09:32:37	1000	1000	5/13/2014	5/13/2014 09:32:37	1000	1000	5/13/2014	5/13/2014 09:32:37
03-0165	2	3	5	0	0	5/13/2014 10:27:33	5/13/2014	10-25	5	9	1	1		1	5/13/2014 10:27:33	0					50090	0	2			15	15	5/13/2014	5/13/2014 10:27:14	1000	1000	5/13/2014	5/13/2014 10:27:14	1000	1000	5/13/2014	5/13/2014 10:27:14	1000	1000	5/13/2014	5/13/2014 10:27:14	1000	1000	5/13/2014	5/13/2014 10:27:14
03-0166	3	3	5	0	0	5/15/2014 09:42:07	5/15/2014	09-37	5	9	1	1		1	5/15/2014 09:42:07	0					50091	0	2			15	15	5/15/2014	5/15/2014 09:42:45	1000	1000	5/15/2014	5/15/2014 09:42:45	1000	1000	5/15/2014	5/15/2014 09:42:45	1000	1000	5/15/2014	5/15/2014 09:42:45	1000	1000	5/15/2014	5/15/2014 09:42:45
03-0167	2	3	5	0	0	5/15/2014 10:08:06	5/15/2014	10-04	5	9	1	1		1	5/15/2014 10:08:06	0					50092	0	2			15	15	5/15/2014	5/15/2014 10:08:58	1000	1000	5/15/2014	5/15/2014 10:08:58	1000	1000	5/15/2014	5/15/2014 10:08:58	1000	1000	5/15/2014	5/15/2014 10:08:58	1000	1000	5/15/2014	5/15/2014 10:08:58
03-0168	1	3	5	0	0	5/19/2014 09:48:07	5/19/2014	09-45	5	9	1	1		1	5/19/2014 09:48:07	0					50093	0	2			15	15	5/19/2014	5/19/2014 09:47:44	1000	1000	5/19/2014	5/19/2014 09:47:44	1000	1000	5/19/2014	5/19/2014 09:47:44	1000	1000	5/19/2014	5/19/2014 09:47:44	1000	1000	5/19/2014	5/19/2014 09:47:44
03-0169	2	3	5	0	0	5/19/2014 09:58:21	5/19/2014	09-55	5	9	1	1		1	5/19/2014 09:58:21	0					50094	0	2			15	15	5/19/2014	5/19/2014 09:58:39	1000	1000	5/19/2014	5/19/2014 09:58:39	1000	1000	5/19/2014	5/19/2014 09:58:39	1000	1000	5/19/2014	5/19/2014 09:58:39	1000	1000	5/19/2014	5/19/2014 09:58:39
03-0170	1	3	5	0	0	5/19/2014 11:05:59	5/19/2014	11-02	5	9	1	1		1	5/19/2014 11:05:59	0					50095	0	2			15	15	5/19/2014	5/19/2014 11:06:23	1000	1000	5/19/2014	5/19/2014 11:06:23	1000	1000	5/19/2014	5/19/2014 11:06:23	1000	1000	5/19/2014	5/19/2014 11:06:23	1000	1000	5/19/2014	5/19/2014 11:06:23
03-0171	3	3	5	0	0	5/22/2014 09:08:54	5/22/2014	09-06	5	9	1	1		1	5/22/2014 09:08:54	0					50096	0	2			15	15	5/22/2014	5/22/2014 09:09:25	1000	1000	5/22/2014	5/22/2014 09:09:25	1000	1000	5/22/2014	5/22/2014 09:09:25	1000	1000	5/22/2014	5/22/2014 09:09:25	1000	1000	5/22/2014	5/22/2014 09:09:25
03-0172	1	3	5	0	0	5/23/2014 11:48:00	5/23/2014	11-45	5	9	1	1		1	5/23/2014 11:48:00	0					50097	0	2			15	15	5/23/2014	5/23/2014 11:48:30	1000	1000	5/23/2014	5/23/2014 11:48:30	1000	1000	5/23/2014	5/23/2014 11:48:30	1000	1000	5/23/2014	5/23/2014 11:48:30	1000	1000	5/23/2014	5/23/2014 11:48:30
03-0173	1	3	5	0	0	5/23/2014 12:07:33	5/23/2014	11-57	5	9	1	1		1	5/23/2014 12:07:33	0					50098	0				15			5/23/2014 12:08:09	1000			5/23/2014 12:08:09	1000			5/23/2014 12:08:09	1000			5/23/2014 12:08:09	1000			5/23/2014 12:08:09
03-0174	2	3	5	0	0	5/27/2014 09:54:46	5/27/2014	09-50	5	9	1	1		1	5/27/2014 09:54:46	0					50099	0	2			15	15	5/27/2014	5/27/2014 09:55:31	1000	1000	5/27/2014	5/27/2014 09:55:31	1000	1000	5/27/2014	5/27/2014 09:55:31	1000	1000	5/27/2014	5/27/2014 09:55:31	1000	1000	5/27/2014	5/27/2014 09:55:31
03-0175	2	3	5	0	0	5/27/2014 10:03:43	5/27/2014	09-58	5	9	1	1		1	5/27/2014 10:03:43	0					50100	0	2			15	15	5/27/2014	5/27/2014 10:04:15	1000	1000	5/27/2014	5/27/2014 10:04:15	1000	1000	5/27/2014	5/27/2014 10:04:15	1000	1000	5/27/2014	5/27/2014 10:04:15	1000	1000	5/27/2014	5/27/2014 10:04:15
03-0176	2	3	5	0	0	5/29/2014 09:49:20	5/29/2014	09-45	5	9	1	1		1	5/29/2014 09:49:20	0					50101	0	2			15	15	5/29/2014	5/29/2014 09:50:22	1000	1000	5/29/2014	5/29/2014 09:50:22	1000	1000	5/29/2014	5/29/2014 09:50:22	1000	1000	5/29/2014	5/29/2014 09:50:22	1000	1000	5/29/2014	5/29/2014 09:50:22
03-0177	3	3	5	0	0	5/29/2014 09:56:46	5/29/2014	09-51	5	9	1	1		1	5/29/2014 09:56:46	0					50102	0	2			15	15	5/29/2014	5/29/2014 09:56:55	1000	1000	5/29/2014	5/29/2014 09:56:55	1000	1000	5/29/2014	5/29/2014 09:56:55	1000	1000	5/29/2014	5/29/2014 09:56:55	1000	1000	5/29/2014	5/29/2014 09:56:55
03-0178	3	3	5	0	0	5/29/2014 10:14:37	5/29/2014	10-08	5	9	1	1		1	5/29/2014 10:14:37	0					50103	0	2			15	15	5/29/2014	5/29/2014 10:14:24	1000	1000	5/29/2014	5/29/2014 10:14:24	1000	1000	5/29/2014	5/29/2014 10:14:24	1000	1000	5/29/2014	5/29/2014 10:14:24	1000	1000	5/29/2014	5/29/2014 10:14:24
03-0179	1	3	5	0	0	5/29/2014 10:21:29	5/29/2014	10-16	5	9	1	1		1	5/29/2014 10:21:29	0					50104	0	2			15	15	5/29/2014	5/29/2014 10:20:57	1000	1000	5/29/2014	5/29/2014 10:20:57	1000	1000	5/29/2014	5/29/2014 10:20:57	1000	1000	5/29/2014	5/29/2014 10:20:57	1000	1000	5/29/2014	5/29/2014 10:20:57
03-0180	3	3	5	0	0	6/3/2014 10:19:15	6/3/2014	10-15	5	9	1	1		1	6/3/2014 10:19:15	0					50106	0	2			15	15	6/3/2014	6/3/2014 10:18:59	1000	1000	6/3/2014	6/3/2014 10:18:59	1000	1000	6/3/2014	6/3/2014 10:18:59	1000	1000	6/3/2014	6/3/2014 10:18:59	1000	1000	6/3/2014	6/3/2014 10:18:59
03-0181	3	3	5	0	0	6/5/2014 09:33:09	6/5/2014	09-26	5	9	1	1		1	6/5/2014 09:33:09	0					50107	0	2			15	15	6/5/2014	6/5/2014 09:32:19	1000	1000	6/5/2014	6/5/2014 09:32:19	1000	1000	6/5/2014	6/5/2014 09:32:19	1000	1000	6/5/2014	6/5/2014 09:32:19	1000	1000	6/5/2014	6/5/2014 09:32:19
03-0182	1	3	5	0	0	6/5/2014 10:12:09	6/5/2014	10-05	5	9	1	1		1	6/5/2014 10:12:09	0					50108	0	2			15	15	6/5/2014	6/5/2014 10:11:39	1000	1000	6/5/2014	6/5/2014 10:11:39	1000	1000	6/5/2014	6/5/2014 10:11:39	1000	1000	6/5/2014	6/5/2014 10:11:39	1000	1000	6/5/2014	6/5/2014 10:11:39
03-0183	2	3	5	0	0	6/5/2014 10:46:23	6/5/2014	10-41	5	9	1	1		1	6/5/2014 10:46:23	0					50109	0	2			15	15	6/5/2014	6/5/2014 10:46:36	1000	1000	6/5/2014	6/5/2014 10:46:36	1000	1000	6/5/2014	6/5/2014 10:46:36	1000	1000	6/5/2014	6/5/2014 10:46:36	1000	1000	6/5/2014	6/5/2014 10:46:36
03-0184	2	3	5	0	0	6/9/2014 09:50:06	6/9/2014	09-45	5	9	1	1		1	6/9/2014 09:50:06	0					50110	0	2			15	15	6/9/2014	6/9/2014 09:50:25	1000	1000	6/9/2014	6/9/2014 09:50:25	1000	1000	6/9/2014	6/9/2014 09:50:25	1000	1000	6/9/2014	6/9/2014 09:50:25	1000	1000	6/9/2014	6/9/2014 09:50:25
03-0185	1	3	5	0	0	6/9/2014 09:59:15	6/9/2014	09-53	5	9	1	1		1	6/9/2014 09:59:15	0					50111	0	2			15	15	6/9/2014	6/9/2014 09:59:09	1000	1000	6/9/2014	6/9/2014 09:59:09	1000	1000	6/9/2014	6/9/2014 09:59:09	1000	1000	6/9/2014	6/9/2014 09:59:09	1000	1000	6/9/2014	6/9/2014 09:59:09
03-0186	1	3	5	0	0	6/12/2014 09:31:14	6/12/2014	09-26	5	9	1	1		1	6/12/2014 09:31:14	0					50112	0	2			15	15	6/12/2014	6/12/2014 09:31:46	1000	1000	6/12/2014	6/12/2014 09:31:46	1000	1000	6/12/2014	6/12/2014 09:31:46	1000	1000	6/12/2014	6/12/2014 09:31:46	1000	1000	6/12/2014	6/12/2014 09:31:46
03-0187	3	3	5	0	0	6/16/2014 09:33:23	6/16/2014	09-28	5	9	1	1	0978160090	1	6/16/2014 09:33:23	0					50113	0	2	1	11-08	15	15	6/16/2014	6/16/2014 09:32:22	1000	1000	6/16/2014	6/16/2014 09:32:22	1000	1000	6/16/2014	6/16/2014 09:32:22	1000	1000	6/16/2014	6/16/2014 09:32:22	1000	1000	6/16/2014	6/16/2014 09:32:22
03-0188	2	3	5	0	0	6/16/2014 09:41:34	6/16/2014	09-37	5	9	1	1		1	6/16/2014 09:41:34	0					50114	0	2			15	15	6/16/2014	6/16/2014 09:41:07	1000	1000	6/16/2014	6/16/2014 09:41:07	1000	1000	6/16/2014	6/16/2014 09:41:07	1000	1000	6/16/2014	6/16/2014 09:41:07	1000	1000	6/16/2014	6/16/2014 09:41:07
03-0189	3	3	5	0	0	6/16/2014 10:36:21	6/16/2014	10-33	5	9	1	1		1	6/16/2014 10:36:21	0					50115	0	2			15	15	6/16/2014	6/16/2014 10:35:44	1000	1000	6/16/2014	6/16/2014 10:35:44	1000	1000	6/16/2014	6/16/2014 10:35:44	1000	1000	6/16/2014	6/16/2014 10:35:44	1000	1000	6/16/2014	6/16/2014 10:35:44
03-0190	2	3	5	0	0	6/17/2014 10:26:29	6/17/2014	10-23	5	9	1	1		1	6/17/2014 10:26:29	0					50116	0	2			15	15	6/17/2014	6/17/2014 10:26:36	1000	1000	6/17/2014	6/17/2014 10:26:36	1000	1000	6/17/2014	6/17/2014 10:26:36	1000	1000	6/17/2014	6/17/2014 10:26:36	1000	1000	6/17/2014	6/17/2014 10:26:36
03-0191	2	3	5	0	0	6/19/2014 09:39:46	6/19/2014	09-32	5	9	1	1	0969823083	1	6/19/2014 09:39:46	0					50117	0	2			15	15	6/19/2014	6/19/2014 09:39:56	1000	1000	6/19/2014	6/19/2014 09:39:56	1000	1000	6/19/2014	6/19/2014 09:39:56	1000	1000	6/19/2014	6/19/2014 09:39:56	1000	1000	6/19/2014	6/19/2014 09:39:56
03-0192	3	3	5	0	0	6/19/2014 09:59:04	6/19/2014	09-52	5	9	1	1		1	6/19/2014 09:59:04	0					50118	0	2			15	15	6/19/2014	6/19/2014 09:59:36	1000	1000	6/19/2014	6/19/2014 09:59:36	1000	1000	6/19/2014	6/19/2014 09:59:36	1000	1000	6/19/2014	6/19/2014 09:59:36	1000	1000	6/19/2014	6/19/2014 09:59:36
03-0193	2	3	5	0	0	6/19/2014 10:43:05	6/19/2014	10-40	5	9	1	1		1	6/19/2014 10:43:05	0					50119	0	2			15	15	6/19/2014	6/19/2014 10:43:17	1000	1000	6/19/2014	6/19/2014 10:43:17	1000	1000	6/19/2014	6/19/2014 10:43:17	1000	1000	6/19/2014	6/19/2014 10:43:17	1000	1000	6/19/2014	6/19/2014 10:43:17
03-0194	3	3	5	0	0	6/20/2014 10:24:52	6/20/2014	10-20	5	9	1	1		1	6/20/2014 10:24:52	0					50121	0	2			15	15	6/20/2014	6/20/2014 10:25:25	1000	1000	6/20/2014	6/20/2014 10:25:25	1000	1000	6/20/2014	6/20/2014 10:25:25	1000	1000	6/20/2014	6/20/2014 10:25:25	1000	1000	6/20/2014	6/20/2014 10:25:25
03-0195	1	3	5	0	0	6/24/2014 09:50:19	6/24/2014	09-46	5	9	1	1		1	6/24/2014 09:50:19	0					50122	0	2			15	15	6/24/2014	6/24/2014 09:51:05	1000	1000	6/24/2014	6/24/2014 09:51:05	1000	1000	6/24/2014	6/24/2014 09:51:05	1000	1000	6/24/2014	6/24/2014 09:51:05	1000	1000	6/24/2014	6/24/2014 09:51:05
03-0196	1	3	5	0	0	6/24/2014 10:01:55	6/24/2014	09-56	5	9	1	1		1	6/24/2014 10:01:55	0					50123	0	2			15	15	6/24/2014	6/24/2014 10:02:00	1000	1000	6/24/2014	6/24/2014 10:02:00	1000	1000	6/24/2014	6/24/2014 10:02:00	1000	1000	6/24/2014	6/24/2014 10:02:00	1000	1000	6/24/2014	6/24/2014 10:02:00
03-0197	1	3	5	0	0	6/26/2014 10:01:05	6/26/2014	09-56	5	9	1	1		1	6/26/2014 10:01:04	0					50124	0	2			15	15	6/26/2014	6/26/2014 10:01:13	1000	1000	6/26/2014	6/26/2014 10:01:13	1000	1000	6/26/2014	6/26/2014 10:01:13	1000	1000	6/26/2014	6/26/2014 10:01:13	1000	1000	6/26/2014	6/26/2014 10:01:13
03-0198	3	3	5	0	0	6/26/2014 10:07:23	6/26/2014	10-03	5	9	1	1		1	6/26/2014 10:07:23	0					50125	0	2			15	15	6/26/2014	6/26/2014 10:07:46	1000	1000	6/26/2014	6/26/2014 10:07:46	1000	1000	6/26/2014	6/26/2014 10:07:46	1000	1000	6/26/2014	6/26/2014 10:07:46	1000	1000	6/26/2014	6/26/2014 10:07:46
03-0199	2	3	5	0	0	6/30/2014 10:21:34	6/30/2014	10-19	5	9	1	1		1	6/30/2014 10:21:34	0					50126	0	2			15	15	6/30/2014	6/30/2014 10:21:29	1000	1000	6/30/2014	6/30/2014 10:21:29	1000	1000	6/30/2014	6/30/2014 10:21:29	1000	1000	6/30/2014	6/30/2014 10:21:29	1000	1000	6/30/2014	6/30/2014 10:21:29
03-0200	1	3	5	0	0	6/30/2014 10:30:05	6/30/2014	10-26	5	9	1	1		1	6/30/2014 10:30:05	0					50127	0	2			15	15	6/30/2014	6/30/2014 10:30:14	1000	1000	6/30/2014	6/30/2014 10:30:14	1000	1000	6/30/2014	6/30/2014 10:30:14	1000	1000	6/30/2014	6/30/2014 10:30:14	1000	1000	6/30/2014	6/30/2014 10:30:14
03-0201	1	3	5	0	0	7/1/2014 09:33:15	7/1/2014	09-30	5	9	1	1		1	7/1/2014 09:33:15	0					50128	0	2			15	15	7/1/2014	7/1/2014 09:33:02	1000	1000	7/1/2014	7/1/2014 09:33:02	1000	1000	7/1/2014	7/1/2014 09:33:02	1000	1000	7/1/2014	7/1/2014 09:33:02	1000	1000	7/1/2014	7/1/2014 09:33:02
03-0202	1	3	5	0	0	7/3/2014 09:08:05	7/3/2014	09-04	5	9	1	1		1	7/3/2014 09:08:05	0					50129	0	2			15	15	7/3/2014	7/3/2014 09:08:13	1000	1000	7/3/2014	7/3/2014 09:08:13	1000	1000	7/3/2014	7/3/2014 09:08:13	1000	1000	7/3/2014	7/3/2014 09:08:13	1000	1000	7/3/2014	7/3/2014 09:08:13
03-0203	3	3	5	0	0	7/3/2014 09:22:00	7/3/2014	09-16	5	9	1	1		1	7/3/2014 09:22:00	0					50130	0	2			15	15	7/3/2014	7/3/2014 09:21:20	1000	1000	7/3/2014	7/3/2014 09:21:20	1000	1000	7/3/2014	7/3/2014 09:21:20	1000	1000	7/3/2014	7/3/2014 09:21:20	1000	1000	7/3/2014	7/3/2014 09:21:20
03-0204	2	3	5	0	0	7/3/2014 10:00:22	7/3/2014	09-56	5	9	1	1		1	7/3/2014 10:00:22	0					50131	0	2			15	15	7/3/2014	7/3/2014 10:00:39	1000	1000	7/3/2014	7/3/2014 10:00:39	1000	1000	7/3/2014	7/3/2014 10:00:39	1000	1000	7/3/2014	7/3/2014 10:00:39	1000	1000	7/3/2014	7/3/2014 10:00:39
03-0205	3	3	5	0	0	7/3/2014 10:05:34	7/3/2014	10-02	5	9	1	1		1	7/3/2014 10:05:34	0					50132	0	2			15	15	7/3/2014	7/3/2014 10:05:01	1000	1000	7/3/2014	7/3/2014 10:05:01	1000	1000	7/3/2014	7/3/2014 10:05:01	1000	1000	7/3/2014	7/3/2014 10:05:01	1000	1000	7/3/2014	7/3/2014 10:05:01
03-0206	3	3	5	0	0	7/3/2014 11:03:08	7/3/2014	11-00	5	9	1	1		1	7/3/2014 11:03:08	0					50133	0	2			15	15	7/3/2014	7/3/2014 11:04:00	1000	1000	7/3/2014	7/3/2014 11:04:00	1000	1000	7/3/2014	7/3/2014 11:04:00	1000	1000	7/3/2014	7/3/2014 11:04:00	1000	1000	7/3/2014	7/3/2014 11:04:00
03-0207	2	3	5	0	0	7/10/2014 10:29:38	7/10/2014	10-25	5	9	1	1		1	7/10/2014 10:29:38	0					50134	0	2			15	15	7/10/2014	7/10/2014 10:30:40	1000	1000	7/10/2014	7/10/2014 10:30:40	1000	1000	7/10/2014	7/10/2014 10:30:40	1000	1000	7/10/2014	7/10/2014 10:30:40	1000	1000	7/10/2014	7/10/2014 10:30:40
03-0208	1	3	5	0	0	7/10/2014 10:34:18	7/10/2014	10-31	5	9	1	1		1	7/10/2014 10:34:18	0					50135	0	2			15	15	7/10/2014	7/10/2014 10:35:03	1000	1000	7/10/2014	7/10/2014 10:35:03	1000	1000	7/10/2014	7/10/2014 10:35:03	1000	1000	7/10/2014	7/10/2014 10:35:03	1000	1000	7/10/2014	7/10/2014 10:35:03
03-0209	1	3	5	0	0	7/10/2014 10:39:19	7/10/2014	10-36	5	9	1	1		1	7/10/2014 10:39:19	0					50136	0	2			15	15	7/10/2014	7/10/2014 10:39:25	1000	1000	7/10/2014	7/10/2014 10:39:25	1000	1000	7/10/2014	7/10/2014 10:39:25	1000	1000	7/10/2014	7/10/2014 10:39:25	1000	1000	7/10/2014	7/10/2014 10:39:25
03-0210	3	3	5	0	0	7/10/2014 10:47:21	7/10/2014	10-44	5	9	1	1		1	7/10/2014 10:47:20	0					50137	0	2			15	15	7/10/2014	7/10/2014 10:48:09	1000	1000	7/10/2014	7/10/2014 10:48:09	1000	1000	7/10/2014	7/10/2014 10:48:09	1000	1000	7/10/2014	7/10/2014 10:48:09	1000	1000	7/10/2014	7/10/2014 10:48:09
03-0211	2	3	5	0	0	7/14/2014 10:41:50	7/14/2014	10-38	5	9	1	1		1	7/14/2014 10:41:50	0					50138	0	2			15	15	7/14/2014	7/14/2014 10:42:13	1000	1000	7/14/2014	7/14/2014 10:42:13	1000	1000	7/14/2014	7/14/2014 10:42:13	1000	1000	7/14/2014	7/14/2014 10:42:13	1000	1000	7/14/2014	7/14/2014 10:42:13
03-0212	2	3	5	0	0	7/14/2014 10:51:50	7/14/2014	10-49	5	9	1	1		1	7/14/2014 10:51:50	0					50139	0	2			15	15	7/14/2014	7/14/2014 10:50:57	1000	1000	7/14/2014	7/14/2014 10:50:57	1000	1000	7/14/2014	7/14/2014 10:50:57	1000	1000	7/14/2014	7/14/2014 10:50:57	1000	1000	7/14/2014	7/14/2014 10:50:57
03-0213	3	3	5	0	0	7/14/2014 10:59:12	7/14/2014	10-56	5	9	1	1		1	7/14/2014 10:59:12	0					50140	0	2			15	15	7/14/2014	7/14/2014 10:59:41	1000	1000	7/14/2014	7/14/2014 10:59:41	1000	1000	7/14/2014	7/14/2014 10:59:41	1000	1000	7/14/2014	7/14/2014 10:59:41	1000	1000	7/14/2014	7/14/2014 10:59:41
03-0214	1	3	5	0	0	7/17/2014 10:10:30	7/17/2014	10-06	5	9	1	1		1	7/17/2014 10:10:30	0					50141	0	2			15	15	7/17/2014	7/17/2014 10:10:27	1000	1000	7/17/2014	7/17/2014 10:10:27	1000	1000	7/17/2014	7/17/2014 10:10:27	1000	1000	7/17/2014	7/17/2014 10:10:27	1000	1000	7/17/2014	7/17/2014 10:10:27
03-0215	3	3	5	0	0	7/17/2014 10:26:13	7/17/2014	10-23	5	9	1	1		1	7/17/2014 10:26:13	0					50142	0	2			15	15	7/17/2014	7/17/2014 10:25:44	1000	1000	7/17/2014	7/17/2014 10:25:44	1000	1000	7/17/2014	7/17/2014 10:25:44	1000	1000	7/17/2014	7/17/2014 10:25:44	1000	1000	7/17/2014	7/17/2014 10:25:44
03-0216	2	3	5	0	0	7/18/2014 10:05:01	7/18/2014	10-00	5	9	1	1		1	7/18/2014 10:05:01	0					50143	0	2			15	15	7/18/2014	7/18/2014 10:05:41	1000	1000	7/18/2014	7/18/2014 10:05:41	1000	1000	7/18/2014	7/18/2014 10:05:41	1000	1000	7/18/2014	7/18/2014 10:05:41	1000	1000	7/18/2014	7/18/2014 10:05:41
03-0217	3	3	5	0	0	7/21/2014 10:09:45	7/21/2014	10-07	5	9	1	1		1	7/21/2014 10:09:45	0					50144	0	2			15	15	7/21/2014	7/21/2014 10:08:53	1000	1000	7/21/2014	7/21/2014 10:08:53	1000	1000	7/21/2014	7/21/2014 10:08:53	1000	1000	7/21/2014	7/21/2014 10:08:53	1000	1000	7/21/2014	7/21/2014 10:08:53
03-0218	1	3	5	0	0	7/22/2014 10:00:20	7/22/2014	09-57	5	9	1	1		1	7/22/2014 10:00:20	0					50145	0	2			15	15	7/22/2014	7/22/2014 09:59:45	1000	1000	7/22/2014	7/22/2014 09:59:45	1000	1000	7/22/2014	7/22/2014 09:59:45	1000	1000	7/22/2014	7/22/2014 09:59:45	1000	1000	7/22/2014	7/22/2014 09:59:45
03-0219	3	3	5	0	0	7/24/2014 09:43:59	7/24/2014	09-38	5	9	1	1		1	7/24/2014 09:43:59	0					50146	0	2			15	15	7/24/2014	7/24/2014 09:43:40	1000	1000	7/24/2014	7/24/2014 09:43:40	1000	1000	7/24/2014	7/24/2014 09:43:40	1000	1000	7/24/2014	7/24/2014 09:43:40	1000	1000	7/24/2014	7/24/2014 09:43:40
03-0220	3	3	5	0	0	7/25/2014 10:19:25	7/25/2014	09-16	5	9	1	1	0967994447	1	7/25/2014 10:19:25	0					50147	0	2			15	15	7/25/2014	7/25/2014 10:20:25	1000	1000	7/25/2014	7/25/2014 10:20:25	1000	1000	7/25/2014	7/25/2014 10:20:25	1000	1000	7/25/2014	7/25/2014 10:20:25	1000	1000	7/25/2014	7/25/2014 10:20:25
03-0221	1	3	5	0	0	7/28/2014 09:19:16	7/28/2014	09-15	5	9	1	1		1	7/28/2014 09:19:16	0					50148	0	2			15	15	7/28/2014	7/28/2014 09:20:15	1000	1000	7/28/2014	7/28/2014 09:20:15	1000	1000	7/28/2014	7/28/2014 09:20:15	1000	1000	7/28/2014	7/28/2014 09:20:15	1000	1000	7/28/2014	7/28/2014 09:20:15
03-0222	2	3	5	0	0	7/28/2014 11:05:39	7/28/2014	11-02	5	9	1	1		1	7/28/2014 11:05:39	0					50149	0	2			15	15	7/28/2014	7/28/2014 11:05:07	1000	1000	7/28/2014	7/28/2014 11:05:07	1000	1000	7/28/2014	7/28/2014 11:05:07	1000	1000	7/28/2014	7/28/2014 11:05:07	1000	1000	7/28/2014	7/28/2014 11:05:07
03-0223	1	3	5	0	0	7/29/2014 11:01:19	7/29/2014	10-58	5	9	1	1		1	7/29/2014 11:01:19	0					50150	0	2			15	15	7/29/2014	7/29/2014 11:00:21	1000	1000	7/29/2014	7/29/2014 11:00:21	1000	1000	7/29/2014	7/29/2014 11:00:21	1000	1000	7/29/2014	7/29/2014 11:00:21	1000	1000	7/29/2014	7/29/2014 11:00:21
03-0224	2	3	5	0	0	7/29/2014 11:14:10	7/29/2014	11-12	5	9	1	1		1	7/29/2014 11:14:10	0					50151	0	2			15	15	7/29/2014	7/29/2014 11:13:28	1000	1000	7/29/2014	7/29/2014 11:13:28	1000	1000	7/29/2014	7/29/2014 11:13:28	1000	1000	7/29/2014	7/29/2014 11:13:28	1000	1000	7/29/2014	7/29/2014 11:13:28
03-0225	2	3	5	0	0	7/29/2014 11:18:07	7/29/2014	11-15	5	9	1	1		1	7/29/2014 11:18:07	0					50152	0	2			15	15	7/29/2014	7/29/2014 11:17:50	1000	1000	7/29/2014	7/29/2014 11:17:50	1000	1000	7/29/2014	7/29/2014 11:17:50	1000	1000	7/29/2014	7/29/2014 11:17:50	1000	1000	7/29/2014	7/29/2014 11:17:50
03-0226	3	3	5	0	0	8/1/2014 09:58:46	8/1/2014	09-55	5	9	1	1	0963240777	1	8/1/2014 09:58:46	0					50153	0	2			15	15	8/1/2014	8/1/2014 09:58:00	1000	1000	8/1/2014	8/1/2014 09:58:00	1000	1000	8/1/2014	8/1/2014 09:58:00	1000	1000	8/1/2014	8/1/2014 09:58:00	1000	1000	8/1/2014	8/1/2014 09:58:00
03-0227	2	3	5	0	0	8/5/2014 11:11:43	8/5/2014	11-09	5	9	1	1		1	8/5/2014 11:11:43	0					50154	0	2			15	15	8/5/2014	8/5/2014 11:10:43	1000	1000	8/5/2014	8/5/2014 11:10:43	1000	1000	8/5/2014	8/5/2014 11:10:43	1000	1000	8/5/2014	8/5/2014 11:10:43	1000	1000	8/5/2014	8/5/2014 11:10:43
03-0228	3	3	5	0	0	8/12/2014 09:57:51	8/12/2014	09-55	5	9	1	1	0969999193	1	8/12/2014 09:57:51	0					50155	0	2			15	15	8/12/2014	8/12/2014 09:58:04	1000	1000	8/12/2014	8/12/2014 09:58:04	1000	1000	8/12/2014	8/12/2014 09:58:04	1000	1000	8/12/2014	8/12/2014 09:58:04	1000	1000	8/12/2014	8/12/2014 09:58:04
03-0229	2	3	5	0	0	8/12/2014 10:16:51	8/12/2014	10-14	5	9	1	1		1	8/12/2014 10:16:51	0					50156	0	2			15	15	8/12/2014	8/12/2014 10:17:43	1000	1000	8/12/2014	8/12/2014 10:17:43	1000	1000	8/12/2014	8/12/2014 10:17:43	1000	1000	8/12/2014	8/12/2014 10:17:43	1000	1000	8/12/2014	8/12/2014 10:17:43
03-0230	2	3	5	0	0	8/12/2014 10:22:26	8/12/2014	10-19	5	9	1	1		1	8/12/2014 10:22:26	0					50157	0	2			15	15	8/12/2014	8/12/2014 10:22:05	1000	1000	8/12/2014	8/12/2014 10:22:05	1000	1000	8/12/2014	8/12/2014 10:22:05	1000	1000	8/12/2014	8/12/2014 10:22:05	1000	1000	8/12/2014	8/12/2014 10:22:05
03-0231	3	3	5	0	0	8/12/2014 10:39:21	8/12/2014	10-37	5	8	1	1		1	8/12/2014 10:39:21	0					50158	0	2			15	15	8/12/2014	8/12/2014 10:39:34	1000	1000	8/12/2014	8/12/2014 10:39:34	1000	1000	8/12/2014	8/12/2014 10:39:34	1000	1000	8/12/2014	8/12/2014 10:39:34	1000	1000	8/12/2014	8/12/2014 10:39:34
03-0232	1	3	5	0	0	8/14/2014 09:48:34	8/14/2014	09-45	5	9	1	1		1	8/14/2014 09:48:34	0					50159	0	2			15	15	8/14/2014	8/14/2014 09:48:32	1000	1000	8/14/2014	8/14/2014 09:48:32	1000	1000	8/14/2014	8/14/2014 09:48:32	1000	1000	8/14/2014	8/14/2014 09:48:32	1000	1000	8/14/2014	8/14/2014 09:48:32
03-0233	1	3	5	0	0	8/14/2014 09:56:11	8/14/2014	09-53	5	9	1	0		1	8/14/2014 09:56:11	0					50160	0	2			15	15	8/14/2014	8/14/2014 09:55:05	1000	1000	8/14/2014	8/14/2014 09:55:05	1000	1000	8/14/2014	8/14/2014 09:55:05	1000	1000	8/14/2014	8/14/2014 09:55:05	1000	1000	8/14/2014	8/14/2014 09:55:05
03-0234	1	3	5	0	0	8/14/2014 10:02:55	8/14/2014	10-00	5	9	1	1		1	8/14/2014 10:02:55	0					50161	0	2			15	15	8/14/2014	8/14/2014 10:03:50	1000	1000	8/14/2014	8/14/2014 10:03:50	1000	1000	8/14/2014	8/14/2014 10:03:50	1000	1000	8/14/2014	8/14/2014 10:03:50	1000	1000	8/14/2014	8/14/2014 10:03:50
03-0235	3	3	5	0	0	8/14/2014 10:10:53	8/14/2014	10-07	5	9	1	1		1	8/14/2014 10:10:53	0					50162	0	2			15	15	8/14/2014	8/14/2014 10:10:23	1000	1000	8/14/2014	8/14/2014 10:10:23	1000	1000	8/14/2014	8/14/2014 10:10:23	1000	1000	8/14/2014	8/14/2014 10:10:23	1000	1000	8/14/2014	8/14/2014 10:10:23
03-0236	1	3	5	0	0	8/18/2014 09:50:21	8/18/2014	09-46	5	9	1	1		1	8/18/2014 09:50:21	0					50163	0	2			15	15	8/18/2014	8/18/2014 09:51:20	1000	1000	8/18/2014	8/18/2014 09:51:20	1000	1000	8/18/2014	8/18/2014 09:51:20	1000	1000	8/18/2014	8/18/2014 09:51:20	1000	1000	8/18/2014	8/18/2014 09:51:20
03-0237	3	3	5	0	0	8/22/2014 10:06:35	8/22/2014	10-04	5	9	1	1		1	8/22/2014 10:06:35	0					50164	0	2			15	15	8/22/2014	8/22/2014 10:07:14	1000	1000	8/22/2014	8/22/2014 10:07:14	1000	1000	8/22/2014	8/22/2014 10:07:14	1000	1000	8/22/2014	8/22/2014 10:07:14	1000	1000	8/22/2014	8/22/2014 10:07:14
03-0238	2	3	5	0	0	8/22/2014 10:11:38	8/22/2014	10-09	5	9	1	1		1	8/22/2014 10:11:38	0					50165	0	2			15	15	8/22/2014	8/22/2014 10:11:37	1000	1000	8/22/2014	8/22/2014 10:11:37	1000	1000	8/22/2014	8/22/2014 10:11:37	1000	1000	8/22/2014	8/22/2014 10:11:37	1000	1000	8/22/2014	8/22/2014 10:11:37
03-0239	1	3	5	0	0	8/22/2014 10:15:31	8/22/2014	10-13	5	9	1	1		1	8/22/2014 10:15:31	0					50166	0				15			8/22/2014 10:15:59	1000			8/22/2014 10:15:59	1000			8/22/2014 10:15:59	1000			8/22/2014 10:15:59	1000			8/22/2014 10:15:59
03-0240	2	3	5	0	0	8/22/2014 10:19:36	8/22/2014	10-06	5	9	1	1		1	8/22/2014 10:19:36	0					50167	0	2			15	15	8/22/2014	8/22/2014 10:20:21	1000	1000	8/22/2014	8/22/2014 10:20:21	1000	1000	8/22/2014	8/22/2014 10:20:21	1000	1000	8/22/2014	8/22/2014 10:20:21	1000	1000	8/22/2014	8/22/2014 10:20:21
03-0241	3	3	5	0	0	8/28/2014 10:27:04	8/28/2014	10-25	5	9	1	1		1	8/28/2014 10:27:04	0					50168	0	2			15	15	8/28/2014	8/28/2014 10:26:44	1000	1000	8/28/2014	8/28/2014 10:26:44	1000	1000	8/28/2014	8/28/2014 10:26:44	1000	1000	8/28/2014	8/28/2014 10:26:44	1000	1000	8/28/2014	8/28/2014 10:26:44
03-0242	2	3	5	0	0	8/28/2014 10:40:07	8/28/2014	10-37	5	9	1	1		1	8/28/2014 10:40:07	0					50169	0	2			15	15	8/28/2014	8/28/2014 10:39:50	1000	1000	8/28/2014	8/28/2014 10:39:50	1000	1000	8/28/2014	8/28/2014 10:39:50	1000	1000	8/28/2014	8/28/2014 10:39:50	1000	1000	8/28/2014	8/28/2014 10:39:50
03-0243	1	3	5	0	0	8/28/2014 10:50:49	8/28/2014	10-48	5	9	1	1		1	8/28/2014 10:50:49	0					50170	0	2			15	15	8/28/2014	8/28/2014 10:50:46	1000	1000	8/28/2014	8/28/2014 10:50:46	1000	1000	8/28/2014	8/28/2014 10:50:46	1000	1000	8/28/2014	8/28/2014 10:50:46	1000	1000	8/28/2014	8/28/2014 10:50:46
03-0244	1	3	5	0	0	8/28/2014 10:59:17	8/28/2014	10-52	5	9	1	1		1	8/28/2014 10:59:17	0					50171	0	2			15	15	8/28/2014	8/28/2014 10:59:30	1000	1000	8/28/2014	8/28/2014 10:59:30	1000	1000	8/28/2014	8/28/2014 10:59:30	1000	1000	8/28/2014	8/28/2014 10:59:30	1000	1000	8/28/2014	8/28/2014 10:59:30
03-0245	1	3	5	0	0	8/28/2014 11:03:10	8/28/2014	11-00	5	8	1	1		1	8/28/2014 11:03:10	0					50172	0	2			15	15	8/28/2014	8/28/2014 11:03:52	1000	1000	8/28/2014	8/28/2014 11:03:52	1000	1000	8/28/2014	8/28/2014 11:03:52	1000	1000	8/28/2014	8/28/2014 11:03:52	1000	1000	8/28/2014	8/28/2014 11:03:52
03-0246	3	3	5	0	0	9/1/2014 10:41:38	9/1/2014	10-39	5	9	1	1		1	9/1/2014 10:41:38	0					50173	0	2			15	15	9/1/2014	9/1/2014 10:42:38	1000	1000	9/1/2014	9/1/2014 10:42:38	1000	1000	9/1/2014	9/1/2014 10:42:38	1000	1000	9/1/2014	9/1/2014 10:42:38	1000	1000	9/1/2014	9/1/2014 10:42:38
03-0247	2	3	5	0	0	9/1/2014 10:45:53	9/1/2014	10-43	5	9	1	1		1	9/1/2014 10:45:53	0					50174	0	2			15	15	9/1/2014	9/1/2014 10:44:49	1000	1000	9/1/2014	9/1/2014 10:44:49	1000	1000	9/1/2014	9/1/2014 10:44:49	1000	1000	9/1/2014	9/1/2014 10:44:49	1000	1000	9/1/2014	9/1/2014 10:44:49
03-0248	2	3	5	0	0	9/1/2014 10:49:32	9/1/2014	10-47	5	9	1	1		1	9/1/2014 10:49:32	0					50175	0	2			15	15	9/1/2014	9/1/2014 10:49:11	1000	1000	9/1/2014	9/1/2014 10:49:11	1000	1000	9/1/2014	9/1/2014 10:49:11	1000	1000	9/1/2014	9/1/2014 10:49:11	1000	1000	9/1/2014	9/1/2014 10:49:11
03-0249	3	3	5	0	0	9/1/2014 10:53:14	9/1/2014	10-52	5	9	1	1		1	9/1/2014 10:53:14	0					50176	0	2			15	15	9/1/2014	9/1/2014 10:53:34	1000	1000	9/1/2014	9/1/2014 10:53:34	1000	1000	9/1/2014	9/1/2014 10:53:34	1000	1000	9/1/2014	9/1/2014 10:53:34	1000	1000	9/1/2014	9/1/2014 10:53:34
03-0250	1	3	5	0	0	9/1/2014 12:06:17	9/1/2014	12-04	5	9	1	1		1	9/1/2014 12:06:17	0					50177	0	2			15	15	9/1/2014	9/1/2014 12:05:39	1000	1000	9/1/2014	9/1/2014 12:05:39	1000	1000	9/1/2014	9/1/2014 12:05:39	1000	1000	9/1/2014	9/1/2014 12:05:39	1000	1000	9/1/2014	9/1/2014 12:05:39
03-0252	3	3	5	0	0	9/1/2014 12:12:04	9/1/2014	12-10	5	9	1	1		1	9/1/2014 12:12:04	0					50179	0	2			15	15	9/1/2014	9/1/2014 12:12:12	1000	1000	9/1/2014	9/1/2014 12:12:12	1000	1000	9/1/2014	9/1/2014 12:12:12	1000	1000	9/1/2014	9/1/2014 12:12:12	1000	1000	9/1/2014	9/1/2014 12:12:12
03-0253	1	3	5	0	0	9/1/2014 12:16:53	9/1/2014	12-14	5	9	1	1		1	9/1/2014 12:16:53	0					50180	0	2			15	15	9/1/2014	9/1/2014 12:16:34	1000	1000	9/1/2014	9/1/2014 12:16:34	1000	1000	9/1/2014	9/1/2014 12:16:34	1000	1000	9/1/2014	9/1/2014 12:16:34	1000	1000	9/1/2014	9/1/2014 12:16:34
03-0254	3	3	5	0	0	9/2/2014 10:23:27	9/2/2014	10-21	5	9	1	1	0963708383	1	9/2/2014 10:23:27	0					50181	0	2			15	15	9/2/2014	9/2/2014 10:22:35	1000	1000	9/2/2014	9/2/2014 10:22:35	1000	1000	9/2/2014	9/2/2014 10:22:35	1000	1000	9/2/2014	9/2/2014 10:22:35	1000	1000	9/2/2014	9/2/2014 10:22:35
03-0255	2	3	5	0	0	9/2/2014 10:30:41	9/2/2014	10-28	5	9	1	1		1	9/2/2014 10:30:41	0					50182	0	2			15	15	9/2/2014	9/2/2014 10:31:19	1000	1000	9/2/2014	9/2/2014 10:31:19	1000	1000	9/2/2014	9/2/2014 10:31:19	1000	1000	9/2/2014	9/2/2014 10:31:19	1000	1000	9/2/2014	9/2/2014 10:31:19
03-0256	2	3	5	0	0	9/2/2014 10:43:13	9/2/2014	10-40	5	9	1	1	0975916025 0953	1	9/2/2014 10:43:13	0					50183	0	2			15	15	9/2/2014	9/2/2014 10:42:15	1000	1000	9/2/2014	9/2/2014 10:42:15	1000	1000	9/2/2014	9/2/2014 10:42:15	1000	1000	9/2/2014	9/2/2014 10:42:15	1000	1000	9/2/2014	9/2/2014 10:42:15
03-0257	3	3	5	0	0	9/2/2014 10:55:16	9/2/2014	10-51	5	9	1	1		1	9/2/2014 10:55:16	0					50184	0	2			15	15	9/2/2014	9/2/2014 10:55:21	1000	1000	9/2/2014	9/2/2014 10:55:21	1000	1000	9/2/2014	9/2/2014 10:55:21	1000	1000	9/2/2014	9/2/2014 10:55:21	1000	1000	9/2/2014	9/2/2014 10:55:21
03-0258	2	3	5	0	0	9/3/2014 09:51:03	9/3/2014	09-48	5	9	1	1		1	9/3/2014 09:51:03	0					50185	0	2			15	15	9/3/2014	9/3/2014 09:51:36	1000	1000	9/3/2014	9/3/2014 09:51:36	1000	1000	9/3/2014	9/3/2014 09:51:36	1000	1000	9/3/2014	9/3/2014 09:51:36	1000	1000	9/3/2014	9/3/2014 09:51:36
03-0259	1	3	5	0	0	9/4/2014 10:14:15	9/4/2014	10-11	5	9	1	1		1	9/4/2014 10:14:15	0					50186	0	2			15	15	9/4/2014	9/4/2014 10:15:15	1000	1000	9/4/2014	9/4/2014 10:15:15	1000	1000	9/4/2014	9/4/2014 10:15:15	1000	1000	9/4/2014	9/4/2014 10:15:15	1000	1000	9/4/2014	9/4/2014 10:15:15
03-0260	3	3	5	0	0	9/4/2014 10:25:48	9/4/2014	10-23	5	9	1	1		1	9/4/2014 10:25:48	0					50187	0	2			15	15	9/4/2014	9/4/2014 10:26:10	1000	1000	9/4/2014	9/4/2014 10:26:10	1000	1000	9/4/2014	9/4/2014 10:26:10	1000	1000	9/4/2014	9/4/2014 10:26:10	1000	1000	9/4/2014	9/4/2014 10:26:10
03-0261	1	3	5	0	0	9/4/2014 10:36:11	9/4/2014	10-33	5	9	1	1		1	9/4/2014 10:36:11	0					50188	0				15			9/4/2014 10:37:05	1000			9/4/2014 10:37:05	1000			9/4/2014 10:37:05	1000			9/4/2014 10:37:05	1000			9/4/2014 10:37:05
03-0262	3	3	5	0	0	9/4/2014 11:20:09	9/4/2014	11-18	5	9	1	1		1	9/4/2014 11:20:09	0					50189	0	2			15	15	9/4/2014	9/4/2014 11:20:47	1000	1000	9/4/2014	9/4/2014 11:20:47	1000	1000	9/4/2014	9/4/2014 11:20:47	1000	1000	9/4/2014	9/4/2014 11:20:47	1000	1000	9/4/2014	9/4/2014 11:20:47
03-0263	3	3	5	0	0	9/8/2014 09:10:13	9/8/2014	09-08	5	9	1	1		1	9/8/2014 09:10:13	0					50190	0	2			15	15	9/8/2014	9/8/2014 09:10:19	1000	1000	9/8/2014	9/8/2014 09:10:19	1000	1000	9/8/2014	9/8/2014 09:10:19	1000	1000	9/8/2014	9/8/2014 09:10:19	1000	1000	9/8/2014	9/8/2014 09:10:19
03-0265	1	3	5	0	0	9/8/2014 10:39:57	9/8/2014	10-36	5	9	1	1		1	9/8/2014 10:39:57	0					50192	0	2			15	15	9/8/2014	9/8/2014 10:39:53	1000	1000	9/8/2014	9/8/2014 10:39:53	1000	1000	9/8/2014	9/8/2014 10:39:53	1000	1000	9/8/2014	9/8/2014 10:39:53	1000	1000	9/8/2014	9/8/2014 10:39:53
03-0266	1	3	5	0	0	9/8/2014 10:44:30	9/8/2014	10-42	5	9	1	1		1	9/8/2014 10:44:30	0					50193	0	2			15	15	9/8/2014	9/8/2014 10:44:16	1000	1000	9/8/2014	9/8/2014 10:44:16	1000	1000	9/8/2014	9/8/2014 10:44:16	1000	1000	9/8/2014	9/8/2014 10:44:16	1000	1000	9/8/2014	9/8/2014 10:44:16
03-0267	2	3	5	0	0	9/8/2014 10:47:34	9/8/2014	10-45	5	9	1	1		1	9/8/2014 10:47:34	0					50194	0	2			15	15	9/8/2014	9/8/2014 10:48:38	1000	1000	9/8/2014	9/8/2014 10:48:38	1000	1000	9/8/2014	9/8/2014 10:48:38	1000	1000	9/8/2014	9/8/2014 10:48:38	1000	1000	9/8/2014	9/8/2014 10:48:38
03-0268	1	3	5	0	0	9/9/2014 09:28:51	9/9/2014	09-26	5	9	1	1		1	9/9/2014 09:28:51	0					50195	0	2			15	15	9/9/2014	9/9/2014 09:29:36	1000	1000	9/9/2014	9/9/2014 09:29:36	1000	1000	9/9/2014	9/9/2014 09:29:36	1000	1000	9/9/2014	9/9/2014 09:29:36	1000	1000	9/9/2014	9/9/2014 09:29:36
03-0269	2	3	5	0	0	9/12/2014 10:27:19	9/12/2014	10-23	5	9	1	1		1	9/12/2014 10:27:19	0					50196	0	2			15	15	9/12/2014	9/12/2014 10:27:24	1000	1000	9/12/2014	9/12/2014 10:27:24	1000	1000	9/12/2014	9/12/2014 10:27:24	1000	1000	9/12/2014	9/12/2014 10:27:24	1000	1000	9/12/2014	9/12/2014 10:27:24
03-0270	2	3	5	0	0	9/15/2014 09:23:32	9/15/2014	09-20	5	9	1	1		1	9/15/2014 09:23:32	0					50197	0	2			15	15	9/15/2014	9/15/2014 09:22:52	1000	1000	9/15/2014	9/15/2014 09:22:52	1000	1000	9/15/2014	9/15/2014 09:22:52	1000	1000	9/15/2014	9/15/2014 09:22:52	1000	1000	9/15/2014	9/15/2014 09:22:52
03-0271	3	3	5	0	0	9/15/2014 09:29:27	9/15/2014	09-26	5	9	1	1		1	9/15/2014 09:29:27	0					50198	0	2			15	15	9/15/2014	9/15/2014 09:29:25	1000	1000	9/15/2014	9/15/2014 09:29:25	1000	1000	9/15/2014	9/15/2014 09:29:25	1000	1000	9/15/2014	9/15/2014 09:29:25	1000	1000	9/15/2014	9/15/2014 09:29:25
03-0272	1	3	5	0	0	9/15/2014 09:35:40	9/15/2014	09-33	5	9	1	1		1	9/15/2014 09:35:40	0					50199	0	2			15	15	9/15/2014	9/15/2014 09:35:58	1000	1000	9/15/2014	9/15/2014 09:35:58	1000	1000	9/15/2014	9/15/2014 09:35:58	1000	1000	9/15/2014	9/15/2014 09:35:58	1000	1000	9/15/2014	9/15/2014 09:35:58
03-0273	3	3	5	0	0	9/15/2014 09:39:50	9/15/2014	09-37	5	9	1	1		1	9/15/2014 09:39:50	0					50200	0	2			15	15	9/15/2014	9/15/2014 09:40:21	1000	1000	9/15/2014	9/15/2014 09:40:21	1000	1000	9/15/2014	9/15/2014 09:40:21	1000	1000	9/15/2014	9/15/2014 09:40:21	1000	1000	9/15/2014	9/15/2014 09:40:21
03-0274	1	3	5	0	0	9/15/2014 09:50:11	9/15/2014	09-47	5	9	1	1		1	9/15/2014 09:50:11	0					50201	0	2			15	15	9/15/2014	9/15/2014 09:51:16	1000	1000	9/15/2014	9/15/2014 09:51:16	1000	1000	9/15/2014	9/15/2014 09:51:16	1000	1000	9/15/2014	9/15/2014 09:51:16	1000	1000	9/15/2014	9/15/2014 09:51:16
03-0275	3	3	5	0	0	9/16/2014 09:33:37	9/16/2014	09-28	5	9	1	1		1	9/16/2014 09:33:37	0					50202	0	2			15	15	9/16/2014	9/16/2014 09:33:24	1000	1000	9/16/2014	9/16/2014 09:33:24	1000	1000	9/16/2014	9/16/2014 09:33:24	1000	1000	9/16/2014	9/16/2014 09:33:24	1000	1000	9/16/2014	9/16/2014 09:33:24
03-0276	1	3	5	0	0	9/16/2014 10:21:47	9/16/2014	10-20	5	9	1	1		1	9/16/2014 10:21:47	0					50203	0	2			15	15	9/16/2014	9/16/2014 10:21:27	1000	1000	9/16/2014	9/16/2014 10:21:27	1000	1000	9/16/2014	9/16/2014 10:21:27	1000	1000	9/16/2014	9/16/2014 10:21:27	1000	1000	9/16/2014	9/16/2014 10:21:27
03-0277	2	3	5	0	0	9/18/2014 09:18:14	9/18/2014	09-15	5	9	1	1		1	9/18/2014 09:18:14	0					50204	0	2			15	15	9/18/2014	9/18/2014 09:17:19	1000	1000	9/18/2014	9/18/2014 09:17:19	1000	1000	9/18/2014	9/18/2014 09:17:19	1000	1000	9/18/2014	9/18/2014 09:17:19	1000	1000	9/18/2014	9/18/2014 09:17:19
03-0278	2	3	5	0	0	9/18/2014 09:27:27	9/18/2014	09-24	5	9	1	1		1	9/18/2014 09:27:27	0					50205	0	2			15	15	9/18/2014	9/18/2014 09:28:15	1000	1000	9/18/2014	9/18/2014 09:28:15	1000	1000	9/18/2014	9/18/2014 09:28:15	1000	1000	9/18/2014	9/18/2014 09:28:15	1000	1000	9/18/2014	9/18/2014 09:28:15
03-0279	2	3	5	0	0	9/18/2014 09:48:33	9/18/2014	09-45	5	9	1	1		1	9/18/2014 09:48:33	0					50206	0	2			15	15	9/18/2014	9/18/2014 09:47:54	1000	1000	9/18/2014	9/18/2014 09:47:54	1000	1000	9/18/2014	9/18/2014 09:47:54	1000	1000	9/18/2014	9/18/2014 09:47:54	1000	1000	9/18/2014	9/18/2014 09:47:54
03-0280	2	3	5	0	0	9/25/2014 09:43:06	9/25/2014	09-40	5	9	1	1		1	9/25/2014 09:43:06	0					83001	0	2			15	15	9/25/2014	9/25/2014 09:42:58	1000	1000	9/25/2014	9/25/2014 09:42:58	1000	1000	9/25/2014	9/25/2014 09:42:58	1000	1000	9/25/2014	9/25/2014 09:42:58	1000	1000	9/25/2014	9/25/2014 09:42:58
03-0281	3	3	5	0	0	9/25/2014 09:49:58	9/25/2014	09-47	5	9	1	1		1	9/25/2014 09:49:58	0					83002	0	2			15	15	9/25/2014	9/25/2014 09:49:32	1000	1000	9/25/2014	9/25/2014 09:49:32	1000	1000	9/25/2014	9/25/2014 09:49:32	1000	1000	9/25/2014	9/25/2014 09:49:32	1000	1000	9/25/2014	9/25/2014 09:49:32
03-0283	1	3	5	0	0	9/25/2014 10:04:07	9/25/2014	10-00	5	9	1	1		1	9/25/2014 10:04:07	0					83004	0	2			15	15	9/25/2014	9/25/2014 10:04:49	1000	1000	9/25/2014	9/25/2014 10:04:49	1000	1000	9/25/2014	9/25/2014 10:04:49	1000	1000	9/25/2014	9/25/2014 10:04:49	1000	1000	9/25/2014	9/25/2014 10:04:49
03-0284	1	3	5	0	0	9/25/2014 10:54:56	9/25/2014	10-52	5	9	1	1		1	9/25/2014 10:54:56	0					83005	0	2			15	15	9/25/2014	9/25/2014 10:55:04	1000	1000	9/25/2014	9/25/2014 10:55:04	1000	1000	9/25/2014	9/25/2014 10:55:04	1000	1000	9/25/2014	9/25/2014 10:55:04	1000	1000	9/25/2014	9/25/2014 10:55:04
03-0285	1	3	5	0	0	9/25/2014 10:59:36	9/25/2014	10-57	5	9	1	1		1	9/25/2014 10:59:36	0					83006	0	2			15	15	9/25/2014	9/25/2014 10:59:26	1000	1000	9/25/2014	9/25/2014 10:59:26	1000	1000	9/25/2014	9/25/2014 10:59:26	1000	1000	9/25/2014	9/25/2014 10:59:26	1000	1000	9/25/2014	9/25/2014 10:59:26
03-0286	3	3	5	0	0	9/26/2014 09:21:53	9/26/2014	09-19	5	9	1	1		1	9/26/2014 09:21:53	0					83007	0	2			15	15	9/26/2014	9/26/2014 09:22:55	1000	1000	9/26/2014	9/26/2014 09:22:55	1000	1000	9/26/2014	9/26/2014 09:22:55	1000	1000	9/26/2014	9/26/2014 09:22:55	1000	1000	9/26/2014	9/26/2014 09:22:55
03-0287	2	3	5	0	0	9/30/2014 09:36:48	9/30/2014	09-34	5	9	1	1		1	9/30/2014 09:36:48	0					83008	0	2			15	15	9/30/2014	9/30/2014 09:36:38	1000	1000	9/30/2014	9/30/2014 09:36:38	1000	1000	9/30/2014	9/30/2014 09:36:38	1000	1000	9/30/2014	9/30/2014 09:36:38	1000	1000	9/30/2014	9/30/2014 09:36:38
03-0288	2	3	5	0	0	9/30/2014 09:44:14	9/30/2014	09-38	5	9	1	1		1	9/30/2014 09:44:14	0					83009	0	2			15	15	9/30/2014	9/30/2014 09:43:12	1000	1000	9/30/2014	9/30/2014 09:43:12	1000	1000	9/30/2014	9/30/2014 09:43:12	1000	1000	9/30/2014	9/30/2014 09:43:12	1000	1000	9/30/2014	9/30/2014 09:43:12
05-0003	2	5	5	0	0	4/16/2014 11:55:42	4/16/2014	11-47	5	9	1	1		1	4/16/2014 11:55:42	0					58004	0	2			7	7	4/16/2014	4/16/2014 11:56:28	1000	1000	4/16/2014	4/16/2014 11:56:28	1000	1000	4/16/2014	4/16/2014 11:56:28	1000	1000	4/16/2014	4/16/2014 11:56:28	1000	1000	4/16/2014	4/16/2014 11:56:28
05-0004	1	5	5	0	0	4/17/2014 11:38:43	4/17/2014	11-33	5	9	1	1		1	4/17/2014 11:38:43	0					58006	0	2			7	7	4/17/2014	4/17/2014 11:38:36	1000	1000	4/17/2014	4/17/2014 11:38:36	1000	1000	4/17/2014	4/17/2014 11:38:36	1000	1000	4/17/2014	4/17/2014 11:38:36	1000	1000	4/17/2014	4/17/2014 11:38:36
05-0005	3	5	5	0	0	4/17/2014 12:05:43	4/17/2014	12-00	5	9	1	1		1	4/17/2014 12:05:43	0					58007	0	3	0		6	6	4/17/2014	4/17/2014 12:04:49	1000	1000	4/17/2014	4/17/2014 12:04:49	1000	1000	4/17/2014	4/17/2014 12:04:49	1000	1000	4/17/2014	4/17/2014 12:04:49	1000	1000	4/17/2014	4/17/2014 12:04:49
05-0006	2	5	5	1	0	4/17/2014 12:18:21	4/17/2014	12-15	5	9	1	1		1	4/17/2014 12:18:21	1	64001	0	1	1	58008	0	2			6	6	4/17/2014	4/17/2014 12:17:55	1000	1000	4/17/2014	4/17/2014 12:17:55	1000	1000	4/17/2014	4/17/2014 12:17:55	1000	1000	4/17/2014	4/17/2014 12:17:55	1000	1000	4/17/2014	4/17/2014 12:17:55	58009	64001	3
05-0007	2	5	5	1	0	4/17/2014 13:02:57	4/17/2014	13-00	5	9	1	1		1	4/17/2014 13:02:57	0					58010	0	2			7	7	4/17/2014	4/17/2014 13:03:48	1000	1000	4/17/2014	4/17/2014 13:03:48	1000	1000	4/17/2014	4/17/2014 13:03:48	1000	1000	4/17/2014	4/17/2014 13:03:48	1000	1000	4/17/2014	4/17/2014 13:03:48
05-0008	3	5	5	0	0	4/22/2014 09:07:32	4/22/2014	09-03	5	9	1	1		1	4/22/2014 09:07:32	0					58013	0	2	0		7	7	4/22/2014	4/22/2014 09:08:05	1000	1000	4/22/2014	4/22/2014 09:08:05	1000	1000	4/22/2014	4/22/2014 09:08:05	1000	1000	4/22/2014	4/22/2014 09:08:05	1000	1000	4/22/2014	4/22/2014 09:08:05
05-0009	1	5	5	0	0	4/22/2014 10:24:03	4/22/2014	10-18	5	9	1	1		1	4/22/2014 10:24:03	0					58014	0	2			7	7	4/22/2014	4/22/2014 10:24:33	1000	1000	4/22/2014	4/22/2014 10:24:33	1000	1000	4/22/2014	4/22/2014 10:24:33	1000	1000	4/22/2014	4/22/2014 10:24:33	1000	1000	4/22/2014	4/22/2014 10:24:33
05-0010	1	5	5	1	0	4/22/2014 10:45:59	4/22/2014	10-38	5	9	1	1		1	4/22/2014 10:45:59	0					58016	0	2			7	7	4/22/2014	4/22/2014 10:46:24	1000	1000	4/22/2014	4/22/2014 10:46:24	1000	1000	4/22/2014	4/22/2014 10:46:24	1000	1000	4/22/2014	4/22/2014 10:46:24	1000	1000	4/22/2014	4/22/2014 10:46:24
05-0011	2	5	5	0	0	4/22/2014 11:36:40	4/22/2014	11-31	5	9	1	1		1	4/22/2014 11:36:40	0					58017	0	2			7	7	4/22/2014	4/22/2014 11:36:38	1000	1000	4/22/2014	4/22/2014 11:36:38	1000	1000	4/22/2014	4/22/2014 11:36:38	1000	1000	4/22/2014	4/22/2014 11:36:38	1000	1000	4/22/2014	4/22/2014 11:36:38
05-0012	3	5	5	1	0	4/22/2014 11:43:18	4/22/2014	11-38	5	9	1	1		1	4/22/2014 11:43:18	0					58018	0	2	1	13-01	7	7	4/22/2014	4/22/2014 11:43:11	1000	1000	4/22/2014	4/22/2014 11:43:11	1000	1000	4/22/2014	4/22/2014 11:43:11	1000	1000	4/22/2014	4/22/2014 11:43:11	1000	1000	4/22/2014	4/22/2014 11:43:11
05-0013	2	5	5	0	0	4/22/2014 12:15:53	4/22/2014	12-11	5	9	1	1		1	4/22/2014 12:15:53	0					58019	0	2			7	7	4/22/2014	4/22/2014 12:15:57	1000	1000	4/22/2014	4/22/2014 12:15:57	1000	1000	4/22/2014	4/22/2014 12:15:57	1000	1000	4/22/2014	4/22/2014 12:15:57	1000	1000	4/22/2014	4/22/2014 12:15:57
05-0014	3	5	5	0	0	4/22/2014 14:57:39	4/22/2014	14-53	5	9	1	1		1	4/22/2014 14:57:39	0					58022	0	2			7	7	4/22/2014	4/22/2014 14:57:37	1000	1000	4/22/2014	4/22/2014 14:57:37	1000	1000	4/22/2014	4/22/2014 14:57:37	1000	1000	4/22/2014	4/22/2014 14:57:37	1000	1000	4/22/2014	4/22/2014 14:57:37
05-0015	2	5	5	1	0	4/22/2014 15:39:26	4/22/2014	15-35	5	9	1	1		1	4/22/2014 15:39:26	0					58023	0	2			7	7	4/22/2014	4/22/2014 15:39:07	1000	1000	4/22/2014	4/22/2014 15:39:07	1000	1000	4/22/2014	4/22/2014 15:39:07	1000	1000	4/22/2014	4/22/2014 15:39:07	1000	1000	4/22/2014	4/22/2014 15:39:07
05-0016	1	5	5	0	0	4/23/2014 09:40:41	4/23/2014	09-35	5	9	1	1		1	4/23/2014 09:40:41	0					58026	0	2			7	7	4/23/2014	4/23/2014 09:40:28	1000	1000	4/23/2014	4/23/2014 09:40:28	1000	1000	4/23/2014	4/23/2014 09:40:28	1000	1000	4/23/2014	4/23/2014 09:40:28	1000	1000	4/23/2014	4/23/2014 09:40:28
05-0017	1	5	5	1	0	4/23/2014 10:17:59	4/23/2014	10-14	5	9	1	1		1	4/23/2014 10:17:59	0					58027	0	2			7	7	4/23/2014	4/23/2014 10:17:36	1000	1000	4/23/2014	4/23/2014 10:17:36	1000	1000	4/23/2014	4/23/2014 10:17:36	1000	1000	4/23/2014	4/23/2014 10:17:36	1000	1000	4/23/2014	4/23/2014 10:17:36
05-0018	3	5	5	0	0	4/23/2014 11:49:29	4/23/2014	11-44	5	9	1	1		1	4/23/2014 11:49:29	0					58028	0	2			7	7	4/23/2014	4/23/2014 11:49:21	1000	1000	4/23/2014	4/23/2014 11:49:21	1000	1000	4/23/2014	4/23/2014 11:49:21	1000	1000	4/23/2014	4/23/2014 11:49:21	1000	1000	4/23/2014	4/23/2014 11:49:21
05-0019	3	5	5	0	0	4/23/2014 12:11:09	4/23/2014	12-07	5	9	1	1		1	4/23/2014 12:11:09	0					58029	0	2	0		7	7	4/23/2014	4/23/2014 12:11:12	1000	1000	4/23/2014	4/23/2014 12:11:12	1000	1000	4/23/2014	4/23/2014 12:11:12	1000	1000	4/23/2014	4/23/2014 12:11:12	1000	1000	4/23/2014	4/23/2014 12:11:12
05-0020	3	5	5	0	0	4/23/2014 14:03:16	4/23/2014	13-59	5	9	1	1		1	4/23/2014 14:03:16	0					58030	0	2	0		7	7	4/23/2014	4/23/2014 14:02:36	1000	1000	4/23/2014	4/23/2014 14:02:36	1000	1000	4/23/2014	4/23/2014 14:02:36	1000	1000	4/23/2014	4/23/2014 14:02:36	1000	1000	4/23/2014	4/23/2014 14:02:36
05-0021	2	5	5	0	0	4/24/2014 10:47:49	4/24/2014	10-42	5	9	1	1		1	4/24/2014 10:47:49	0					58034	0	2			7	7	4/24/2014	4/24/2014 10:47:47	1000	1000	4/24/2014	4/24/2014 10:47:47	1000	1000	4/24/2014	4/24/2014 10:47:47	1000	1000	4/24/2014	4/24/2014 10:47:47	1000	1000	4/24/2014	4/24/2014 10:47:47
05-0022	1	5	5	1	0	4/24/2014 10:54:01	4/24/2014	10-50	5	9	1	1		1	4/24/2014 10:54:01	0					58035	0	2			6	6	4/24/2014	4/24/2014 10:54:21	1000	1000	4/24/2014	4/24/2014 10:54:21	1000	1000	4/24/2014	4/24/2014 10:54:21	1000	1000	4/24/2014	4/24/2014 10:54:21	1000	1000	4/24/2014	4/24/2014 10:54:21
05-0023	1	5	5	0	0	4/25/2014 11:20:01	4/25/2014	11-17	5	9	1	1		1	4/25/2014 11:20:01	0					58036	0	2			7	7	4/25/2014	4/25/2014 11:20:10	1000	1000	4/25/2014	4/25/2014 11:20:10	1000	1000	4/25/2014	4/25/2014 11:20:10	1000	1000	4/25/2014	4/25/2014 11:20:10	1000	1000	4/25/2014	4/25/2014 11:20:10
05-0024	3	5	5	0	0	4/25/2014 12:29:06	4/25/2014	12-25	5	9	1	1		1	4/25/2014 12:29:06	0					58037	0	2	1	13-39	7	7	4/25/2014	4/25/2014 12:30:04	1000	1000	4/25/2014	4/25/2014 12:30:04	1000	1000	4/25/2014	4/25/2014 12:30:04	1000	1000	4/25/2014	4/25/2014 12:30:04	1000	1000	4/25/2014	4/25/2014 12:30:04
05-0025	2	5	5	0	0	4/25/2014 13:33:31	4/25/2014	13-29	5	9	1	1		1	4/25/2014 13:33:31	0					58039	0	2			7	7	4/25/2014	4/25/2014 13:33:25	1000	1000	4/25/2014	4/25/2014 13:33:25	1000	1000	4/25/2014	4/25/2014 13:33:25	1000	1000	4/25/2014	4/25/2014 13:33:25	1000	1000	4/25/2014	4/25/2014 13:33:25
05-0026	2	5	5	0	0	4/28/2014 09:24:54	4/28/2014	09-20	5	8	1	1		1	4/28/2014 09:24:54	0					58041	0	2			7	7	4/28/2014	4/28/2014 09:25:24	1000	1000	4/28/2014	4/28/2014 09:25:24	1000	1000	4/28/2014	4/28/2014 09:25:24	1000	1000	4/28/2014	4/28/2014 09:25:24	1000	1000	4/28/2014	4/28/2014 09:25:24
05-0027	1	5	5	0	0	4/28/2014 09:46:56	4/28/2014	09-42	5	9	1	1		1	4/28/2014 09:46:56	0					58042	0	2			7	7	4/28/2014	4/28/2014 09:47:14	1000	1000	4/28/2014	4/28/2014 09:47:14	1000	1000	4/28/2014	4/28/2014 09:47:14	1000	1000	4/28/2014	4/28/2014 09:47:14	1000	1000	4/28/2014	4/28/2014 09:47:14
05-0028	2	5	5	0	0	4/28/2014 10:15:47	4/28/2014	10-12	5	9	1	1		1	4/28/2014 10:15:47	0					58044	0	2			7	7	4/28/2014	4/28/2014 10:15:38	1000	1000	4/28/2014	4/28/2014 10:15:38	1000	1000	4/28/2014	4/28/2014 10:15:38	1000	1000	4/28/2014	4/28/2014 10:15:38	1000	1000	4/28/2014	4/28/2014 10:15:38
05-0029	1	5	5	0	0	4/28/2014 10:44:14	4/28/2014	10-40	5	9	1	1		1	4/28/2014 10:44:14	0					58045	0	2			7	7	4/28/2014	4/28/2014 10:44:02	1000	1000	4/28/2014	4/28/2014 10:44:02	1000	1000	4/28/2014	4/28/2014 10:44:02	1000	1000	4/28/2014	4/28/2014 10:44:02	1000	1000	4/28/2014	4/28/2014 10:44:02
05-0030	3	5	5	1	0	4/28/2014 11:18:47	4/28/2014	11-15	5	9	1	1		1	4/28/2014 11:18:47	0					58047	0	2			7	7	4/28/2014	4/28/2014 11:18:59	1000	1000	4/28/2014	4/28/2014 11:18:59	1000	1000	4/28/2014	4/28/2014 11:18:59	1000	1000	4/28/2014	4/28/2014 11:18:59	1000	1000	4/28/2014	4/28/2014 11:18:59
05-0031	1	5	5	0	0	4/29/2014 09:02:34	4/29/2014	08-57	5	9	1	1		1	4/29/2014 09:02:34	0					58048	0	2			7	7	4/29/2014	4/29/2014 09:03:09	1000	1000	4/29/2014	4/29/2014 09:03:09	1000	1000	4/29/2014	4/29/2014 09:03:09	1000	1000	4/29/2014	4/29/2014 09:03:09	1000	1000	4/29/2014	4/29/2014 09:03:09
05-0032	3	5	5	1	0	4/29/2014 09:33:17	4/29/2014	09-29	5	9	1	1		1	4/29/2014 09:33:17	0					58049	0	2	1	11-03	7	7	4/29/2014	4/29/2014 09:33:44	1000	1000	4/29/2014	4/29/2014 09:33:44	1000	1000	4/29/2014	4/29/2014 09:33:44	1000	1000	4/29/2014	4/29/2014 09:33:44	1000	1000	4/29/2014	4/29/2014 09:33:44
05-0033	1	5	5	1	0	4/29/2014 10:52:19	4/29/2014	10-48	5	9	1	1		1	4/29/2014 10:52:19	0					58050	0	2			7	7	4/29/2014	4/29/2014 10:52:23	1000	1000	4/29/2014	4/29/2014 10:52:23	1000	1000	4/29/2014	4/29/2014 10:52:23	1000	1000	4/29/2014	4/29/2014 10:52:23	1000	1000	4/29/2014	4/29/2014 10:52:23
05-0034	3	5	5	1	0	4/29/2014 11:52:36	4/29/2014	11-49	5	9	1	1		1	4/29/2014 11:52:36	0					58053	0	2	1	12-32	7	7	4/29/2014	4/29/2014 11:53:33	1000	1000	4/29/2014	4/29/2014 11:53:33	1000	1000	4/29/2014	4/29/2014 11:53:33	1000	1000	4/29/2014	4/29/2014 11:53:33	1000	1000	4/29/2014	4/29/2014 11:53:33
05-0035	2	5	5	1	0	4/29/2014 12:10:45	4/29/2014	12-05	5	9	1	1		1	4/29/2014 12:10:45	0					58054	0	2			7	7	4/29/2014	4/29/2014 12:11:02	1000	1000	4/29/2014	4/29/2014 12:11:02	1000	1000	4/29/2014	4/29/2014 12:11:02	1000	1000	4/29/2014	4/29/2014 12:11:02	1000	1000	4/29/2014	4/29/2014 12:11:02
05-0036	2	5	5	0	0	4/29/2014 12:23:45	4/29/2014	12-19	5	9	1	1		1	4/29/2014 12:23:45	0					58055	0	2			7	7	4/29/2014	4/29/2014 12:24:08	1000	1000	4/29/2014	4/29/2014 12:24:08	1000	1000	4/29/2014	4/29/2014 12:24:08	1000	1000	4/29/2014	4/29/2014 12:24:08	1000	1000	4/29/2014	4/29/2014 12:24:08
05-0037	3	5	5	0	0	4/30/2014 08:55:39	4/30/2014	08-50	5	9	1	1		1	4/30/2014 08:55:39	0					58060	0	2	1	10-26	6	6	4/30/2014	4/30/2014 08:56:13	1000	1000	4/30/2014	4/30/2014 08:56:13	1000	1000	4/30/2014	4/30/2014 08:56:13	1000	1000	4/30/2014	4/30/2014 08:56:13	1000	1000	4/30/2014	4/30/2014 08:56:13
05-0038	2	5	5	0	0	4/30/2014 10:11:16	4/30/2014	10-04	5	9	1	1		1	4/30/2014 10:11:16	0					58061	0	2			7	7	4/30/2014	4/30/2014 10:10:29	1000	1000	4/30/2014	4/30/2014 10:10:29	1000	1000	4/30/2014	4/30/2014 10:10:29	1000	1000	4/30/2014	4/30/2014 10:10:29	1000	1000	4/30/2014	4/30/2014 10:10:29
05-0039	1	5	5	1	0	4/30/2014 11:25:27	4/30/2014	11-14	5	9	1	1		1	4/30/2014 11:25:27	0					58063	0	2			7	7	4/30/2014	4/30/2014 11:24:45	1000	1000	4/30/2014	4/30/2014 11:24:45	1000	1000	4/30/2014	4/30/2014 11:24:45	1000	1000	4/30/2014	4/30/2014 11:24:45	1000	1000	4/30/2014	4/30/2014 11:24:45
05-0040	2	5	5	0	0	4/30/2014 12:17:35	4/30/2014	12-11	5	9	1	1		1	4/30/2014 12:17:35	0					58065	0	2			7	7	4/30/2014	4/30/2014 12:17:11	1000	1000	4/30/2014	4/30/2014 12:17:11	1000	1000	4/30/2014	4/30/2014 12:17:11	1000	1000	4/30/2014	4/30/2014 12:17:11	1000	1000	4/30/2014	4/30/2014 12:17:11
05-0041	2	5	5	1	0	5/2/2014 09:11:01	5/2/2014	09-07	5	9	1	1		1	5/2/2014 09:11:01	0					58068	0	2			7	7	5/2/2014	5/2/2014 09:10:43	1000	1000	5/2/2014	5/2/2014 09:10:43	1000	1000	5/2/2014	5/2/2014 09:10:43	1000	1000	5/2/2014	5/2/2014 09:10:43	1000	1000	5/2/2014	5/2/2014 09:10:43
05-0042	1	5	5	1	0	5/2/2014 11:05:29	5/2/2014	10-20	5	9	1	1		1	5/2/2014 11:05:29	0					58069	0	2			7	7	5/2/2014	5/2/2014 11:06:30	1000	1000	5/2/2014	5/2/2014 11:06:30	1000	1000	5/2/2014	5/2/2014 11:06:30	1000	1000	5/2/2014	5/2/2014 11:06:30	1000	1000	5/2/2014	5/2/2014 11:06:30
05-0043	1	5	5	0			5/2/2014	11-39	5	9	1	1		1		0					58071	0	2			7	7	5/2/2014	5/2/2014 11:43:38	1000	1000	5/2/2014	5/2/2014 11:43:38	1000	1000	5/2/2014	5/2/2014 11:43:38	1000	1000	5/2/2014	5/2/2014 11:43:38	1000	1000	5/2/2014	5/2/2014 11:43:38
05-0044	3	5	5	0			5/2/2014	11-54	5	9	1	1		1		0					58072	0	2	0		7	7	5/2/2014	5/2/2014 11:58:56	1000	1000	5/2/2014	5/2/2014 11:58:56	1000	1000	5/2/2014	5/2/2014 11:58:56	1000	1000	5/2/2014	5/2/2014 11:58:56	1000	1000	5/2/2014	5/2/2014 11:58:56
05-0045	3	5	5	1	0	5/5/2014 11:23:27	5/5/2014	11-23	5	9	1	1		1	5/5/2014 11:23:27	0					58073	0	2			7	7	5/2/2014	5/2/2014 12:36:04	1000	1000	5/2/2014	5/2/2014 12:36:04	1000	1000	5/2/2014	5/2/2014 12:36:04	1000	1000	5/2/2014	5/2/2014 12:36:04	1000	1000	5/2/2014	5/2/2014 12:36:04
05-0046	3	5	5	1	0	5/5/2014 12:00:00	5/2/2014	13-20	5	9	1	1		1	5/5/2014 12:00:00	0					58075	0	2	1	13-23	7	7	5/2/2014	5/2/2014 13:24:07	1000	1000	5/2/2014	5/2/2014 13:24:07	1000	1000	5/2/2014	5/2/2014 13:24:07	1000	1000	5/2/2014	5/2/2014 13:24:07	1000	1000	5/2/2014	5/2/2014 13:24:07
05-0047	2	5	5	0	0	5/6/2014 11:25:30	5/6/2014	11-20	5	9	1	1		1	5/6/2014 11:25:30	0					58079	0	2			7	7	5/6/2014	5/6/2014 11:24:35	1000	1000	5/6/2014	5/6/2014 11:24:35	1000	1000	5/6/2014	5/6/2014 11:24:35	1000	1000	5/6/2014	5/6/2014 11:24:35	1000	1000	5/6/2014	5/6/2014 11:24:35
05-0048	1	5	5	1	0	5/6/2014 11:29:25	5/6/2014	11-27	5	9	1	1		1	5/6/2014 11:29:25	0					58080	0	2			7	7	5/6/2014	5/6/2014 11:28:57	1000	1000	5/6/2014	5/6/2014 11:28:57	1000	1000	5/6/2014	5/6/2014 11:28:57	1000	1000	5/6/2014	5/6/2014 11:28:57	1000	1000	5/6/2014	5/6/2014 11:28:57
05-0049	3	5	5	0	0	5/8/2014 12:13:16	5/8/2014	12-09	5	9	1	1		1	5/8/2014 12:13:16	0					67001	0	2	1	14-10	7	7	5/8/2014	5/8/2014 12:14:03	1000	1000	5/8/2014	5/8/2014 12:14:03	1000	1000	5/8/2014	5/8/2014 12:14:03	1000	1000	5/8/2014	5/8/2014 12:14:03	1000	1000	5/8/2014	5/8/2014 12:14:03
05-0050	2	5	5	1	0	5/9/2014 08:45:21	5/9/2014	08-42	5	9	1	1		1	5/9/2014 08:45:21	0					67003	0	2			7	7	5/9/2014	5/9/2014 08:46:07	1000	1000	5/9/2014	5/9/2014 08:46:07	1000	1000	5/9/2014	5/9/2014 08:46:07	1000	1000	5/9/2014	5/9/2014 08:46:07	1000	1000	5/9/2014	5/9/2014 08:46:07
05-0051	2	5	5	0	0	5/9/2014 13:05:29	5/9/2014	01-00	5	9	1	1		1	5/9/2014 13:05:29	0					67004	0	2			7	7	5/9/2014	5/9/2014 13:06:05	1000	1000	5/9/2014	5/9/2014 13:06:05	1000	1000	5/9/2014	5/9/2014 13:06:05	1000	1000	5/9/2014	5/9/2014 13:06:05	1000	1000	5/9/2014	5/9/2014 13:06:05
05-0052	1	5	5	0	0	5/9/2014 13:43:54	5/9/2014	13-39	5	9	1	1		1	5/9/2014 13:43:54	0					67005	0	2			7	1000	5/9/2014	5/9/2014 13:43:13	1000	1000	5/9/2014	5/9/2014 13:43:13	1000	1000	5/9/2014	5/9/2014 13:43:13	1000	1000	5/9/2014	5/9/2014 13:43:13	1000	1000	5/9/2014	5/9/2014 13:43:13
05-0054	3	5	5	0	0	5/12/2014 09:15:23	5/12/2014	09-10	5	9	1	1		1	5/12/2014 09:15:23	0					67007	0	2	1	10-55	7	7	5/12/2014	5/12/2014 09:15:32	1000	1000	5/12/2014	5/12/2014 09:15:32	1000	1000	5/12/2014	5/12/2014 09:15:32	1000	1000	5/12/2014	5/12/2014 09:15:32	1000	1000	5/12/2014	5/12/2014 09:15:32
05-0055	1	5	5	0	0	5/12/2014 09:40:45	5/12/2014	09-35	5	9	1	1		1	5/12/2014 09:40:45	0					67008	0	2			7	7	5/12/2014	5/12/2014 09:41:45	1000	1000	5/12/2014	5/12/2014 09:41:45	1000	1000	5/12/2014	5/12/2014 09:41:45	1000	1000	5/12/2014	5/12/2014 09:41:45	1000	1000	5/12/2014	5/12/2014 09:41:45
05-0056	3	5	5	0	0	5/12/2014 12:10:52	5/12/2014	12-07	5	9	1	1		1	5/12/2014 12:10:52	0					67011	0	2	0		6	6	5/12/2014	5/12/2014 12:10:17	1000	1000	5/12/2014	5/12/2014 12:10:17	1000	1000	5/12/2014	5/12/2014 12:10:17	1000	1000	5/12/2014	5/12/2014 12:10:17	1000	1000	5/12/2014	5/12/2014 12:10:17
05-0057	3	5	5	0	0	5/12/2014 14:15:18	5/12/2014	14-12	5	9	1	1		1	5/12/2014 14:15:18	0					67013	0	2			7	7	5/12/2014	5/12/2014 14:14:49	1000	1000	5/12/2014	5/12/2014 14:14:49	1000	1000	5/12/2014	5/12/2014 14:14:49	1000	1000	5/12/2014	5/12/2014 14:14:49	1000	1000	5/12/2014	5/12/2014 14:14:49
05-0058	2	5	5	0	0	5/12/2014 14:44:55	5/12/2014	14-31	5	9	1	1		1	5/12/2014 14:44:55	1	85001	1	0	1	67014	0	2			6	6	5/12/2014	5/12/2014 14:45:24	1000	1000	5/12/2014	5/12/2014 14:45:24	1000	1000	5/12/2014	5/12/2014 14:45:24	1000	1000	5/12/2014	5/12/2014 14:45:24	1000	1000	5/12/2014	5/12/2014 14:45:24	67015	85001	2
05-0059	3	5	5	0	0	5/13/2014 09:43:14	5/13/2014	09-39	5	9	1	1		1	5/13/2014 09:43:14	0					67016	0	2	0		7	7	5/13/2014	5/13/2014 09:43:32	1000	1000	5/13/2014	5/13/2014 09:43:32	1000	1000	5/13/2014	5/13/2014 09:43:32	1000	1000	5/13/2014	5/13/2014 09:43:32	1000	1000	5/13/2014	5/13/2014 09:43:32
05-0060	1	5	5	0	0	5/13/2014 10:39:13	5/13/2014	10-33	5	9	1	1		1	5/13/2014 10:39:13	0					67017	0	2			7	7	5/13/2014	5/13/2014 10:38:09	1000	1000	5/13/2014	5/13/2014 10:38:09	1000	1000	5/13/2014	5/13/2014 10:38:09	1000	1000	5/13/2014	5/13/2014 10:38:09	1000	1000	5/13/2014	5/13/2014 10:38:09
05-0061	1	5	5	0	0	5/13/2014 12:00:20	5/13/2014	11-54	5	9	1	1		1	5/13/2014 12:00:20	0					67021	0	2			7	7	5/13/2014	5/13/2014 12:01:10	1000	1000	5/13/2014	5/13/2014 12:01:10	1000	1000	5/13/2014	5/13/2014 12:01:10	1000	1000	5/13/2014	5/13/2014 12:01:10	1000	1000	5/13/2014	5/13/2014 12:01:10
05-0062	2	5	5	1	0	5/13/2014 14:56:29	5/13/2014	14-52	5	9	1	1		1	5/13/2014 14:56:29	0					67022	0	2			7	7	5/13/2014	5/13/2014 14:55:55	1000	1000	5/13/2014	5/13/2014 14:55:55	1000	1000	5/13/2014	5/13/2014 14:55:55	1000	1000	5/13/2014	5/13/2014 14:55:55	1000	1000	5/13/2014	5/13/2014 14:55:55
05-0063	2	5	5	0	0	5/13/2014 15:14:54	5/13/2014	15-08	5	9	1	1		1	5/13/2014 15:14:54	0					67023	0	2			7	7	5/13/2014	5/13/2014 15:15:35	1000	1000	5/13/2014	5/13/2014 15:15:35	1000	1000	5/13/2014	5/13/2014 15:15:35	1000	1000	5/13/2014	5/13/2014 15:15:35	1000	1000	5/13/2014	5/13/2014 15:15:35
05-0064	2	5	5	1	0	5/13/2014 15:21:07	5/13/2014	15-17	5	9	1	1		1	5/13/2014 15:21:07	0					67024	0	2			7	7	5/13/2014	5/13/2014 15:22:08	1000	1000	5/13/2014	5/13/2014 15:22:08	1000	1000	5/13/2014	5/13/2014 15:22:08	1000	1000	5/13/2014	5/13/2014 15:22:08	1000	1000	5/13/2014	5/13/2014 15:22:08
05-0065	1	5	5	0	0	5/14/2014 08:59:33	5/14/2014	08-53	5	9	1	1		1	5/14/2014 08:59:33	0					67027	0	2			7	7	5/14/2014	5/14/2014 08:59:27	1000	1000	5/14/2014	5/14/2014 08:59:27	1000	1000	5/14/2014	5/14/2014 08:59:27	1000	1000	5/14/2014	5/14/2014 08:59:27	1000	1000	5/14/2014	5/14/2014 08:59:27
05-0066	3	5	5	1	0	5/14/2014 09:09:01	5/14/2014	09-00	5	9	1	1		1	5/14/2014 09:09:01	0					67028	0	2	1	10-25	7	7	5/14/2014	5/14/2014 09:08:11	1000	1000	5/14/2014	5/14/2014 09:08:11	1000	1000	5/14/2014	5/14/2014 09:08:11	1000	1000	5/14/2014	5/14/2014 09:08:11	1000	1000	5/14/2014	5/14/2014 09:08:11
05-0067	1	5	5	0	0	5/14/2014 10:08:36	5/14/2014	10-10	5	9	1	1		1	5/14/2014 10:08:36	0					67029	0	2			7	7	5/14/2014	5/14/2014 10:09:21	1000	1000	5/14/2014	5/14/2014 10:09:21	1000	1000	5/14/2014	5/14/2014 10:09:21	1000	1000	5/14/2014	5/14/2014 10:09:21	1000	1000	5/14/2014	5/14/2014 10:09:21
05-0068	1	5	5	1	0	5/15/2014 08:45:47	5/15/2014	08-40	5	9	1	1		1	5/15/2014 08:45:47	0					67031	0	2			7	7	5/15/2014	5/15/2014 08:45:57	1000	1000	5/15/2014	5/15/2014 08:45:57	1000	1000	5/15/2014	5/15/2014 08:45:57	1000	1000	5/15/2014	5/15/2014 08:45:57	1000	1000	5/15/2014	5/15/2014 08:45:57
05-0069	2	5	5	0	0	5/15/2014 09:11:01	5/15/2014	09-06	5	9	1	1		1	5/15/2014 09:11:01	0					67032	0	2			7	7	5/15/2014	5/15/2014 09:09:59	1000	1000	5/15/2014	5/15/2014 09:09:59	1000	1000	5/15/2014	5/15/2014 09:09:59	1000	1000	5/15/2014	5/15/2014 09:09:59	1000	1000	5/15/2014	5/15/2014 09:09:59
05-0070	3	5	5	1	0	5/15/2014 10:11:27	5/15/2014	10-05	5	9	1	1		1	5/15/2014 10:11:27	0					67033	0	2	1	11-15	7	7	5/15/2014	5/15/2014 10:11:09	1000	1000	5/15/2014	5/15/2014 10:11:09	1000	1000	5/15/2014	5/15/2014 10:11:09	1000	1000	5/15/2014	5/15/2014 10:11:09	1000	1000	5/15/2014	5/15/2014 10:11:09
05-0071	3	5	5	0	0	5/15/2014 11:01:47	5/15/2014	10-54	5	9	1	1		1	5/15/2014 11:01:47	0					67035	0	2			7	7	5/15/2014	5/15/2014 11:01:24	1000	1000	5/15/2014	5/15/2014 11:01:24	1000	1000	5/15/2014	5/15/2014 11:01:24	1000	1000	5/15/2014	5/15/2014 11:01:24	1000	1000	5/15/2014	5/15/2014 11:01:24
05-0072	2	5	5	1	0	5/15/2014 11:26:36	5/15/2014	11-20	5	9	1	1		1	5/15/2014 11:26:36	0					67037	0	2			7	7	5/15/2014	5/15/2014 11:27:36	1000	1000	5/15/2014	5/15/2014 11:27:36	1000	1000	5/15/2014	5/15/2014 11:27:36	1000	1000	5/15/2014	5/15/2014 11:27:36	1000	1000	5/15/2014	5/15/2014 11:27:36
05-0073	1	5	5	1	0	5/15/2014 11:46:22	5/15/2014	11-40	5	9	1	1		1	5/15/2014 11:46:22	0					67038	0	2			7	7	5/15/2014	5/15/2014 11:47:16	1000	1000	5/15/2014	5/15/2014 11:47:16	1000	1000	5/15/2014	5/15/2014 11:47:16	1000	1000	5/15/2014	5/15/2014 11:47:16	1000	1000	5/15/2014	5/15/2014 11:47:16
05-0074	3	5	5	1	0	5/15/2014 14:21:34	5/15/2014	14-16	5	9	1	1		1	5/15/2014 14:21:34	0					67040	0	2	1	15-25	7	7	5/15/2014	5/15/2014 14:22:22	1000	1000	5/15/2014	5/15/2014 14:22:22	1000	1000	5/15/2014	5/15/2014 14:22:22	1000	1000	5/15/2014	5/15/2014 14:22:22	1000	1000	5/15/2014	5/15/2014 14:22:22
05-0075	3	5	5	1	0	5/15/2014 14:25:44	5/15/2014	14-22	5	9	1	1		1	5/15/2014 14:25:44	0					67041	0	2			7	7	5/15/2014	5/15/2014 14:26:44	1000	1000	5/15/2014	5/15/2014 14:26:44	1000	1000	5/15/2014	5/15/2014 14:26:44	1000	1000	5/15/2014	5/15/2014 14:26:44	1000	1000	5/15/2014	5/15/2014 14:26:44
05-0076	1	5	5	1	0	5/15/2014 15:22:45	5/15/2014	15-19	5	9	1	1		1	5/15/2014 15:22:45	0					67042	0	2			7	7	5/15/2014	5/15/2014 15:23:32	1000	1000	5/15/2014	5/15/2014 15:23:32	1000	1000	5/15/2014	5/15/2014 15:23:32	1000	1000	5/15/2014	5/15/2014 15:23:32	1000	1000	5/15/2014	5/15/2014 15:23:32
05-0077	1	5	5	1	0	5/16/2014 08:48:18	5/16/2014	08-40	5	9	1	1		1	5/16/2014 08:48:18	0					67044	0	2			7	7	5/16/2014	5/16/2014 08:47:45	1000	1000	5/16/2014	5/16/2014 08:47:45	1000	1000	5/16/2014	5/16/2014 08:47:45	1000	1000	5/16/2014	5/16/2014 08:47:45	1000	1000	5/16/2014	5/16/2014 08:47:45
05-0078	2	5	5	0	0	5/16/2014 09:00:54	5/16/2014	08-55	5	9	1	1		1	5/16/2014 09:00:54	0					67045	0	2			7	7	5/16/2014	5/16/2014 09:00:51	1000	1000	5/16/2014	5/16/2014 09:00:51	1000	1000	5/16/2014	5/16/2014 09:00:51	1000	1000	5/16/2014	5/16/2014 09:00:51	1000	1000	5/16/2014	5/16/2014 09:00:51
05-0079	3	5	5	1	0	5/16/2014 10:17:41	5/16/2014	10-13	5	9	1	1		1	5/16/2014 10:17:41	0					67047	0	2	1	11-33	7	7	5/16/2014	5/16/2014 10:17:19	1000	1000	5/16/2014	5/16/2014 10:17:19	1000	1000	5/16/2014	5/16/2014 10:17:19	1000	1000	5/16/2014	5/16/2014 10:17:19	1000	1000	5/16/2014	5/16/2014 10:17:19
05-0080	2	5	5	1	0	5/16/2014 10:21:57	5/16/2014	10-18	5	9	1	1		1	5/16/2014 10:21:57	0					67048	0	2			7	7	5/16/2014	5/16/2014 10:21:41	1000	1000	5/16/2014	5/16/2014 10:21:41	1000	1000	5/16/2014	5/16/2014 10:21:41	1000	1000	5/16/2014	5/16/2014 10:21:41	1000	1000	5/16/2014	5/16/2014 10:21:41
05-0081	2	5	5	1	0	5/16/2014 10:46:50	5/16/2014	10-41	5	9	1	1		1	5/16/2014 10:46:50	0					67049	0	2			7	7	5/16/2014	5/16/2014 10:47:54	1000	1000	5/16/2014	5/16/2014 10:47:54	1000	1000	5/16/2014	5/16/2014 10:47:54	1000	1000	5/16/2014	5/16/2014 10:47:54	1000	1000	5/16/2014	5/16/2014 10:47:54
05-0082	2	5	5	0	0	5/16/2014 11:16:18	5/16/2014	11-11	5	9	1	1		1	5/16/2014 11:16:18	0					67050	0	2			7	7	5/16/2014	5/16/2014 11:16:18	1000	1000	5/16/2014	5/16/2014 11:16:18	1000	1000	5/16/2014	5/16/2014 11:16:18	1000	1000	5/16/2014	5/16/2014 11:16:18	1000	1000	5/16/2014	5/16/2014 11:16:18
05-0083	3	5	5	1	0	5/16/2014 12:04:39	5/16/2014	12-01	5	9	1	1		1	5/16/2014 12:04:39	0					67053	0	2	1	15-22	7	7	5/16/2014	5/16/2014 12:04:21	1000	1000	5/16/2014	5/16/2014 12:04:21	1000	1000	5/16/2014	5/16/2014 12:04:21	1000	1000	5/16/2014	5/16/2014 12:04:21	1000	1000	5/16/2014	5/16/2014 12:04:21
05-0084	3	5	5	0	0	5/19/2014 09:31:21	5/19/2014	09-26	5	9	1	1		1	5/19/2014 09:31:21	0					67055	0	2			7	7	5/19/2014	5/19/2014 09:30:15	1000	1000	5/19/2014	5/19/2014 09:30:15	1000	1000	5/19/2014	5/19/2014 09:30:15	1000	1000	5/19/2014	5/19/2014 09:30:15	1000	1000	5/19/2014	5/19/2014 09:30:15
05-0085	1	5	5	1	0	5/19/2014 09:37:13	5/19/2014	09-33	5	9	1	1		1	5/19/2014 09:37:13	0					67056	0	2			7	7	5/19/2014	5/19/2014 09:36:49	1000	1000	5/19/2014	5/19/2014 09:36:49	1000	1000	5/19/2014	5/19/2014 09:36:49	1000	1000	5/19/2014	5/19/2014 09:36:49	1000	1000	5/19/2014	5/19/2014 09:36:49
05-0086	3	5	5	1	0	5/19/2014 10:55:28	5/19/2014	10-51	5	9	1	1		1	5/19/2014 10:55:28	0					67057	0	2	1	12-00	7	7	5/19/2014	5/19/2014 10:55:27	1000	1000	5/19/2014	5/19/2014 10:55:27	1000	1000	5/19/2014	5/19/2014 10:55:27	1000	1000	5/19/2014	5/19/2014 10:55:27	1000	1000	5/19/2014	5/19/2014 10:55:27
05-0087	2	5	5	1	0	5/19/2014 11:09:24	5/19/2014	11-04	5	9	1	1		1	5/19/2014 11:09:24	0					67058	0	2			7	7	5/19/2014	5/19/2014 11:08:34	1000	1000	5/19/2014	5/19/2014 11:08:34	1000	1000	5/19/2014	5/19/2014 11:08:34	1000	1000	5/19/2014	5/19/2014 11:08:34	1000	1000	5/19/2014	5/19/2014 11:08:34
05-0088	1	5	5	1	0	5/19/2014 12:23:58	5/19/2014	12-19	5	9	1	1		1	5/19/2014 12:23:58	0					67060	0	2			7	7	5/19/2014	5/19/2014 12:25:01	1000	1000	5/19/2014	5/19/2014 12:25:01	1000	1000	5/19/2014	5/19/2014 12:25:01	1000	1000	5/19/2014	5/19/2014 12:25:01	1000	1000	5/19/2014	5/19/2014 12:25:01
05-0089	1	5	5	1	0	5/19/2014 12:27:45	5/19/2014	12-24	5	9	1	1		1	5/19/2014 12:27:45	0					67061	0	2			7	7	5/19/2014	5/19/2014 12:27:12	1000	1000	5/19/2014	5/19/2014 12:27:12	1000	1000	5/19/2014	5/19/2014 12:27:12	1000	1000	5/19/2014	5/19/2014 12:27:12	1000	1000	5/19/2014	5/19/2014 12:27:12
05-0090	2	5	5	0	0	5/20/2014 08:19:29	5/20/2014	08-18	5	9	1	1		1	5/20/2014 08:19:29	0					67063	0	2			7	7	5/20/2014	5/20/2014 08:19:58	1000	1000	5/20/2014	5/20/2014 08:19:58	1000	1000	5/20/2014	5/20/2014 08:19:58	1000	1000	5/20/2014	5/20/2014 08:19:58	1000	1000	5/20/2014	5/20/2014 08:19:58
05-0091	2	5	5	0	0	5/20/2014 09:23:59	5/20/2014	09-19	5	9	1	1		1	5/20/2014 09:23:59	0					67064	0	2			7	7	5/20/2014	5/20/2014 09:23:19	1000	1000	5/20/2014	5/20/2014 09:23:19	1000	1000	5/20/2014	5/20/2014 09:23:19	1000	1000	5/20/2014	5/20/2014 09:23:19	1000	1000	5/20/2014	5/20/2014 09:23:19
05-0092	3	5	5	1	0	5/20/2014 09:35:07	5/20/2014	09-31	5	9	1	1		1	5/20/2014 09:35:07	0					67065	0	2	1	13-03	7	7	5/20/2014	5/20/2014 09:34:14	1000	1000	5/20/2014	5/20/2014 09:34:14	1000	1000	5/20/2014	5/20/2014 09:34:14	1000	1000	5/20/2014	5/20/2014 09:34:14	1000	1000	5/20/2014	5/20/2014 09:34:14
05-0093	1	5	5	1	0	5/20/2014 09:57:23	5/20/2014	09-53	5	9	1	1		1	5/20/2014 09:57:23	0					67067	0	2			7	7	5/20/2014	5/20/2014 09:58:16	1000	1000	5/20/2014	5/20/2014 09:58:16	1000	1000	5/20/2014	5/20/2014 09:58:16	1000	1000	5/20/2014	5/20/2014 09:58:16	1000	1000	5/20/2014	5/20/2014 09:58:16
05-0094	2	5	5	1	0	5/20/2014 11:50:34	5/20/2014	11-47	5	9	1	1		1	5/20/2014 11:50:34	0					67068	0	2			7	7	5/20/2014	5/20/2014 11:49:40	1000	1000	5/20/2014	5/20/2014 11:49:40	1000	1000	5/20/2014	5/20/2014 11:49:40	1000	1000	5/20/2014	5/20/2014 11:49:40	1000	1000	5/20/2014	5/20/2014 11:49:40
05-0095	3	5	5	0	0	5/21/2014 10:10:28	5/21/2014	10-06	5	9	1	1		1	5/21/2014 10:10:27	0					67072	0	2	1	11-19	7	7	5/21/2014	5/21/2014 10:10:59	1000	1000	5/21/2014	5/21/2014 10:10:59	1000	1000	5/21/2014	5/21/2014 10:10:59	1000	1000	5/21/2014	5/21/2014 10:10:59	1000	1000	5/21/2014	5/21/2014 10:10:59
05-0096	2	5	5	0	0	5/21/2014 10:27:45	5/21/2014	10-24	5	9	1	1		1	5/21/2014 10:27:45	0					67073	0	2			7	7	5/21/2014	5/21/2014 10:28:27	1000	1000	5/21/2014	5/21/2014 10:28:27	1000	1000	5/21/2014	5/21/2014 10:28:27	1000	1000	5/21/2014	5/21/2014 10:28:27	1000	1000	5/21/2014	5/21/2014 10:28:27
05-0097	1	5	5	0	0	5/21/2014 11:20:51	5/21/2014	11-17	5	9	1	1		1	5/21/2014 11:20:51	0					67075	0	2			7	7	5/21/2014	5/21/2014 11:20:53	1000	1000	5/21/2014	5/21/2014 11:20:53	1000	1000	5/21/2014	5/21/2014 11:20:53	1000	1000	5/21/2014	5/21/2014 11:20:53	1000	1000	5/21/2014	5/21/2014 11:20:53
05-0098	3	5	5	0	0	5/21/2014 11:26:56	5/21/2014	11-22	5	9	1	1		1	5/21/2014 11:26:56	0					67076	0	2	0		7	7	5/21/2014	5/21/2014 11:27:26	1000	1000	5/21/2014	5/21/2014 11:27:26	1000	1000	5/21/2014	5/21/2014 11:27:26	1000	1000	5/21/2014	5/21/2014 11:27:26	1000	1000	5/21/2014	5/21/2014 11:27:26
05-0099	1	5	5	0	0	5/21/2014 11:31:10	5/21/2014	11-28	5	9	1	1		1	5/21/2014 11:31:10	0					67077	0	2			7	7	5/21/2014	5/21/2014 11:31:48	1000	1000	5/21/2014	5/21/2014 11:31:48	1000	1000	5/21/2014	5/21/2014 11:31:48	1000	1000	5/21/2014	5/21/2014 11:31:48	1000	1000	5/21/2014	5/21/2014 11:31:48
05-0100	1	5	5	0	0	5/21/2014 11:54:38	5/21/2014	11-52	5	9	1	1		1	5/21/2014 11:54:38	0					67079	0	2			7	7	5/21/2014	5/21/2014 11:53:39	1000	1000	5/21/2014	5/21/2014 11:53:39	1000	1000	5/21/2014	5/21/2014 11:53:39	1000	1000	5/21/2014	5/21/2014 11:53:39	1000	1000	5/21/2014	5/21/2014 11:53:39
05-0101	3	5	5	0	0	5/21/2014 15:27:55	5/21/2014	15-24	5	9	1	1		1	5/21/2014 15:27:55	0					67081	0	2			7	7	5/21/2014	5/21/2014 15:27:44	1000	1000	5/21/2014	5/21/2014 15:27:44	1000	1000	5/21/2014	5/21/2014 15:27:44	1000	1000	5/21/2014	5/21/2014 15:27:44	1000	1000	5/21/2014	5/21/2014 15:27:44
05-0102	3	5	5	0	0	5/22/2014 09:13:02	5/22/2014	09-07	5	9	1	1		1	5/22/2014 09:13:02	0					67082	0	2			7	1000	5/22/2014	5/22/2014 09:13:47	1000	1000	5/22/2014	5/22/2014 09:13:47	1000	1000	5/22/2014	5/22/2014 09:13:47	13	1000	5/22/2014	5/22/2014 09:13:47	1000	1000	5/22/2014	5/22/2014 09:13:47
05-0103	2	5	5	1	0	5/22/2014 10:24:06	5/22/2014	10-18	5	9	1	1		1	5/22/2014 10:24:06	0					67083	0	2			7	7	5/22/2014	5/22/2014 10:23:42	1000	1000	5/22/2014	5/22/2014 10:23:42	1000	1000	5/22/2014	5/22/2014 10:23:42	1000	1000	5/22/2014	5/22/2014 10:23:42	1000	1000	5/22/2014	5/22/2014 10:23:42
05-0104	3	5	5	1	0	5/23/2014 12:53:00	5/23/2014	12-48	5	9	1	1		1	5/23/2014 12:53:00	0					67086	0	2	1	15-05	7	7	5/23/2014	5/23/2014 12:54:02	1000	1000	5/23/2014	5/23/2014 12:54:02	1000	1000	5/23/2014	5/23/2014 12:54:02	1000	1000	5/23/2014	5/23/2014 12:54:02	1000	1000	5/23/2014	5/23/2014 12:54:02
05-0105	1	5	5	0	0	5/27/2014 08:29:28	5/27/2014	08-24	5	9	1	1		1	5/27/2014 08:29:28	0					67088	0	2			7	7	5/27/2014	5/27/2014 08:30:19	1000	1000	5/27/2014	5/27/2014 08:30:19	1000	1000	5/27/2014	5/27/2014 08:30:19	1000	1000	5/27/2014	5/27/2014 08:30:19	1000	1000	5/27/2014	5/27/2014 08:30:19
05-0106	2	5	5	0	0	5/27/2014 08:35:13	5/27/2014	08-31	5	9	1	1		1	5/27/2014 08:35:13	0					67089	0	2			7	7	5/27/2014	5/27/2014 08:34:41	1000	1000	5/27/2014	5/27/2014 08:34:41	1000	1000	5/27/2014	5/27/2014 08:34:41	1000	1000	5/27/2014	5/27/2014 08:34:41	1000	1000	5/27/2014	5/27/2014 08:34:41
05-0107	2	5	5	0	0	5/27/2014 09:11:20	5/27/2014	09-07	5	9	1	1	DID NOT AQUIRE SERVICE DUE TO TIME.HE WAS LATE FOR WORK	1	5/27/2014 09:11:19	0					67090	0				7			5/27/2014 09:11:50	1000			5/27/2014 09:11:50	1000			5/27/2014 09:11:50	1000			5/27/2014 09:11:50	1000			5/27/2014 09:11:50
05-0108	1	5	5	0	0	5/27/2014 09:46:58	5/27/2014	09-43	5	9	1	1		1	5/27/2014 09:46:58	0					67091	0	2			7	7	5/27/2014	5/27/2014 09:46:47	1000	1000	5/27/2014	5/27/2014 09:46:47	1000	1000	5/27/2014	5/27/2014 09:46:47	1000	1000	5/27/2014	5/27/2014 09:46:47	1000	1000	5/27/2014	5/27/2014 09:46:47
05-0109	3	5	5	1	0	5/27/2014 10:35:17	5/27/2014	10-27	5	9	1	1		1	5/27/2014 10:35:17	0					67092	0	2			7	7	5/27/2014	5/27/2014 10:34:50	1000	1000	5/27/2014	5/27/2014 10:34:50	1000	1000	5/27/2014	5/27/2014 10:34:50	1000	1000	5/27/2014	5/27/2014 10:34:50	1000	1000	5/27/2014	5/27/2014 10:34:50
05-0110	1	5	5	1	0	5/27/2014 11:28:05	5/27/2014	11-22	5	9	1	1		1	5/27/2014 11:28:05	0					67093	0				7			5/27/2014 11:27:16	1000			5/27/2014 11:27:16	1000			5/27/2014 11:27:16	1000			5/27/2014 11:27:16	1000			5/27/2014 11:27:16
05-0111	2	5	5	0	0	5/27/2014 14:49:19	5/27/2014	14-45	5	9	1	1		1	5/27/2014 14:49:19	0					67094	0	2			7	7	5/27/2014	5/27/2014 14:48:15	1000	1000	5/27/2014	5/27/2014 14:48:15	1000	1000	5/27/2014	5/27/2014 14:48:15	1000	1000	5/27/2014	5/27/2014 14:48:15	1000	1000	5/27/2014	5/27/2014 14:48:15
05-0112	3	5	5	0	0	5/28/2014 09:11:19	5/28/2014	09-07	5	9	1	1		1	5/28/2014 09:11:19	0					67095	0	2	1	10-02	7	7	5/28/2014	5/28/2014 09:11:26	1000	1000	5/28/2014	5/28/2014 09:11:26	1000	1000	5/28/2014	5/28/2014 09:11:26	1000	1000	5/28/2014	5/28/2014 09:11:26	1000	1000	5/28/2014	5/28/2014 09:11:26
05-0113	1	5	5	0	0	5/28/2014 11:56:47	5/28/2014	11-51	5	9	1	1		1	5/28/2014 11:56:47	0					67097	0	2			7	7	5/28/2014	5/28/2014 11:57:27	1000	1000	5/28/2014	5/28/2014 11:57:27	1000	1000	5/28/2014	5/28/2014 11:57:27	1000	1000	5/28/2014	5/28/2014 11:57:27	1000	1000	5/28/2014	5/28/2014 11:57:27
05-0114	2	5	5	0	0	5/28/2014 13:19:06	5/28/2014	13-14	5	9	1	1		1	5/28/2014 13:19:06	0					67098	0	2			7	7	5/28/2014	5/28/2014 13:18:17	1000	1000	5/28/2014	5/28/2014 13:18:17	1000	1000	5/28/2014	5/28/2014 13:18:17	1000	1000	5/28/2014	5/28/2014 13:18:17	1000	1000	5/28/2014	5/28/2014 13:18:17
05-0115	2	5	5	1	0	5/28/2014 14:50:32	5/28/2014	14-42	5	9	1	1		1	5/28/2014 14:50:32	0					67099	0	2			7	7	5/28/2014	5/28/2014 14:50:02	1000	1000	5/28/2014	5/28/2014 14:50:02	1000	1000	5/28/2014	5/28/2014 14:50:02	1000	1000	5/28/2014	5/28/2014 14:50:02	1000	1000	5/28/2014	5/28/2014 14:50:02
05-0116	3	5	5	1	0	5/28/2014 14:59:39	5/28/2014	14-55	5	9	1	1		1	5/28/2014 14:59:39	0					67100	0	2			7	7	5/28/2014	5/28/2014 14:58:46	1000	1000	5/28/2014	5/28/2014 14:58:46	1000	1000	5/28/2014	5/28/2014 14:58:46	1000	1000	5/28/2014	5/28/2014 14:58:46	1000	1000	5/28/2014	5/28/2014 14:58:46
05-0117	1	5	5	0	0	5/28/2014 15:09:41	5/28/2014	15-02	5	9	1	1		1	5/28/2014 15:09:41	0					67101	0	2			7	7	5/28/2014	5/28/2014 15:09:42	1000	1000	5/28/2014	5/28/2014 15:09:42	1000	1000	5/28/2014	5/28/2014 15:09:42	1000	1000	5/28/2014	5/28/2014 15:09:42	1000	1000	5/28/2014	5/28/2014 15:09:42
05-0118	2	5	5	0	0	5/29/2014 09:01:43	5/29/2014	08-56	5	9	1	1		1	5/29/2014 09:01:43	0					67103	0	2			7	7	5/29/2014	5/29/2014 09:02:18	1000	1000	5/29/2014	5/29/2014 09:02:18	1000	1000	5/29/2014	5/29/2014 09:02:18	1000	1000	5/29/2014	5/29/2014 09:02:18	1000	1000	5/29/2014	5/29/2014 09:02:18
05-0119	2	5	5	0	0	5/29/2014 09:06:32	5/29/2014	09-03	5	9	1	1		1	5/29/2014 09:06:32	0					67104	0	2			7	8	5/29/2014	5/29/2014 09:06:40	1000	1000	5/29/2014	5/29/2014 09:06:40	1000	1000	5/29/2014	5/29/2014 09:06:40	1000	1000	5/29/2014	5/29/2014 09:06:40	1000	1000	5/29/2014	5/29/2014 09:06:40
05-0120	1	5	5	1	0	5/29/2014 09:27:21	5/29/2014	09-22	5	9	1	1		1	5/29/2014 09:27:21	0					67105	0	2			7	7	5/29/2014	5/29/2014 09:26:20	1000	1000	5/29/2014	5/29/2014 09:26:20	1000	1000	5/29/2014	5/29/2014 09:26:20	1000	1000	5/29/2014	5/29/2014 09:26:20	1000	1000	5/29/2014	5/29/2014 09:26:20
05-0121	1	5	5	0	0	5/29/2014 10:22:38	5/29/2014	10-22	5	9	1	1		1	5/29/2014 10:22:38	0					67107	0	2			7	7	5/29/2014	5/29/2014 10:23:08	1000	1000	5/29/2014	5/29/2014 10:23:08	1000	1000	5/29/2014	5/29/2014 10:23:08	1000	1000	5/29/2014	5/29/2014 10:23:08	1000	1000	5/29/2014	5/29/2014 10:23:08
05-0122	3	5	5	0	0	5/29/2014 10:47:27	5/29/2014	10-36	5	9	1	1		1	5/29/2014 10:47:27	0					67108	0	2	1	13-10	7	7	5/29/2014	5/29/2014 10:47:10	1000	1000	5/29/2014	5/29/2014 10:47:10	1000	1000	5/29/2014	5/29/2014 10:47:10	1000	1000	5/29/2014	5/29/2014 10:47:10	1000	1000	5/29/2014	5/29/2014 10:47:10
05-0123	2	5	5	0	0	5/29/2014 14:19:49	5/29/2014	14-15	5	9	1	1		1	5/29/2014 14:19:49	0					67110	0	2			7	7	5/29/2014	5/29/2014 14:19:04	1000	1000	5/29/2014	5/29/2014 14:19:04	1000	1000	5/29/2014	5/29/2014 14:19:04	1000	1000	5/29/2014	5/29/2014 14:19:04	1000	1000	5/29/2014	5/29/2014 14:19:04
05-0124	1	5	5	1	0	5/30/2014 09:04:58	5/30/2014	08-55	5	9	1	1		1	5/30/2014 09:04:58	0					67112	0	2			7	7	5/30/2014	5/30/2014 09:04:06	1000	1000	5/30/2014	5/30/2014 09:04:06	1000	1000	5/30/2014	5/30/2014 09:04:06	1000	1000	5/30/2014	5/30/2014 09:04:06	1000	1000	5/30/2014	5/30/2014 09:04:06
05-0125	3	5	5	0	0	5/30/2014 10:53:42	5/30/2014	10-50	5	9	1	1		1	5/30/2014 10:53:42	0					67113	0	2	0		7	7	5/30/2014	5/30/2014 10:53:19	1000	1000	5/30/2014	5/30/2014 10:53:19	1000	1000	5/30/2014	5/30/2014 10:53:19	1000	1000	5/30/2014	5/30/2014 10:53:19	1000	1000	5/30/2014	5/30/2014 10:53:19
05-0126	3	5	5	0	0	6/2/2014 10:31:43	6/2/2014	10-26	5	9	1	1		1	6/2/2014 10:31:43	0					67115	0	2	0		7	7	6/2/2014	6/2/2014 10:32:29	1000	1000	6/2/2014	6/2/2014 10:32:29	1000	1000	6/2/2014	6/2/2014 10:32:29	1000	1000	6/2/2014	6/2/2014 10:32:29	1000	1000	6/2/2014	6/2/2014 10:32:29
05-0127	1	5	5	0	0	6/2/2014 10:38:48	6/2/2014	10-34	5	9	1	1		1	6/2/2014 10:38:48	0					67116	0	2			7	7	6/2/2014	6/2/2014 10:39:02	1000	1000	6/2/2014	6/2/2014 10:39:02	1000	1000	6/2/2014	6/2/2014 10:39:02	1000	1000	6/2/2014	6/2/2014 10:39:02	1000	1000	6/2/2014	6/2/2014 10:39:02
05-0128	1	5	5	0	0	6/2/2014 10:43:30	6/2/2014	10-40	5	9	1	1		1	6/2/2014 10:43:30	0					67117	0	2			7	7	6/2/2014	6/2/2014 10:43:24	1000	1000	6/2/2014	6/2/2014 10:43:24	1000	1000	6/2/2014	6/2/2014 10:43:24	1000	1000	6/2/2014	6/2/2014 10:43:24	1000	1000	6/2/2014	6/2/2014 10:43:24
05-0129	3	5	5	0	0	6/2/2014 12:01:35	6/2/2014	11-57	5	9	1	1		1	6/2/2014 12:01:35	0					67119	0	2			7	7	6/2/2014	6/2/2014 12:02:03	1000	1000	6/2/2014	6/2/2014 12:02:03	1000	1000	6/2/2014	6/2/2014 12:02:03	1000	1000	6/2/2014	6/2/2014 12:02:03	1000	1000	6/2/2014	6/2/2014 12:02:03
05-0130	1	5	5	0	0	6/2/2014 12:15:41	6/2/2014	12-11	5	9	1	1		1	6/2/2014 12:15:41	0					67120	0	2			7	7	6/2/2014	6/2/2014 12:15:09	1000	1000	6/2/2014	6/2/2014 12:15:09	1000	1000	6/2/2014	6/2/2014 12:15:09	1000	1000	6/2/2014	6/2/2014 12:15:09	1000	1000	6/2/2014	6/2/2014 12:15:09
05-0131	3	5	5	1	0	6/3/2014 09:03:44	6/3/2014	08-57	5	9	1	1		1	6/3/2014 09:03:44	0					67121	0	2	1	10-15	7	7	6/3/2014	6/3/2014 09:04:43	1000	1000	6/3/2014	6/3/2014 09:04:43	1000	1000	6/3/2014	6/3/2014 09:04:43	1000	1000	6/3/2014	6/3/2014 09:04:43	1000	1000	6/3/2014	6/3/2014 09:04:43
05-0132	3	5	5	1	0	6/3/2014 09:37:51	6/3/2014	09-32	5	9	1	1		1	6/3/2014 09:37:51	0					67122	0	2	1	10-57	7	7	6/3/2014	6/3/2014 09:37:29	1000	1000	6/3/2014	6/3/2014 09:37:29	1000	1000	6/3/2014	6/3/2014 09:37:29	1000	1000	6/3/2014	6/3/2014 09:37:29	1000	1000	6/3/2014	6/3/2014 09:37:29
05-0133	2	5	5	1	0	6/3/2014 09:43:08	6/3/2014	09-39	5	9	1	1		1	6/3/2014 09:43:08	0					67123	0	2			7	7	6/3/2014	6/3/2014 09:44:02	1000	1000	6/3/2014	6/3/2014 09:44:02	1000	1000	6/3/2014	6/3/2014 09:44:02	1000	1000	6/3/2014	6/3/2014 09:44:02	1000	1000	6/3/2014	6/3/2014 09:44:02
05-0134	2	5	5	1	0	6/3/2014 09:57:56	6/3/2014	09-54	5	9	1	1		1	6/3/2014 09:57:56	0					67124	0	2			7	7	6/3/2014	6/3/2014 09:57:08	1000	1000	6/3/2014	6/3/2014 09:57:08	1000	1000	6/3/2014	6/3/2014 09:57:08	1000	1000	6/3/2014	6/3/2014 09:57:08	1000	1000	6/3/2014	6/3/2014 09:57:08
05-0135	2	5	5	0	0	6/3/2014 10:59:42	6/3/2014	10-55	5	9	1	1		1	6/3/2014 10:59:42	0					67127	0	2			7	7	6/3/2014	6/3/2014 11:00:29	1000	1000	6/3/2014	6/3/2014 11:00:29	1000	1000	6/3/2014	6/3/2014 11:00:29	1000	1000	6/3/2014	6/3/2014 11:00:29	1000	1000	6/3/2014	6/3/2014 11:00:29
05-0136	2	5	5	1	0	6/3/2014 12:46:08	6/3/2014	12-42	5	9	1	1		1	6/3/2014 12:46:08	0					67129	0	2			7	7	6/3/2014	6/3/2014 12:45:21	1000	1000	6/3/2014	6/3/2014 12:45:21	1000	1000	6/3/2014	6/3/2014 12:45:21	1000	1000	6/3/2014	6/3/2014 12:45:21	1000	1000	6/3/2014	6/3/2014 12:45:21
05-0137	3	5	5	0	0	6/4/2014 08:28:11	6/4/2014	08-22	5	9	1	1		1	6/4/2014 08:28:11	0					67130	0	2	0		7	7	6/4/2014	6/4/2014 08:27:11	1000	1000	6/4/2014	6/4/2014 08:27:11	1000	1000	6/4/2014	6/4/2014 08:27:11	1000	1000	6/4/2014	6/4/2014 08:27:11	1000	1000	6/4/2014	6/4/2014 08:27:11
05-0138	1	5	5	0	0	6/4/2014 09:40:07	6/4/2014	09-37	5	9	1	1		1	6/4/2014 09:40:07	0					67132	0	2			7	7	6/4/2014	6/4/2014 09:39:16	1000	1000	6/4/2014	6/4/2014 09:39:16	1000	1000	6/4/2014	6/4/2014 09:39:16	1000	1000	6/4/2014	6/4/2014 09:39:16	1000	1000	6/4/2014	6/4/2014 09:39:16
05-0139	1	5	5	0	0	6/4/2014 10:33:29	6/4/2014	10-26	5	9	1	1		1	6/4/2014 10:33:29	0					67133	0	2			7	7	6/4/2014	6/4/2014 10:33:53	1000	1000	6/4/2014	6/4/2014 10:33:53	1000	1000	6/4/2014	6/4/2014 10:33:53	1000	1000	6/4/2014	6/4/2014 10:33:53	1000	1000	6/4/2014	6/4/2014 10:33:53
05-0140	1	5	5	1	0	6/4/2014 11:48:43	6/4/2014	11-43	5	9	1	1		1	6/4/2014 11:48:43	0					67134	0	2			7	7	6/4/2014	6/4/2014 11:48:09	1000	1000	6/4/2014	6/4/2014 11:48:09	1000	1000	6/4/2014	6/4/2014 11:48:09	1000	1000	6/4/2014	6/4/2014 11:48:09	1000	1000	6/4/2014	6/4/2014 11:48:09
05-0141	2	5	5	1	0	6/4/2014 11:54:03	6/4/2014	11-49	5	9	1	1		1	6/4/2014 11:54:03	0					67135	0	2			7	7	6/4/2014	6/4/2014 11:54:43	1000	1000	6/4/2014	6/4/2014 11:54:43	1000	1000	6/4/2014	6/4/2014 11:54:43	1000	1000	6/4/2014	6/4/2014 11:54:43	1000	1000	6/4/2014	6/4/2014 11:54:43
05-0142	3	5	5	1	0	6/4/2014 12:02:14	6/4/2014	11-58	5	9	1	1		1	6/4/2014 12:02:14	0					67136	0	2	1	13-30	7	7	6/4/2014	6/4/2014 12:01:16	1000	1000	6/4/2014	6/4/2014 12:01:16	1000	1000	6/4/2014	6/4/2014 12:01:16	1000	1000	6/4/2014	6/4/2014 12:01:16	1000	1000	6/4/2014	6/4/2014 12:01:16
05-0143	3	5	5	1	0	6/5/2014 09:23:41	6/5/2014	09-23	5	9	1	1		1	6/5/2014 09:23:41	0					67139	0	2	1	12-16	7	7	6/5/2014	6/5/2014 09:23:35	1000	1000	6/5/2014	6/5/2014 09:23:35	1000	1000	6/5/2014	6/5/2014 09:23:35	1000	1000	6/5/2014	6/5/2014 09:23:35	1000	1000	6/5/2014	6/5/2014 09:23:35
05-0144	2	5	5	1	0	6/5/2014 10:19:08	6/5/2014	10-15	5	9	1	1		1	6/5/2014 10:19:08	0					67140	0	2			7	7	6/5/2014	6/5/2014 10:18:12	1000	1000	6/5/2014	6/5/2014 10:18:12	1000	1000	6/5/2014	6/5/2014 10:18:12	1000	1000	6/5/2014	6/5/2014 10:18:12	1000	1000	6/5/2014	6/5/2014 10:18:12
05-0145	1	5	5	1	0	6/5/2014 11:11:32	6/5/2014	11-08	5	9	1	1		1	6/5/2014 11:11:32	0					67142	0	2			7	7	6/5/2014	6/5/2014 11:10:38	1000	1000	6/5/2014	6/5/2014 11:10:38	1000	1000	6/5/2014	6/5/2014 11:10:38	1000	1000	6/5/2014	6/5/2014 11:10:38	1000	1000	6/5/2014	6/5/2014 11:10:38
05-0146	2	5	5	0	0	6/5/2014 14:30:27	6/5/2014	14-23	5	9	1	1		1	6/5/2014 14:30:27	0					67144	0	2			7	7	6/5/2014	6/5/2014 14:29:25	1000	1000	6/5/2014	6/5/2014 14:29:25	1000	1000	6/5/2014	6/5/2014 14:29:25	1000	1000	6/5/2014	6/5/2014 14:29:25	1000	1000	6/5/2014	6/5/2014 14:29:25
05-0147	3	5	5	1	0	6/5/2014 14:35:44	6/5/2014	14-32	5	9	1	1		1	6/5/2014 14:35:44	0					67145	0	2			7	7	6/5/2014	6/5/2014 14:35:58	1000	1000	6/5/2014	6/5/2014 14:35:58	1000	1000	6/5/2014	6/5/2014 14:35:58	1000	1000	6/5/2014	6/5/2014 14:35:58	1000	1000	6/5/2014	6/5/2014 14:35:58
05-0148	2	5	5	0	0	6/6/2014 08:46:17	6/6/2014	08-38	5	9	1	1		1	6/6/2014 08:46:17	0					67146	0	2			7	7	6/6/2014	6/6/2014 08:46:03	1000	1000	6/6/2014	6/6/2014 08:46:03	1000	1000	6/6/2014	6/6/2014 08:46:03	1000	1000	6/6/2014	6/6/2014 08:46:03	1000	1000	6/6/2014	6/6/2014 08:46:03
05-0149	1	5	5	0	0	6/6/2014 08:55:48	6/6/2014	08-48	5	9	1	1		1	6/6/2014 08:55:48	0					67147	0	2			7	7	6/6/2014	6/6/2014 08:54:48	1000	1000	6/6/2014	6/6/2014 08:54:48	1000	1000	6/6/2014	6/6/2014 08:54:48	1000	1000	6/6/2014	6/6/2014 08:54:48	1000	1000	6/6/2014	6/6/2014 08:54:48
05-0150	1	5	5	1	0	6/6/2014 09:04:37	6/6/2014	08-59	5	9	1	1		1	6/6/2014 09:04:37	0					67148	0	2			7	7	6/6/2014	6/6/2014 09:03:32	1000	1000	6/6/2014	6/6/2014 09:03:32	1000	1000	6/6/2014	6/6/2014 09:03:32	1000	1000	6/6/2014	6/6/2014 09:03:32	1000	1000	6/6/2014	6/6/2014 09:03:32
05-0151	3	5	5	0	0	6/6/2014 09:36:40	6/6/2014	09-21	5	9	1	1		1	6/6/2014 09:36:40	1	85002	0	0	1	67149	0	2	1	11-01	6	6	6/6/2014	6/6/2014 09:36:18	1000	1000	6/6/2014	6/6/2014 09:36:18	1000	1000	6/6/2014	6/6/2014 09:36:18	1000	1000	6/6/2014	6/6/2014 09:36:18	1000	1000	6/6/2014	6/6/2014 09:36:18	67150	85002	2
05-0152	2	5	5	1	0	6/6/2014 10:59:37	6/6/2014	10-56	5	9	1	1		1	6/6/2014 10:59:37	0					67153	0	2			7	7	6/6/2014	6/6/2014 10:59:19	1000	1000	6/6/2014	6/6/2014 10:59:19	1000	1000	6/6/2014	6/6/2014 10:59:19	1000	1000	6/6/2014	6/6/2014 10:59:19	1000	1000	6/6/2014	6/6/2014 10:59:19
05-0153	3	5	5	1	0	6/6/2014 14:41:19	6/6/2014	14-36	5	9	1	1		1	6/6/2014 14:41:19	0					67155	0	2			7	7	6/6/2014	6/6/2014 14:42:08	1000	1000	6/6/2014	6/6/2014 14:42:08	1000	1000	6/6/2014	6/6/2014 14:42:08	1000	1000	6/6/2014	6/6/2014 14:42:08	1000	1000	6/6/2014	6/6/2014 14:42:08
05-0154	2	5	5	1	0	6/6/2014 14:46:12	6/6/2014	14-42	5	9	1	1		1	6/6/2014 14:46:12	0					67156	0	2			7	7	6/6/2014	6/6/2014 14:46:30	1000	1000	6/6/2014	6/6/2014 14:46:30	1000	1000	6/6/2014	6/6/2014 14:46:30	1000	1000	6/6/2014	6/6/2014 14:46:30	1000	1000	6/6/2014	6/6/2014 14:46:30
05-0155	1	5	5	0	0	6/9/2014 08:32:35	6/9/2014	08-32	5	9	1	1		1	6/9/2014 08:32:35	0					67157	0	2			7	7	6/9/2014	6/9/2014 08:31:46	1000	1000	6/9/2014	6/9/2014 08:31:46	1000	1000	6/9/2014	6/9/2014 08:31:46	1000	1000	6/9/2014	6/9/2014 08:31:46	1000	1000	6/9/2014	6/9/2014 08:31:46
05-0156	1	5	5	0	0	6/9/2014 09:10:54	6/9/2014	09-07	5	9	1	1		1	6/9/2014 09:10:54	0					67158	0	2			7	7	6/9/2014	6/9/2014 09:11:05	1000	1000	6/9/2014	6/9/2014 09:11:05	1000	1000	6/9/2014	6/9/2014 09:11:05	1000	1000	6/9/2014	6/9/2014 09:11:05	1000	1000	6/9/2014	6/9/2014 09:11:05
[truncated: 2,724 more rows]
[truncated: 881 more columns]
